# Supplementary material for: Non-RBM Mutations Impaired SARS-CoV-2 Spike Protein Regulated to the ACE2 Receptor Based on Molecular Dynamic Simulation
Source: Front Mol Biosci. 2021 Jul 27;8:614443. doi: 10.3389/fmolb.2021.614443 (PMC8353372; doi:10.3389/fmolb.2021.614443)
Supplement: Supplementary file 1 [file Table2.XLSX]

## Sheet: WT
Pair ID	donor-acceptor	Atom Number	Occupancy (%)
1	502GLY( H ) - 353LYS( O )	12124 - 5306	98.8
2	83TYR(HH ) - 487ASN(OD1)	1016 - 11898	95.3
3	353LYS(HZ1) - 496GLY( O )	5302 - 12043	75.8
4	453TYR(HH ) - 34 HIS(ND1)	11362 - 255	75.3
5	41TYR(HH ) - 500THR(OG1)	369 - 12105	68.5
6	449TYR(HH ) - 38 ASP(OD2)	11287 - 313	65.9
7	353LYS(HZ1) - 498GLN(OE1)	5302 - 12075	61.8
8	505TYR(HH ) - 37 GLU(OE2)	12167 - 301	53
9	417LYS(HZ1) - 30 ASP(OD2)	10811 - 188	51.4
10	417LYS(HZ1) - 30 ASP(OD1)	10811 - 187	45
11	34HIS(HE2) - 494SER( O )	259 - 12015	43.3
12	449TYR(HH ) - 38 ASP(OD1)	11287 - 312	38.6
13	493GLN(E21) - 35 GLU(OE2)	12001 - 276	38.1
14	487ASN(D21) - 24 GLN( O )	11900 - 93	36.8
15	493GLN(E21) - 35 GLU(OE1)	12001 - 275	36.5
16	498GLN(E21) - 38 ASP(OD1)	12077 - 312	32.2
17	500THR(HG1) - 355ASP(OD1)	12106 - 5322	28.3
18	505TYR(HH ) - 37 GLU(OE1)	12167 - 300	27.7
19	478THR(HG1) - 24 GLN(OE1)	11784 - 88	25.6
20	24GLN(E21) - 487ASN(OD1)	90 - 11898	24.7
21	31LYS(HZ1) - 493GLN(OE1)	208 - 11999	23.4
22	19SER(HG ) - 475ALA( O )	11 - 11754	21.6

## Sheet: N354D
Pair ID	donor-acceptor	Atom Number	Occupancy (%)
1	502GLY( H ) - 353LYS( O )	12122 - 5306	97.8
2	453TYR(HH ) - 34 HIS(ND1)	11360 - 255	91.6
3	83TYR(HH ) - 487ASN(OD1)	1016 - 11896	88.4
4	41TYR(HH ) - 500THR(OG1)	369 - 12103	64.3
5	19SER(HG ) - 475ALA( O )	11 - 11752	63.2
6	449TYR(HH ) - 38 ASP(OD1)	11285 - 312	62.3
7	353LYS(HZ1) - 496GLY( O )	5302 - 12041	59.3
8	505TYR(HH ) - 37 GLU(OE1)	12165 - 300	47.2
9	417LYS(HZ1) - 30 ASP(OD2)	10809 - 188	46.2
10	417LYS(HZ1) - 30 ASP(OD1)	10809 - 187	44.8
11	498GLN(E21) - 38 ASP(OD2)	12075 - 313	44.4
12	449TYR(HH ) - 38 ASP(OD2)	11285 - 313	44
13	493GLN(E21) - 35 GLU(OE1)	11999 - 275	43.6
14	505TYR(HH ) - 37 GLU(OE2)	12165 - 301	42.5
15	493GLN(E21) - 35 GLU(OE2)	11999 - 276	41.7
16	31LYS(HZ1) - 493GLN(OE1)	208 - 11997	38.3
17	353LYS(HZ1) - 498GLN(OE1)	5302 - 12073	38.1
18	500THR(HG1) - 355ASP(OD2)	12104 - 5323	33.4
19	487ASN(D21) - 24 GLN(OE1)	11898 - 88	32.4
20	493GLN(E21) - 34 HIS( O )	11999 - 263	25.9

## Sheet: D364Y
Pair ID	donor-acceptor	Atom Number	Occupancy (%)
1	502GLY( H ) - 353LYS( O )	12133 - 5306	99.2
2	453TYR(HH ) - 34 HIS(ND1)	11371 - 255	90.7
3	449TYR(HH ) - 38 ASP(OD1)	11296 - 312	88.2
4	353LYS(HZ1) - 498GLN(OE1)	5302 - 12084	81.9
5	498GLN(E21) - 38 ASP(OD2)	12086 - 313	81.3
6	83TYR(HH ) - 487ASN(OD1)	1016 - 11907	74.1
7	353LYS(HZ1) - 495TYR( O )	5302 - 12045	73.3
8	41TYR(HH ) - 500THR(OG1)	369 - 12114	71.4
9	19SER(HG ) - 475ALA( O )	11 - 11763	56.7
10	505TYR(HH ) - 37 GLU(OE1)	12176 - 300	55.2
11	417LYS(HZ1) - 30 ASP(OD2)	10820 - 188	46.2
12	493GLN(E21) - 35 GLU(OE2)	12010 - 276	44.9
13	493GLN(E21) - 35 GLU(OE1)	12010 - 275	43.3
14	417LYS(HZ1) - 30 ASP(OD1)	10820 - 187	42.2
15	31LYS(HZ1) - 493GLN(OE1)	208 - 12008	41.4
16	505TYR(HH ) - 37 GLU(OE2)	12176 - 301	33.9
17	500THR(HG1) - 355ASP(OD2)	12115 - 5323	27.1
18	449TYR(HH ) - 38 ASP(OD2)	11296 - 313	20.1
19	83TYR(HH ) - 487ASN(ND2)	1016 - 11908	20

## Sheet: V367F
Pair ID	donor-acceptor	Atom Number	Occupancy (%)
1	502GLY( H ) - 353LYS( O )	12128 - 5306	99
2	453TYR(HH ) - 34 HIS(ND1)	11366 - 255	95.2
3	41TYR(HH ) - 500THR(OG1)	369 - 12109	78.4
4	83TYR(HH ) - 487ASN(OD1)	1016 - 11902	62.5
5	353LYS(HZ1) - 496GLY( O )	5302 - 12047	51.8
6	19SER(HG ) - 475ALA( O )	11 - 11758	51.8
7	505TYR(HH ) - 37 GLU(OE1)	12171 - 300	46.5
8	417LYS(HZ1) - 30 ASP(OD2)	10815 - 188	44.8
9	493GLN(E21) - 35 GLU(OE2)	12005 - 276	43.4
10	417LYS(HZ1) - 30 ASP(OD1)	10815 - 187	42.5
11	493GLN(E21) - 35 GLU(OE1)	12005 - 275	40.6
12	353LYS(HZ1) - 498GLN(OE1)	5302 - 12079	34.3
13	493GLN(E21) - 34 HIS( O )	12005 - 263	27.3
14	31LYS(HZ1) - 493GLN(OE1)	208 - 12003	20.2

## Sheet: Q498A
Pair ID	donor-acceptor	Atom Number	Occupancy (%)
1	502GLY( H ) - 353LYS( O )	12117 - 5306	96.1
2	449TYR(HH ) - 38 ASP(OD2)	11287 - 313	68.8
3	500THR(HG1) - 355ASP(OD2)	12099 - 5323	61.1
4	19SER(HG ) - 475ALA( O )	11 - 11754	59.6
5	453TYR(HH ) - 34 HIS(ND1)	11362 - 255	58.2
6	31LYS(HZ1) - 493GLN(OE1)	208 - 11999	50.5
7	505TYR(HH ) - 37 GLU(OE1)	12160 - 300	49
8	493GLN(E21) - 35 GLU(OE2)	12001 - 276	49
9	83TYR(HH ) - 487ASN(OD1)	1016 - 11898	48.4
10	493GLN(E21) - 35 GLU(OE1)	12001 - 275	46.9
11	449TYR(HH ) - 38 ASP(OD1)	11287 - 312	44
12	41TYR(HH ) - 500THR(OG1)	369 - 12098	43.5
13	353LYS(HZ1) - 495TYR( O )	5302 - 12036	41.1
14	417LYS(HZ1) - 30 ASP(OD1)	10811 - 187	39.5
15	417LYS(HZ1) - 30 ASP(OD2)	10811 - 188	32.9
16	487ASN(D21) - 24 GLN(OE1)	11900 - 88	32.2
17	83TYR(HH ) - 487ASN(ND2)	1016 - 11899	22.8
