# Supplementary material for: Non-RBM Mutations Impaired SARS-CoV-2 Spike Protein Regulated to the ACE2 Receptor Based on Molecular Dynamic Simulation
Source: Front Mol Biosci. 2021 Jul 27;8:614443. doi: 10.3389/fmolb.2021.614443 (PMC8353372; doi:10.3389/fmolb.2021.614443)
Supplement: Supplementary file 2 [file Table3.XLSX]

## Sheet: WT
Residue 1	Residue 2	Occupancy (%)
ACE2_34	RBD_403	0.862349
ACE2_37	RBD_403	0.334518
ACE2_30	RBD_417	0.98078
ACE2_42	RBD_446	0.375847
ACE2_353	RBD_449	0.311188
ACE2_38	RBD_449	0.999111
ACE2_42	RBD_449	0.680258
ACE2_34	RBD_453	0.999556
ACE2_30	RBD_455	0.893456
ACE2_31	RBD_455	0.998222
ACE2_34	RBD_455	0.540051
ACE2_27	RBD_456	0.999333
ACE2_30	RBD_456	0.941562
ACE2_31	RBD_456	0.999333
ACE2_27	RBD_473	0.988112
ACE2_19	RBD_475	0.488612
ACE2_23	RBD_475	0.512165
ACE2_24	RBD_475	0.998334
ACE2_27	RBD_475	0.998556
ACE2_19	RBD_476	0.544606
ACE2_24	RBD_476	0.998222
ACE2_19	RBD_477	0.431063
ACE2_20	RBD_477	0.347073
ACE2_24	RBD_477	0.84324
ACE2_24	RBD_478	0.342406
ACE2_31	RBD_484	0.405622
ACE2_24	RBD_486	0.395289
ACE2_79	RBD_486	0.981224
ACE2_82	RBD_486	0.997334
ACE2_83	RBD_486	0.982335
ACE2_24	RBD_487	1
ACE2_27	RBD_487	0.576492
ACE2_28	RBD_487	0.732252
ACE2_83	RBD_487	1
ACE2_27	RBD_489	0.998556
ACE2_28	RBD_489	1
ACE2_31	RBD_489	0.96056
ACE2_83	RBD_489	0.522942
ACE2_31	RBD_490	0.342295
ACE2_31	RBD_493	0.75736
ACE2_34	RBD_493	0.999667
ACE2_35	RBD_493	0.99189
ACE2_34	RBD_494	0.998
ACE2_34	RBD_495	1
ACE2_34	RBD_496	0.715587
ACE2_353	RBD_496	1
ACE2_38	RBD_496	0.954005
ACE2_353	RBD_497	0.829686
ACE2_353	RBD_498	0.981669
ACE2_38	RBD_498	0.668592
ACE2_41	RBD_498	0.999445
ACE2_42	RBD_498	0.652372
ACE2_45	RBD_498	0.857016
ACE2_330	RBD_500	0.864571
ACE2_355	RBD_500	0.999889
ACE2_357	RBD_500	0.999222
ACE2_41	RBD_500	1
ACE2_45	RBD_500	0.815798
ACE2_353	RBD_501	1
ACE2_355	RBD_501	0.999556
ACE2_41	RBD_501	0.985335
ACE2_353	RBD_502	1
ACE2_354	RBD_502	1
ACE2_355	RBD_502	0.946117
ACE2_325	RBD_503	0.816465
ACE2_353	RBD_505	1
ACE2_354	RBD_505	0.95145
ACE2_37	RBD_505	0.967892
ACE2_393	RBD_505	0.932341

## Sheet: N354D
Residue 1	Residue 2	Occupancy (%)
ACE2_34	RBD_403	0.613821
ACE2_37	RBD_403	0.38418
ACE2_30	RBD_417	0.979002
ACE2_34	RBD_417	0.94234
ACE2_38	RBD_449	0.999778
ACE2_42	RBD_449	0.574381
ACE2_34	RBD_453	0.999889
ACE2_30	RBD_455	0.731585
ACE2_31	RBD_455	0.999445
ACE2_34	RBD_455	0.998222
ACE2_27	RBD_456	0.993556
ACE2_30	RBD_456	0.969337
ACE2_31	RBD_456	0.999889
ACE2_27	RBD_473	0.994334
ACE2_19	RBD_475	0.937229
ACE2_24	RBD_475	0.999
ACE2_27	RBD_475	1
ACE2_19	RBD_476	0.955116
ACE2_24	RBD_476	0.982891
ACE2_19	RBD_477	0.571492
ACE2_24	RBD_477	0.610266
ACE2_79	RBD_486	0.923564
ACE2_82	RBD_486	0.999667
ACE2_83	RBD_486	0.99289
ACE2_24	RBD_487	0.999889
ACE2_83	RBD_487	1
ACE2_24	RBD_489	0.569159
ACE2_27	RBD_489	0.999556
ACE2_28	RBD_489	0.999889
ACE2_31	RBD_489	0.996889
ACE2_83	RBD_489	0.878125
ACE2_31	RBD_493	0.753139
ACE2_34	RBD_493	0.998445
ACE2_35	RBD_493	0.988112
ACE2_353	RBD_496	0.998556
ACE2_38	RBD_496	0.891457
ACE2_353	RBD_497	0.690034
ACE2_353	RBD_498	0.651594
ACE2_38	RBD_498	0.56827
ACE2_41	RBD_498	0.999667
ACE2_42	RBD_498	0.421064
ACE2_45	RBD_498	0.864126
ACE2_330	RBD_500	0.988779
ACE2_355	RBD_500	0.999778
ACE2_357	RBD_500	0.999667
ACE2_41	RBD_500	0.999667
ACE2_45	RBD_500	0.749917
ACE2_353	RBD_501	1
ACE2_355	RBD_501	0.998222
ACE2_41	RBD_501	0.943117
ACE2_353	RBD_502	1
ACE2_354	RBD_502	1
ACE2_355	RBD_502	0.956671
ACE2_325	RBD_503	0.452727
ACE2_353	RBD_505	1
ACE2_354	RBD_505	0.97267
ACE2_37	RBD_505	0.990223
ACE2_393	RBD_505	0.926564

## Sheet: D364Y
Residue 1	Residue 2	Occupancy (%)
ACE2_34	RBD_403	0.637707
ACE2_37	RBD_403	0.589823
ACE2_30	RBD_417	0.985446
ACE2_34	RBD_417	0.945895
ACE2_38	RBD_449	0.999
ACE2_42	RBD_449	0.689146
ACE2_34	RBD_453	0.999111
ACE2_30	RBD_455	0.879569
ACE2_31	RBD_455	0.999667
ACE2_34	RBD_455	0.998778
ACE2_27	RBD_456	0.996445
ACE2_30	RBD_456	0.973892
ACE2_31	RBD_456	1
ACE2_27	RBD_473	0.983557
ACE2_19	RBD_475	0.820798
ACE2_24	RBD_475	0.998111
ACE2_27	RBD_475	0.999333
ACE2_19	RBD_476	0.820798
ACE2_24	RBD_476	0.98689
ACE2_19	RBD_477	0.50661
ACE2_24	RBD_477	0.648372
ACE2_79	RBD_486	0.982557
ACE2_82	RBD_486	0.995556
ACE2_83	RBD_486	0.984668
ACE2_24	RBD_487	0.999778
ACE2_83	RBD_487	0.999333
ACE2_24	RBD_489	0.579824
ACE2_27	RBD_489	0.996223
ACE2_28	RBD_489	1
ACE2_31	RBD_489	0.999111
ACE2_83	RBD_489	0.77047
ACE2_31	RBD_490	0.352627
ACE2_31	RBD_493	0.821242
ACE2_34	RBD_493	0.998445
ACE2_35	RBD_493	0.999111
ACE2_353	RBD_495	0.999556
ACE2_353	RBD_496	1
ACE2_38	RBD_496	0.938562
ACE2_353	RBD_497	0.957671
ACE2_353	RBD_498	1
ACE2_38	RBD_498	0.979225
ACE2_41	RBD_498	1
ACE2_42	RBD_498	0.567604
ACE2_45	RBD_498	0.795578
ACE2_330	RBD_500	0.915121
ACE2_355	RBD_500	0.999889
ACE2_357	RBD_500	0.999333
ACE2_41	RBD_500	0.999889
ACE2_45	RBD_500	0.808021
ACE2_353	RBD_501	1
ACE2_355	RBD_501	0.999778
ACE2_41	RBD_501	0.995778
ACE2_353	RBD_502	1
ACE2_354	RBD_502	1
ACE2_355	RBD_502	0.968781
ACE2_325	RBD_503	0.732474
ACE2_353	RBD_505	1
ACE2_354	RBD_505	0.99089
ACE2_37	RBD_505	0.997223
ACE2_393	RBD_505	0.980669

## Sheet: V367F
Residue 1	Residue 2	Occupancy (%)
ACE2_34	RBD_403	0.493056
ACE2_37	RBD_403	0.429508
ACE2_387	RBD_405	0.67137
ACE2_30	RBD_417	0.993001
ACE2_34	RBD_417	0.888012
ACE2_38	RBD_449	0.973336
ACE2_42	RBD_449	0.766248
ACE2_34	RBD_453	1
ACE2_30	RBD_455	0.959671
ACE2_31	RBD_455	0.993001
ACE2_34	RBD_455	0.999778
ACE2_27	RBD_456	0.999222
ACE2_30	RBD_456	0.992779
ACE2_31	RBD_456	1
ACE2_27	RBD_473	0.99089
ACE2_19	RBD_475	0.851683
ACE2_24	RBD_475	0.996778
ACE2_27	RBD_475	0.997667
ACE2_19	RBD_476	0.84635
ACE2_24	RBD_476	0.986113
ACE2_19	RBD_477	0.435396
ACE2_24	RBD_477	0.515276
ACE2_31	RBD_484	0.457505
ACE2_79	RBD_486	0.935785
ACE2_82	RBD_486	0.970892
ACE2_83	RBD_486	0.875125
ACE2_24	RBD_487	0.991001
ACE2_83	RBD_487	0.985335
ACE2_24	RBD_489	0.300078
ACE2_27	RBD_489	0.998445
ACE2_28	RBD_489	0.998889
ACE2_31	RBD_489	0.999111
ACE2_83	RBD_489	0.61371
ACE2_31	RBD_490	0.503277
ACE2_31	RBD_493	0.779691
ACE2_34	RBD_493	1
ACE2_35	RBD_493	0.995223
ACE2_353	RBD_496	1
ACE2_38	RBD_496	0.980669
ACE2_353	RBD_497	0.670148
ACE2_353	RBD_498	0.67237
ACE2_41	RBD_498	0.999889
ACE2_45	RBD_498	0.924008
ACE2_330	RBD_500	0.998334
ACE2_355	RBD_500	1
ACE2_357	RBD_500	1
ACE2_41	RBD_500	1
ACE2_45	RBD_500	0.800244
ACE2_353	RBD_501	1
ACE2_355	RBD_501	0.999889
ACE2_41	RBD_501	0.955894
ACE2_353	RBD_502	1
ACE2_354	RBD_502	1
ACE2_355	RBD_502	0.968004
ACE2_353	RBD_505	1
ACE2_354	RBD_505	0.985557
ACE2_37	RBD_505	0.998556
ACE2_386	RBD_505	0.687812
ACE2_387	RBD_505	0.871014
ACE2_388	RBD_505	0.316854
ACE2_393	RBD_505	0.996778

## Sheet: Q498A
Residue 1	Residue 2	Occupancy (%)
ACE2_34	RBD_403	0.808355
ACE2_353	RBD_403	0.472392
ACE2_37	RBD_403	0.328963
ACE2_30	RBD_417	0.927119
ACE2_34	RBD_417	0.76747
ACE2_42	RBD_446	0.314632
ACE2_353	RBD_449	0.346184
ACE2_38	RBD_449	0.999667
ACE2_42	RBD_449	0.809132
ACE2_34	RBD_453	0.986557
ACE2_30	RBD_455	0.954116
ACE2_31	RBD_455	0.997223
ACE2_34	RBD_455	0.960338
ACE2_27	RBD_456	0.999778
ACE2_30	RBD_456	0.977447
ACE2_31	RBD_456	1
ACE2_27	RBD_473	0.989446
ACE2_19	RBD_475	0.893456
ACE2_24	RBD_475	0.998556
ACE2_27	RBD_475	0.998334
ACE2_19	RBD_476	0.956338
ACE2_24	RBD_476	0.95145
ACE2_24	RBD_477	0.450728
ACE2_31	RBD_484	0.32863
ACE2_24	RBD_486	0.427508
ACE2_79	RBD_486	0.94845
ACE2_82	RBD_486	0.996334
ACE2_83	RBD_486	0.981002
ACE2_24	RBD_487	0.999222
ACE2_83	RBD_487	0.974892
ACE2_24	RBD_489	0.657705
ACE2_27	RBD_489	0.999556
ACE2_28	RBD_489	1
ACE2_31	RBD_489	0.998556
ACE2_83	RBD_489	0.784135
ACE2_31	RBD_490	0.420176
ACE2_31	RBD_492	0.391068
ACE2_31	RBD_493	0.964893
ACE2_34	RBD_493	0.998445
ACE2_35	RBD_493	0.998
ACE2_353	RBD_495	0.970559
ACE2_353	RBD_496	0.987113
ACE2_38	RBD_496	0.828241
ACE2_353	RBD_497	0.619265
ACE2_41	RBD_498	0.973336
ACE2_330	RBD_500	0.984335
ACE2_355	RBD_500	1
ACE2_357	RBD_500	1
ACE2_41	RBD_500	1
ACE2_45	RBD_500	0.689923
ACE2_353	RBD_501	1
ACE2_355	RBD_501	0.999556
ACE2_41	RBD_501	0.964671
ACE2_353	RBD_502	0.999889
ACE2_354	RBD_502	1
ACE2_355	RBD_502	0.970114
ACE2_324	RBD_503	0.569714
ACE2_353	RBD_505	1
ACE2_354	RBD_505	0.974558
ACE2_37	RBD_505	0.936896
ACE2_393	RBD_505	0.893234
