# Supplementary material for: Non-RBM Mutations Impaired SARS-CoV-2 Spike Protein Regulated to the ACE2 Receptor Based on Molecular Dynamic Simulation
Source: Front Mol Biosci. 2021 Jul 27;8:614443. doi: 10.3389/fmolb.2021.614443 (PMC8353372; doi:10.3389/fmolb.2021.614443)
Supplement: Supplementary file 5 [file Table1.XLSX]

## Sheet: WT
Residue	MM_Energy	MM_Energy-error	EE_Energy	EE_Energy-error	VDW_Energy	VDW_Energy-error	Polar_Energy	Polar_Energy-error	Apolar_Energy	Apolar_Energy-error	Enthalpy_Energy	Enthalpy_Energy-error	Entropy_Energy	Total_Energy	Chain
SER-19	15.5747	1.4395	15.8226	1.4424	-0.2478	0.0377	-1.3039	1.9166	0.005	0.0919	14.2758	2.0266	0.41635	14.6922	ACE2
THR-20	-4.2138	1.3921	-0.1212	1.0642	-4.0926	1.1113	2.7896	3.2338	-0.58	0.1906	-2.0042	3.0186	0.363465	-1.64073	ACE2
ILE-21	-2.04	0.4311	-0.3643	0.2372	-1.6758	0.4551	-0.1267	0.4079	-0.0567	0.1083	-2.2235	0.6323	0.0356734	-2.18783	ACE2
GLU-22	-17.3264	1.4664	-16.9133	1.4585	-0.4131	0.0436	1.6872	1.734	0.0008	0.0691	-15.6384	1.7916	0.405629	-15.2328	ACE2
GLU-23	-25.5289	4.9925	-21.869	4.276	-3.6599	1.3419	7.2604	10.4929	-0.3368	0.2238	-18.6052	7.3945	3.12078	-15.4844	ACE2
GLN-24	-25.9827	2.9729	-7.7838	1.8318	-18.1989	3.4315	30.7978	2.4322	-2.3093	0.1927	2.5057	3.1055	2.64275	5.14845	ACE2
ALA-25	-1.3879	0.1805	-0.2563	0.1268	-1.1316	0.1564	0.4878	0.2196	0	0.0165	-0.9001	0.2392	0.00643349	-0.893667	ACE2
LYS-26	20.9252	2.8232	21.9956	2.8993	-1.0704	0.2211	-0.5362	3.1409	0.0112	0.1002	20.4002	2.1656	2.06982	22.47	ACE2
THR-27	-13.177	1.7912	-2.0723	0.5865	-11.1048	1.8039	8.463	2.9193	-1.5923	0.1809	-6.3063	3.2864	0.848816	-5.45748	ACE2
PHE-28	-7.4985	0.9779	-1.148	0.2971	-6.3505	0.9232	1.7454	0.6817	-0.3419	0.1415	-6.0949	0.9896	0.197039	-5.89786	ACE2
LEU-29	-1.493	0.2342	-0.6433	0.2263	-0.8497	0.0927	1.0086	0.4455	0.0016	0.0691	-0.4829	0.3374	0.0109115	-0.471988	ACE2
ASP-30	-67.1192	5.2021	-63.8491	4.9691	-3.27	3.4706	117.808	14.0741	-1.3255	0.207	49.3634	10.73	12.3711	61.7345	ACE2
LYS-31	-9.0057	7.7449	5.8059	7.6921	-14.8116	2.0337	35.7342	24.326	-2.1338	0.3155	24.5946	17.1333	5.51811	30.1127	ACE2
PHE-32	-1.4957	0.2438	-0.5061	0.2064	-0.9896	0.0913	0.5894	0.3771	0.0003	0.0786	-0.906	0.2417	0.0118537	-0.894146	ACE2
ASN-33	-0.4469	1.1668	1.1685	1.1382	-1.6154	0.2229	-0.0779	2.6175	-0.0647	0.1275	-0.5895	1.771	0.272694	-0.316806	ACE2
HIS-34	-26.9658	2.7569	-10.5995	1.7085	-16.3663	2.8253	32.9198	3.5576	-2.8107	0.2866	3.1433	3.4547	2.03722	5.18052	ACE2
GLU-35	-23.2123	3.3588	-19.1247	3.5383	-4.0877	2.058	15.8355	9.4341	-0.5641	0.1617	-7.9409	7.7102	2.43296	-5.50794	ACE2
ALA-36	0.2964	0.1578	0.7373	0.1548	-0.4408	0.0404	-1.1325	0.2529	-0.0022	0.0349	-0.8382	0.1702	0.00498668	-0.833213	ACE2
GLU-37	-48.8423	3.9122	-46.9957	3.7097	-1.8466	2.8359	69.6455	9.4148	-0.6182	0.1531	20.1851	7.528	3.05887	23.244	ACE2
ASP-38	-44.6689	3.8854	-42.7728	3.1197	-1.8961	3.7535	56.5742	7.0751	-1.1971	0.1645	10.7083	6.4706	3.66659	14.3749	ACE2
LEU-39	-0.8304	0.1684	-0.1087	0.1441	-0.7216	0.0972	-0.0683	0.2107	0.0007	0.0924	-0.898	0.2018	0.00564735	-0.892353	ACE2
PHE-40	0.0491	0.1002	0.4853	0.1011	-0.4362	0.0411	-0.5995	0.2369	0.0044	0.1555	-0.5459	0.2532	0.00201439	-0.543886	ACE2
TYR-41	-13.2369	2.4398	-2.0173	1.7074	-11.2196	2.3802	6.338	1.5124	-0.9686	0.1879	-7.8675	2.5559	2.15078	-5.71672	ACE2
GLN-42	-1.7738	0.6102	-0.2325	0.5791	-1.5413	0.4529	-0.6421	1.5066	-0.1057	0.1852	-2.5215	1.617	0.0739027	-2.4476	ACE2
SER-43	0.0679	0.2511	0.2327	0.2525	-0.1648	0.0163	-0.4347	1.3185	-0.0047	0.0627	-0.3715	1.3172	0.0126707	-0.358829	ACE2
SER-44	0.925	0.1629	1.1753	0.167	-0.2502	0.037	-1.0028	0.423	0.0039	0.0447	-0.0739	0.3799	0.00529448	-0.0686055	ACE2
LEU-45	-2.8182	0.9211	0.8347	0.1621	-3.6529	0.9212	-0.635	0.3368	-0.4912	0.2357	-3.9444	1.1372	0.167077	-3.77732	ACE2
ALA-46	0.1283	0.0882	0.2642	0.086	-0.1358	0.0196	-0.1959	0.0866	-0.0001	0.0382	-0.0676	0.1064	0.0015584	-0.0660416	ACE2
SER-47	0.5235	0.215	0.5856	0.2165	-0.0621	0.0067	-0.3314	1.3896	0	0.0471	0.1921	1.3833	0.009025	0.201125	ACE2
TRP-48	0.3633	0.1229	0.7356	0.116	-0.3723	0.0527	-0.0164	0.4366	-0.0003	0.0693	0.3466	0.4487	0.00303232	0.349632	ACE2
ASN-49	0.1444	0.3038	0.2901	0.3083	-0.1458	0.0342	-0.1288	0.8235	0.0036	0.0823	0.0192	0.8796	0.0189431	0.0381431	ACE2
TYR-50	0.2082	0.0541	0.2463	0.0539	-0.0381	0.0042	-0.1551	1.9423	-0.0032	0.0824	0.0498	1.9479	0.000587414	0.0503874	ACE2
ASN-51	0.6879	0.2808	0.7161	0.2811	-0.0282	0.0026	-0.0556	0.7027	-0.0005	0.07	0.6317	0.7496	0.0150438	0.646744	ACE2
THR-52	0.1606	0.0982	0.2094	0.0979	-0.0487	0.0063	-0.118	0.359	-0.0016	0.0724	0.0409	0.3737	0.00193218	0.0428322	ACE2
ASN-53	0.2901	0.1323	0.318	0.1338	-0.028	0.0046	0.165	0.8316	0.005	0.0773	0.46	0.8462	0.00334478	0.463345	ACE2
ILE-54	0.0459	0.0384	0.058	0.0384	-0.0122	0.0014	0.0075	0.4849	0.0006	0.0714	0.0539	0.4959	0.000295947	0.0541959	ACE2
THR-55	-0.2172	0.0811	-0.204	0.0814	-0.0133	0.002	0.1109	0.9622	0.0021	0.0673	-0.1043	0.9645	0.00131578	-0.102984	ACE2
GLU-56	-12.5025	0.7237	-12.4934	0.7229	-0.0091	0.0015	0.5399	2.5159	0.0008	0.0512	-11.9619	2.6208	0.10422	-11.8577	ACE2
GLU-57	-16.2443	1.2661	-16.2165	1.2607	-0.0278	0.0076	0.4765	2.4668	-0.0072	0.0934	-15.775	2.7264	0.298043	-15.477	ACE2
ASN-58	-0.6082	0.1558	-0.5692	0.1534	-0.039	0.0069	0.1324	0.57	-0.003	0.065	-0.4789	0.5808	0.00488283	-0.474017	ACE2
VAL-59	-0.2313	0.0708	-0.216	0.0706	-0.0153	0.0018	0.0609	0.1347	-0.0011	0.0632	-0.1714	0.1626	0.00100787	-0.170392	ACE2
GLN-60	-0.0728	0.2173	-0.0516	0.2172	-0.0212	0.0035	0.2533	0.967	0.0023	0.0881	0.1829	0.9822	0.00945357	0.192354	ACE2
ASN-61	-0.3745	0.2316	-0.2703	0.2334	-0.1042	0.0245	0.3592	0.8529	0.0019	0.0891	-0.0134	0.8815	0.0107965	-0.00260349	ACE2
MET-62	-0.2731	0.1117	-0.2277	0.1118	-0.0454	0.0052	0.1318	0.2206	-0.0004	0.0937	-0.1417	0.2525	0.00252045	-0.13918	ACE2
ASN-63	-0.0328	0.1295	-0.011	0.1295	-0.0218	0.0026	0.2534	0.996	0.0077	0.1081	0.2284	1.0091	0.00337584	0.231776	ACE2
ASN-64	-0.3242	0.448	-0.2699	0.4468	-0.0544	0.0112	0.2031	0.9987	0.0027	0.0946	-0.1185	1.0883	0.0442118	-0.0742882	ACE2
ALA-65	0.0372	0.0832	0.1131	0.0835	-0.0759	0.013	0.1391	0.1151	-0.0036	0.053	0.1726	0.1253	0.00139231	0.173992	ACE2
GLY-66	-0.0748	0.0691	-0.05	0.0692	-0.0248	0.0031	0.1153	0.2911	-0.0015	0.0416	0.039	0.2974	0.000955514	0.0399555	ACE2
ASP-67	-13.403	0.9011	-13.3711	0.8994	-0.0319	0.0042	1.1986	2.1299	0.0035	0.1126	-12.2009	2.2895	0.162878	-12.038	ACE2
LYS-68	17.9644	1.9297	18.1169	1.9458	-0.1526	0.0388	-0.528	1.3663	-0.0069	0.0989	17.4295	2.4678	0.716581	18.1461	ACE2
TRP-69	-0.2154	0.0934	-0.0338	0.094	-0.1815	0.0161	0.3399	0.4229	-0.004	0.1201	0.1205	0.4399	0.00174963	0.12225	ACE2
SER-70	0.0475	0.1116	0.078	0.1123	-0.0306	0.0033	0.0007	1.0873	-0.0072	0.0804	0.041	1.102	0.00246899	0.043469	ACE2
ALA-71	0.2072	0.0829	0.2489	0.085	-0.0418	0.006	-0.012	0.3428	0	0.0702	0.1952	0.3558	0.00138617	0.196586	ACE2
PHE-72	-0.048	0.1081	0.2819	0.0989	-0.3299	0.0501	-0.0945	0.1785	0.0034	0.102	-0.139	0.1894	0.00233638	-0.136664	ACE2
LEU-73	0.0182	0.0606	0.0993	0.0622	-0.0811	0.0098	0.0774	0.0899	-0.0041	0.1192	0.0915	0.1371	0.00073773	0.0922377	ACE2
LYS-74	11.2299	0.7687	11.293	0.7675	-0.0632	0.0091	-0.4962	1.1927	0.0091	0.1261	10.7428	1.3706	0.116988	10.8598	ACE2
GLU-75	-10.2432	1.6507	-9.8618	1.6958	-0.3813	0.1303	1.6029	2.7262	0.0014	0.0767	-8.6389	2.8206	0.633916	-8.00498	ACE2
GLN-76	-1.2475	0.5487	-0.7348	0.5142	-0.5128	0.1029	0.5821	0.8245	-0.0023	0.1026	-0.6678	0.7216	0.0631746	-0.604625	ACE2
SER-77	0.069	0.0848	0.1549	0.0789	-0.0859	0.014	0.0368	0.3985	0.0039	0.047	0.1097	0.3923	0.00143619	0.111136	ACE2
THR-78	-0.1329	0.1157	0.1081	0.1003	-0.241	0.0569	-0.134	0.6562	0.0087	0.1073	-0.2582	0.6606	0.00265631	-0.255544	ACE2
LEU-79	-4.066	1.237	-0.1085	0.1577	-3.9575	1.2258	1.6648	1.0811	-0.5611	0.2061	-2.9623	1.3736	0.279647	-2.68265	ACE2
ALA-80	-0.3796	0.1324	-0.0423	0.0629	-0.3373	0.104	0.1258	0.2086	-0.0057	0.0491	-0.2595	0.2033	0.00345111	-0.256049	ACE2
GLN-81	0.0078	0.1883	0.2541	0.1833	-0.2463	0.0481	-0.1578	1.1886	0.0027	0.1311	-0.1473	1.1702	0.00706499	-0.140235	ACE2
MET-82	-5.3338	1.6387	-0.0795	0.2939	-5.2543	1.5699	1.7416	1.2648	-0.6936	0.2262	-4.2857	1.5845	0.525333	-3.76037	ACE2
TYR-83	-10.0118	2.3141	-4.6795	0.882	-5.3324	2.7601	20.8232	2.1352	-0.8498	0.178	9.9615	2.9935	1.97086	11.9324	ACE2
PRO-84	-0.5856	0.1018	-0.3068	0.0782	-0.2788	0.0837	0.186	0.121	0.002	0.0673	-0.3976	0.1448	0.00206487	-0.395535	ACE2
LEU-85	-0.1919	0.0589	-0.1273	0.0582	-0.0646	0.0094	0.027	0.2722	-0.0043	0.0818	-0.1692	0.2853	0.000695432	-0.168505	ACE2
GLN-86	0.0838	0.19	0.124	0.189	-0.0402	0.0053	0.1409	1.103	0.0059	0.0799	0.2306	1.1089	0.00715842	0.237758	ACE2
GLU-87	-13.7408	1.1317	-13.6167	1.1243	-0.1241	0.0223	1.2618	1.9956	0.0029	0.0829	-12.476	2.1078	0.246627	-12.2294	ACE2
ILE-88	0.2039	0.0675	0.3284	0.0661	-0.1245	0.0141	-0.0526	0.3091	0.0038	0.0482	0.1551	0.3129	0.000916092	0.156016	ACE2
GLN-89	0.0732	0.308	0.1143	0.3073	-0.0411	0.0063	0.1267	1.107	0.007	0.111	0.2069	1.0761	0.0198051	0.226705	ACE2
ASN-90	-0.2568	0.3545	-0.1988	0.3567	-0.058	0.0082	0.379	0.7443	-0.0005	0.0808	0.1217	0.7941	0.0254588	0.147159	ACE2
LEU-91	-0.1901	0.0609	-0.1619	0.0604	-0.0282	0.004	0.166	0.2123	0.0033	0.1118	-0.0208	0.2436	0.000743908	-0.0200561	ACE2
THR-92	-0.1255	0.3057	-0.0669	0.3026	-0.0586	0.0144	0.237	1.4526	0.0004	0.0876	0.112	1.478	0.0182407	0.130241	ACE2
VAL-93	-0.2157	0.0967	-0.0878	0.0938	-0.1279	0.0165	0.2003	0.0651	-0.0014	0.0325	-0.0168	0.0882	0.00186724	-0.0149328	ACE2
LYS-94	12.8533	0.7691	12.9004	0.7693	-0.047	0.0038	-0.7807	1.1829	0.0135	0.109	12.0861	1.3018	0.121188	12.2073	ACE2
LEU-95	0.1198	0.0608	0.1555	0.0617	-0.0357	0.0028	0.0137	0.149	-0.0077	0.1512	0.1258	0.2165	0.000741628	0.126542	ACE2
GLN-96	-0.664	0.3256	-0.5453	0.326	-0.1188	0.0137	0.7278	0.6143	0.0057	0.0881	0.0695	0.6224	0.0219117	0.0914117	ACE2
LEU-97	-0.1342	0.0708	0.0582	0.0678	-0.1924	0.0248	0.0462	0.0791	0	0.0345	-0.0879	0.0851	0.000999135	-0.0869009	ACE2
GLN-98	-0.0027	0.2026	0.0303	0.2026	-0.033	0.0026	0.2307	0.8208	0.0105	0.1788	0.2386	0.8761	0.00858661	0.247187	ACE2
ALA-99	0.2232	0.0984	0.2489	0.0981	-0.0257	0.0022	-0.159	0.3538	0.006	0.0778	0.0703	0.3646	0.0019335	0.0722335	ACE2
LEU-100	0.1251	0.0645	0.2608	0.063	-0.1357	0.0142	-0.2008	0.1552	0.003	0.0538	-0.0726	0.1523	0.000833601	-0.0717664	ACE2
GLN-101	0.2629	0.2746	0.3215	0.2793	-0.0586	0.0097	0.0409	0.9764	-0.0047	0.1257	0.2991	0.9163	0.0150674	0.314167	ACE2
GLN-102	-0.1111	0.1837	-0.0874	0.1837	-0.0237	0.002	0.2874	0.878	0.0065	0.1307	0.1828	0.9135	0.00658392	0.189384	ACE2
ASN-103	-0.0312	0.2033	-0.0107	0.2027	-0.0205	0.0021	0.0966	0.5891	0.0044	0.0946	0.0698	0.6053	0.00865955	0.0784596	ACE2
GLY-104	0.1204	0.0423	0.1259	0.0424	-0.0055	0.0007	0.0619	0.2162	0	0.033	0.1823	0.2261	0.000358006	0.182658	ACE2
SER-105	0.1486	0.0435	0.1539	0.0436	-0.0054	0.0007	0.099	0.6973	-0.0001	0.0557	0.2475	0.7015	0.000380777	0.247881	ACE2
SER-106	0.1564	0.0804	0.1662	0.0801	-0.0098	0.0015	0.0497	1.6195	0.0033	0.0977	0.2094	1.6297	0.00128935	0.210689	ACE2
VAL-107	0.0996	0.0224	0.1102	0.0222	-0.0106	0.0015	0.0375	0.5069	0.0108	0.0819	0.1479	0.5128	0.000100394	0.148	ACE2
LEU-108	-0.1409	0.0298	-0.1349	0.0297	-0.006	0.0008	0.0543	0.4008	0.0016	0.0601	-0.085	0.4065	0.000178674	-0.0848213	ACE2
SER-109	-0.135	0.0424	-0.1316	0.0424	-0.0034	0.0006	0.1857	0.8098	0.0015	0.0455	0.0522	0.8109	0.000358871	0.0525589	ACE2
GLU-110	-9.7408	0.6689	-9.7347	0.6684	-0.0061	0.0013	0.6579	2.5016	0.0002	0.0773	-9.0828	2.6165	0.0863246	-8.99648	ACE2
ASP-111	-8.8078	0.3983	-8.8053	0.3982	-0.0025	0.0005	0.2362	1.6471	-0.0001	0.0712	-8.5717	1.6769	0.0316332	-8.54007	ACE2
LYS-112	8.6166	0.3783	8.6198	0.3783	-0.0031	0.0004	0.0289	1.0595	0.0021	0.0806	8.6477	1.0898	0.0289416	8.67664	ACE2
SER-113	0.0001	0.0622	0.0036	0.0622	-0.0036	0.0005	-0.0094	1.1879	0.004	0.0716	-0.0053	1.1927	0.000776239	-0.00452376	ACE2
LYS-114	9.8633	0.6469	9.8675	0.6473	-0.0041	0.0008	0.1345	1.3673	0.0003	0.0813	9.9981	1.4788	0.0863709	10.0845	ACE2
ARG-115	8.4706	0.3287	8.473	0.3288	-0.0025	0.0005	0.199	1.39	0.004	0.0812	8.6735	1.4564	0.0217312	8.69523	ACE2
LEU-116	0.0493	0.0222	0.0528	0.0222	-0.0035	0.0005	-0.0115	0.0253	0.0001	0.0327	0.038	0.0457	9.8761e-05	0.0380988	ACE2
ASN-117	-0.0291	0.0659	-0.0248	0.0659	-0.0044	0.0006	0.1603	0.8406	0.0013	0.0757	0.1325	0.8376	0.000868776	0.133369	ACE2
THR-118	-0.0692	0.0481	-0.0672	0.048	-0.002	0.0002	0.1321	0.7471	0.0005	0.0957	0.0634	0.7564	0.00046167	0.0638617	ACE2
ILE-119	0.0146	0.0166	0.0165	0.0166	-0.002	0.0002	-0.004	0.0267	0.0014	0.0383	0.012	0.0511	5.50455e-05	0.012055	ACE2
LEU-120	0.0979	0.0281	0.1012	0.0281	-0.0034	0.0005	-0.0116	0.1962	-0.0033	0.0671	0.083	0.2076	0.000158379	0.0831584	ACE2
ASN-121	0.043	0.2091	0.0458	0.2091	-0.0028	0.0005	0.1561	0.9189	0.0037	0.0775	0.2028	0.9492	0.00869297	0.211493	ACE2
THR-122	0.038	0.034	0.0393	0.0339	-0.0011	0.0003	0.0431	0.5081	0.0024	0.0513	0.0835	0.5144	0.000229761	0.0837298	ACE2
MET-123	0.1545	0.0244	0.1562	0.0245	-0.0019	0.0003	-0.0013	0.0329	0.0018	0.0514	0.1551	0.0653	0.000119222	0.155219	ACE2
SER-124	0.1293	0.0666	0.131	0.0666	-0.0018	0.0004	-0.0178	1.7958	-0.0005	0.0611	0.111	1.7946	0.000884943	0.111885	ACE2
THR-125	-0.0446	0.0269	-0.0431	0.0268	-0.0016	0.0005	0.025	0.5571	0.0027	0.0543	-0.017	0.5588	0.000144726	-0.0168553	ACE2
ILE-126	0.0265	0.0167	0.0276	0.0167	-0.001	0	-0.0096	0.162	-0.0008	0.0572	0.016	0.1712	5.61495e-05	0.0160561	ACE2
TYR-127	0.1431	0.0284	0.145	0.0284	-0.002	0.0001	0.0853	1.5344	-0.0033	0.0904	0.2252	1.536	0.000161505	0.225362	ACE2
SER-128	-0.0097	0.0735	-0.0084	0.0735	-0.0011	0.0003	0.0474	1.2509	-0.0037	0.0723	0.0341	1.2479	0.00109074	0.0351907	ACE2
THR-129	0.1316	0.0214	0.1326	0.0214	-0.001	0	0.1027	0.61	0.0026	0.0594	0.2369	0.6145	9.16606e-05	0.236992	ACE2
GLY-130	-0.0918	0.02	-0.0914	0.02	0	0	-0.0063	0.3352	0.0055	0.0747	-0.0926	0.3503	8.01866e-05	-0.0925198	ACE2
LYS-131	8.3506	0.4127	8.3514	0.4128	-0.001	0.0001	0.1108	1.4281	0.0033	0.1218	8.4648	1.4857	0.0346428	8.49944	ACE2
VAL-132	-0.0527	0.0214	-0.0523	0.0214	0	0	-0.0016	0.1487	0.0037	0.0432	-0.0506	0.1567	9.18824e-05	-0.0505081	ACE2
CYS-133	-0.0204	0.0147	-0.0202	0.0147	0	0	0.0789	0.5295	0.0088	0.0951	0.0673	0.5368	4.34164e-05	0.0673434	ACE2
ASN-134	0.0263	0.0491	0.0266	0.0491	0	0	0.1892	0.8653	0.0068	0.1207	0.2223	0.8859	0.000478749	0.222779	ACE2
PRO-135	-0.0145	0.0166	-0.0144	0.0166	0	0	0.1019	0.406	0.0091	0.0992	0.0965	0.4146	5.50253e-05	0.096555	ACE2
ASP-136	-5.9556	0.1961	-5.9555	0.1961	0	0	0.5687	2.3046	0.0024	0.0446	-5.3845	2.3385	0.00755282	-5.37695	ACE2
ASN-137	-0.0719	0.0495	-0.0717	0.0495	0	0	0.2382	0.8013	0.0015	0.0662	0.1678	0.8047	0.000493916	0.168294	ACE2
PRO-138	-0.0844	0.0099	-0.0842	0.0098	0	0	0.0709	0.4208	-0.0008	0.0864	-0.0144	0.4298	1.94801e-05	-0.0143805	ACE2
GLN-139	-0.0677	0.072	-0.0674	0.072	0	0.0001	0.2804	1.1511	0.0026	0.0629	0.2153	1.1599	0.00103745	0.216337	ACE2
GLU-140	-6.7846	0.2657	-6.7843	0.2657	0	0	0.101	2.1835	0.0027	0.0756	-6.6809	2.2033	0.01391	-6.66699	ACE2
CYS-141	0.0192	0.0272	0.0195	0.0272	0	0	0.101	0.5554	-0.0024	0.0944	0.1178	0.5636	0.000147985	0.117948	ACE2
LEU-142	-0.0148	0.0235	-0.0143	0.0235	-0.0004	0.0005	0.0417	0.1847	0.0063	0.1167	0.0331	0.223	0.000110574	0.0332106	ACE2
LEU-143	0.1367	0.0201	0.1377	0.0201	-0.001	0	0.048	0.2401	0.0003	0.1027	0.185	0.264	8.09803e-05	0.185081	ACE2
LEU-144	0.1236	0.0196	0.1245	0.0197	-0.001	0	-0.0021	0.1689	-0.0024	0.0844	0.119	0.1945	7.72702e-05	0.119077	ACE2
GLU-145	-9.3371	0.3891	-9.3359	0.3889	-0.0011	0.0003	0.3602	2.5066	0.0013	0.0991	-8.9757	2.5859	0.0300863	-8.94561	ACE2
PRO-146	0.0665	0.0205	0.0672	0.0205	-0.001	0	0.0035	0.1289	-0.0039	0.0744	0.0661	0.147	8.39902e-05	0.066184	ACE2
GLY-147	0.0914	0.0153	0.0917	0.0153	0	0	0.0559	0.2112	0.0007	0.0505	0.148	0.2187	4.6611e-05	0.148047	ACE2
LEU-148	0.1052	0.0102	0.1057	0.0102	-0.0005	0.0005	0.0041	0.034	-0.0006	0.0336	0.1086	0.0487	2.07903e-05	0.108621	ACE2
ASN-149	0.1371	0.0773	0.1377	0.0773	-0.0008	0.0004	0.0643	0.81	0	0.1178	0.2014	0.8284	0.00119508	0.202595	ACE2
GLU-150	-7.5392	0.3036	-7.5387	0.3036	-0.0004	0.0005	0.2092	2.3641	0.0011	0.0962	-7.3288	2.3844	0.0184224	-7.31038	ACE2
ILE-151	0.0724	0.0136	0.0728	0.0137	0	0	0.0074	0.073	-0.0014	0.086	0.0784	0.1109	3.72688e-05	0.0784373	ACE2
MET-152	0.119	0.0245	0.1193	0.0245	0	0	0.0025	0.0828	-0.0057	0.0856	0.1158	0.1242	0.000119791	0.11592	ACE2
ALA-153	0.0621	0.0237	0.0624	0.0236	0	0	0.0182	0.3172	-0.0001	0.0824	0.0802	0.3252	0.000111873	0.0803119	ACE2
ASN-154	0.0911	0.062	0.0914	0.062	0	0	0.2211	1.0251	-0.0049	0.0921	0.3073	1.0325	0.000764049	0.308064	ACE2
SER-155	-0.003	0.0312	-0.0028	0.0312	0	0	0.0777	0.4939	-0.0008	0.0549	0.0739	0.4996	0.000194365	0.0740944	ACE2
LEU-156	0.0036	0.0184	0.0038	0.0184	0	0	0.0208	0.4107	-0.0048	0.0905	0.0196	0.4227	6.76043e-05	0.0196676	ACE2
ASP-157	-5.8813	0.1466	-5.8812	0.1466	0	0	0.135	1.6387	0.0031	0.0647	-5.7432	1.6531	0.00429454	-5.73891	ACE2
TYR-158	-0.0881	0.01	-0.0879	0.0099	0	0	-0.0332	1.2686	0.0085	0.1345	-0.1128	1.2622	1.98518e-05	-0.11278	ACE2
ASN-159	-0.0611	0.0189	-0.061	0.0189	0	0	0.1451	0.9109	0	0.0903	0.0839	0.9128	7.16203e-05	0.0839716	ACE2
GLU-160	-6.2868	0.1881	-6.2866	0.1881	0	0	0.3484	2.1289	0.0035	0.0969	-5.9349	2.1638	0.00704638	-5.92785	ACE2
ARG-161	6.5236	0.1793	6.5239	0.1793	0	0	-0.0419	0.8641	-0.0043	0.1249	6.4774	0.8925	0.00645439	6.48385	ACE2
LEU-162	-0.0929	0.0091	-0.0927	0.0091	0	0	-0.0003	0.0481	-0.0061	0.0775	-0.0994	0.0899	1.65451e-05	-0.0993835	ACE2
TRP-163	-0.0804	0.013	-0.08	0.013	0	0	0.1122	0.5087	0.0089	0.1387	0.0407	0.5375	3.363e-05	0.0407336	ACE2
ALA-164	-0.0692	0.0117	-0.069	0.0117	0	0	0.0002	0.0163	0.0006	0.0233	-0.0683	0.0289	2.73201e-05	-0.0682727	ACE2
TRP-165	-0.0357	0.0129	-0.0352	0.0129	-0.0008	0.0004	0.0164	0.1406	0.0099	0.1741	-0.0093	0.222	3.31941e-05	-0.00926681	ACE2
GLU-166	-6.7111	0.1847	-6.7109	0.1847	0	0	0.0049	1.3909	0.0008	0.0961	-6.7055	1.4202	0.00684883	-6.69865	ACE2
SER-167	-0.008	0.0116	-0.0079	0.0116	0	0	-0.0087	0.3364	-0.0006	0.0371	-0.0174	0.3415	2.71529e-05	-0.0173728	ACE2
TRP-168	-0.0088	0.0151	-0.0078	0.0151	-0.001	0	0.0121	0.0682	-0.0102	0.1029	-0.0069	0.1281	4.59408e-05	-0.00685406	ACE2
ARG-169	7.4475	0.212	7.448	0.212	-0.001	0.0002	-0.0913	0.497	0.0174	0.1552	7.3736	0.5529	0.00901402	7.38261	ACE2
SER-170	-0.0203	0.0157	-0.0201	0.0157	0	0	0.0588	2.0363	-0.003	0.1126	0.0356	2.0386	4.95178e-05	0.0356495	ACE2
GLU-171	-7.478	0.2799	-7.4774	0.2799	-0.0003	0.0005	0.3364	1.8796	-0.0004	0.0961	-7.142	1.9355	0.0155727	-7.12643	ACE2
VAL-172	0.0031	0.0156	0.0037	0.0156	-0.001	0.0001	-0.0027	0.0343	-0.0025	0.0258	-0.0021	0.0466	4.89114e-05	-0.00205109	ACE2
GLY-173	-0.0073	0.0217	-0.0071	0.0217	0	0	0.0002	0.0253	0.0014	0.0216	-0.0058	0.0407	9.42196e-05	-0.00570578	ACE2
LYS-174	6.6717	0.1944	6.6721	0.1945	0	0	0.1713	1.4416	0.0031	0.0922	6.8461	1.4429	0.00760579	6.85371	ACE2
GLN-175	-0.0482	0.048	-0.0476	0.048	-0.001	0.0001	0.0885	0.8382	-0.0002	0.0913	0.0401	0.8434	0.000461959	0.040562	ACE2
LEU-176	-0.0377	0.0094	-0.0368	0.0094	-0.001	0	0.0012	0.0253	-0.0009	0.0226	-0.0373	0.035	1.77934e-05	-0.0372822	ACE2
ARG-177	7.143	0.2134	7.1437	0.2134	-0.001	0	-0.0226	0.3739	-0.0045	0.0553	7.1159	0.4399	0.00913082	7.12503	ACE2
PRO-178	-0.0464	0.011	-0.0459	0.011	-0.0008	0.0004	0.0281	0.4446	0.003	0.0753	-0.0154	0.4539	2.40686e-05	-0.0153759	ACE2
LEU-179	-0.0352	0.0166	-0.0342	0.0166	-0.001	0	0.0029	0.0528	0.0009	0.05	-0.0314	0.0748	5.51919e-05	-0.0313448	ACE2
TYR-180	-0.1175	0.0165	-0.1161	0.0165	-0.0011	0.0004	0.0243	0.3988	-0.001	0.0638	-0.0942	0.4065	5.43934e-05	-0.0941456	ACE2
GLU-181	-7.3935	0.2315	-7.3928	0.2315	-0.001	0	0.1785	1.7246	-0.007	0.0819	-7.222	1.7583	0.0107366	-7.21126	ACE2
GLU-182	-8.3148	0.3062	-8.3136	0.3062	-0.001	0	0.1699	1.5289	-0.003	0.0606	-8.1479	1.5504	0.0186888	-8.12921	ACE2
TYR-183	0.0043	0.0135	0.0067	0.0135	-0.0025	0.0005	0.008	0.042	-0.0033	0.0639	0.009	0.0775	3.64945e-05	0.00903649	ACE2
VAL-184	-0.1234	0.0188	-0.1222	0.0188	-0.001	0	0.0126	0.0602	0.0011	0.048	-0.1097	0.0766	7.0688e-05	-0.109629	ACE2
VAL-185	-0.0771	0.016	-0.0759	0.016	-0.001	0	0.0376	0.1889	-0.0062	0.1028	-0.0458	0.2117	5.15192e-05	-0.0457485	ACE2
LEU-186	-0.074	0.0192	-0.0718	0.0192	-0.0021	0.0003	0.0157	0.046	0.0007	0.051	-0.0576	0.0688	7.41038e-05	-0.0575259	ACE2
LYS-187	10.7399	0.4378	10.7434	0.4378	-0.0036	0.0005	-0.1017	0.8496	-0.0026	0.043	10.6356	0.97	0.0384714	10.6741	ACE2
ASN-188	-0.2707	0.0268	-0.2688	0.0267	-0.002	0	0.074	0.4952	-0.0011	0.0429	-0.1977	0.4966	0.000143563	-0.197556	ACE2
GLU-189	-8.9464	0.3799	-8.9434	0.3799	-0.003	0.0003	0.4829	1.8032	-0.0045	0.0804	-8.468	1.8532	0.0288124	-8.43919	ACE2
MET-190	-0.0919	0.0609	-0.086	0.0609	-0.0059	0.0006	0.0315	0.0634	-0.0022	0.0516	-0.0625	0.0926	0.000742483	-0.0617575	ACE2
ALA-191	-0.1517	0.0223	-0.149	0.0223	-0.0028	0.0004	0.0247	0.0353	0.0004	0.0148	-0.1266	0.0429	9.94679e-05	-0.126501	ACE2
ARG-192	8.666	0.3302	8.6703	0.3303	-0.0043	0.0005	0.0977	1.5744	-0.0032	0.1049	8.7605	1.6178	0.0218369	8.78234	ACE2
ALA-193	-0.1004	0.0315	-0.0955	0.0314	-0.0049	0.0007	0.0597	0.4817	-0.0015	0.0787	-0.0422	0.4883	0.000199149	-0.0420009	ACE2
ASN-194	-0.3685	0.0522	-0.359	0.0522	-0.0095	0.001	0.1279	0.3685	-0.0034	0.0666	-0.244	0.3749	0.000545815	-0.243454	ACE2
HIS-195	-0.0925	0.1389	-0.0833	0.1392	-0.0092	0.0018	0.1571	0.9167	0.0017	0.1222	0.0664	0.9307	0.00386712	0.0702671	ACE2
TYR-196	0.0953	0.0306	0.1031	0.0306	-0.0078	0.0007	0.1171	0.5905	0.0032	0.0944	0.2155	0.5981	0.000187399	0.215687	ACE2
GLU-197	-8.7683	0.3428	-8.766	0.3428	-0.0021	0.0003	0.2521	2.35	0.0065	0.1245	-8.5096	2.366	0.0235471	-8.48605	ACE2
ASP-198	-9.1327	0.3348	-9.1308	0.3348	-0.002	0	0.2509	1.1528	0.0029	0.0427	-8.8789	1.1717	0.0224001	-8.8565	ACE2
TYR-199	-0.2198	0.0252	-0.2155	0.0252	-0.0043	0.0005	0.0622	0.5117	-0.0013	0.058	-0.1589	0.5141	0.000127411	-0.158773	ACE2
GLY-200	-0.1701	0.0202	-0.1691	0.0202	-0.001	0	0.0145	0.0429	0.0002	0.0215	-0.1554	0.052	8.19107e-05	-0.155318	ACE2
ASP-201	-9.96	0.3911	-9.9575	0.3911	-0.0026	0.0005	0.3496	0.7371	0.0016	0.0661	-9.6088	0.8408	0.0305519	-9.57825	ACE2
TYR-202	-0.1961	0.0636	-0.1878	0.0632	-0.0083	0.0009	0.0274	1.3288	-0.0061	0.1162	-0.1748	1.3284	0.000811344	-0.173989	ACE2
TRP-203	-0.0036	0.0353	0.0024	0.0352	-0.006	0.0005	0.1104	0.5428	0.0009	0.1281	0.1077	0.5581	0.000250407	0.10795	ACE2
ARG-204	9.2613	0.3313	9.265	0.3313	-0.0037	0.0005	-0.0273	0.8387	0.0015	0.0671	9.2356	0.8848	0.0220096	9.25761	ACE2
GLY-205	-0.0801	0.0383	-0.0773	0.0382	-0.0029	0.0002	0.0134	0.3649	-0.0002	0.059	-0.0669	0.3739	0.000293472	-0.0666065	ACE2
ASP-206	-13.3655	0.6038	-13.3583	0.6037	-0.0072	0.0006	0.5959	1.3811	-0.001	0.0657	-12.7707	1.495	0.0737159	-12.697	ACE2
TYR-207	-0.0647	0.0346	-0.0587	0.0346	-0.006	0.0004	-0.0069	0.1388	-0.006	0.0797	-0.0776	0.1593	0.000239308	-0.0773607	ACE2
GLU-208	-11.4874	0.5436	-11.4813	0.5434	-0.0061	0.0005	0.8425	1.7344	0.0024	0.1444	-10.6425	1.819	0.0587558	-10.5837	ACE2
VAL-209	0.1973	0.021	0.2031	0.021	-0.0058	0.0005	-0.0083	0.2807	-0.0047	0.0402	0.1843	0.2846	8.80426e-05	0.184388	ACE2
ASN-210	-0.0931	0.2495	-0.0859	0.2494	-0.0072	0.0008	0.2713	0.9302	0.0126	0.1809	0.1908	0.9582	0.0123174	0.203117	ACE2
GLY-211	-0.0575	0.0958	-0.0538	0.0956	-0.0038	0.0006	0.1018	0.5124	0.0055	0.0841	0.0498	0.5215	0.00183452	0.0516345	ACE2
VAL-212	0.1065	0.0716	0.1134	0.072	-0.0068	0.0008	0.0514	0.3996	-0.0154	0.0914	0.1424	0.4075	0.00102946	0.143429	ACE2
ASP-213	-10.0259	0.7518	-10.0221	0.7514	-0.0038	0.0006	0.421	2.3041	0.0024	0.0772	-9.6025	2.3824	0.110602	-9.4919	ACE2
GLY-214	0.019	0.0263	0.0204	0.0263	-0.0013	0.0005	-0.0067	0.3849	0.0005	0.0609	0.0128	0.3834	0.000139	0.012939	ACE2
TYR-215	-0.0642	0.0403	-0.058	0.0402	-0.0061	0.0006	-0.0108	0.4532	-0.0026	0.0816	-0.0776	0.4692	0.000324986	-0.077275	ACE2
ASP-216	-9.5906	0.4226	-9.5875	0.4225	-0.0031	0.0003	0.3075	2.0091	0.0063	0.0931	-9.2769	2.048	0.0356478	-9.24125	ACE2
TYR-217	-0.2152	0.0241	-0.2112	0.0241	-0.004	0.0002	0.0906	0.2792	0.0027	0.0785	-0.1219	0.292	0.000116942	-0.121783	ACE2
SER-218	-0.0009	0.0603	0.0008	0.0603	-0.002	0.0001	0.1073	1.7594	0.0008	0.0551	0.1071	1.761	0.000728366	0.107828	ACE2
ARG-219	10.4068	0.4418	10.4115	0.4419	-0.0046	0.0005	-0.1109	0.9958	0.0107	0.0763	10.3067	1.0461	0.039286	10.346	ACE2
GLY-220	0.0696	0.0188	0.0703	0.0188	-0.001	0	0.0956	0.3984	-0.0041	0.0686	0.161	0.4093	7.10176e-05	0.161071	ACE2
GLN-221	0.1593	0.0236	0.1608	0.0235	-0.0017	0.0005	0.1096	0.8988	0.0001	0.0654	0.2689	0.8979	0.000111343	0.269011	ACE2
LEU-222	0.1175	0.0219	0.1195	0.0219	-0.002	0	-0.0104	0.035	-0.0013	0.0427	0.1058	0.0594	9.59714e-05	0.105896	ACE2
ILE-223	0.0609	0.0187	0.0621	0.0187	-0.001	0	0.0359	0.2973	0.0057	0.1311	0.1025	0.3239	7.01268e-05	0.10257	ACE2
GLU-224	-7.6921	0.2748	-7.6911	0.2748	-0.001	0	0.1924	2.1603	0.0078	0.0925	-7.4919	2.1664	0.0150334	-7.47687	ACE2
ASP-225	-8.5812	0.3025	-8.5801	0.3025	-0.001	0	0.072	1.2795	-0.007	0.0717	-8.5162	1.3195	0.018476	-8.49772	ACE2
VAL-226	0.0678	0.0133	0.0688	0.0133	-0.001	0	-0.0028	0.0333	0.0016	0.0745	0.0666	0.0817	3.56203e-05	0.0666356	ACE2
GLU-227	-7.4069	0.257	-7.4062	0.257	-0.001	0	0.4591	1.8819	0.0018	0.1064	-6.9459	1.9319	0.0132422	-6.93266	ACE2
HIS-228	0.0767	0.0841	0.0775	0.0841	-0.001	0	0.1405	0.792	0.0037	0.1413	0.2209	0.8248	0.00140819	0.222308	ACE2
THR-229	0.0681	0.0206	0.0688	0.0206	-0.001	0	-0.0034	0.0885	0.0027	0.056	0.0674	0.1103	8.47021e-05	0.0674847	ACE2
PHE-230	0.0492	0.0114	0.0499	0.0114	-0.001	0	0.0259	0.1329	-0.0014	0.1143	0.0738	0.1755	2.60845e-05	0.0738261	ACE2
GLU-231	-6.7662	0.1877	-6.7657	0.1877	0	0	0.3347	2.2015	-0.004	0.134	-6.4355	2.2185	0.00709554	-6.4284	ACE2
GLU-232	-7.0354	0.2555	-7.0349	0.2554	-0.0006	0.0005	0.4319	2.303	0.0065	0.1266	-6.597	2.3265	0.0131024	-6.5839	ACE2
ILE-233	0.0698	0.0116	0.0704	0.0116	-0.001	0	-0.0049	0.0316	-0.0009	0.0456	0.0639	0.0567	2.6749e-05	0.0639267	ACE2
LYS-234	6.6034	0.2019	6.6038	0.2019	0	0	0.1309	1.2358	-0.0131	0.123	6.7212	1.2521	0.00820496	6.7294	ACE2
PRO-235	0.0409	0.0097	0.0412	0.0097	0	0	0.0003	0.1276	0.0012	0.0866	0.0424	0.1534	1.89994e-05	0.042419	ACE2
LEU-236	0.0826	0.0114	0.083	0.0114	0	0	-0.0014	0.0647	0	0.0688	0.0812	0.0969	2.61372e-05	0.0812261	ACE2
TYR-237	0.0081	0.0109	0.0086	0.0109	-0.0005	0.0005	-0.0054	0.1913	-0.0033	0.0746	-0.0006	0.2053	2.38555e-05	-0.000576145	ACE2
GLU-238	-6.2583	0.1674	-6.2581	0.1674	0	0	0.2607	1.5921	-0.0017	0.0844	-5.9993	1.6094	0.0056405	-5.99366	ACE2
HIS-239	0.0347	0.0114	0.0349	0.0114	0	0	0.0541	0.4295	0.0003	0.0502	0.0891	0.4332	2.61351e-05	0.0891261	ACE2
LEU-240	0.0725	0.0103	0.0728	0.0104	0	0	-0.0044	0.0164	-0.0001	0.0472	0.068	0.0499	2.1314e-05	0.0680213	ACE2
HIS-241	0.0863	0.0118	0.0865	0.0118	0	0	-0.0038	0.0293	0.0028	0.0322	0.0853	0.0446	2.77532e-05	0.0853278	ACE2
ALA-242	0.0343	0.007	0.0344	0.007	0	0	-0.029	0.2141	-0.0064	0.0561	-0.0011	0.2207	9.83155e-06	-0.00109017	ACE2
TYR-243	0.0987	0.0087	0.0989	0.0086	0	0	-0.001	0.1556	-0.0076	0.0794	0.0901	0.1782	1.50163e-05	0.090115	ACE2
VAL-244	0.0552	0.0074	0.0555	0.0074	0	0	-0.0025	0.0199	-0.0006	0.0261	0.0522	0.0348	1.10333e-05	0.052211	ACE2
ARG-245	5.8839	0.1447	5.8842	0.1447	0	0	-0.0056	0.4277	-0.0054	0.0503	5.8729	0.4481	0.0041836	5.87708	ACE2
ALA-246	0.0371	0.0061	0.0372	0.0061	0	0	0.0058	0.3208	0.0025	0.0849	0.0455	0.3251	7.38957e-06	0.0455074	ACE2
LYS-247	5.9002	0.1515	5.9003	0.1515	0	0	0.2609	1.3985	-0.0006	0.1355	6.1604	1.4088	0.00459821	6.165	ACE2
LEU-248	0.0411	0.0075	0.0412	0.0075	0	0	0.0012	0.0359	0.0011	0.0604	0.0433	0.0693	1.13607e-05	0.0433114	ACE2
MET-249	0.024	0.0161	0.0241	0.0161	0	0	-0.0011	0.3136	0.0004	0.0878	0.0233	0.3227	5.22538e-05	0.0233523	ACE2
ASN-250	0.0626	0.059	0.0627	0.059	0	0	0.2496	1.0495	0.0022	0.0988	0.3143	1.0601	0.000694704	0.314995	ACE2
ALA-251	0.0344	0.0106	0.0345	0.0106	0	0	0.1013	0.4693	0.003	0.0554	0.1387	0.4691	2.23602e-05	0.138722	ACE2
TYR-252	-0.0327	0.0094	-0.0325	0.0094	0	0	0.0333	0.6033	0.0018	0.1109	0.0024	0.6219	1.78415e-05	0.00241784	ACE2
PRO-253	-0.0025	0.01	-0.0024	0.01	0	0	0.0348	0.5117	0.0002	0.0865	0.0325	0.5137	2.00838e-05	0.0325201	ACE2
SER-254	0.0109	0.0235	0.011	0.0235	0	0	0.2805	1.9266	-0.0021	0.1216	0.2894	1.929	0.000110364	0.28951	ACE2
TYR-255	-0.0196	0.0174	-0.0194	0.0174	0	0	0.1651	1.6075	0.0043	0.1672	0.1498	1.6201	6.04654e-05	0.14986	ACE2
ILE-256	0.0498	0.0074	0.05	0.0074	0	0	0.001	0.2903	0.0033	0.0688	0.0541	0.2959	1.10009e-05	0.054111	ACE2
SER-257	-0.0607	0.0139	-0.0607	0.0139	0	0	0.0149	1.267	-0.0032	0.0449	-0.049	1.2688	3.85497e-05	-0.0489615	ACE2
PRO-258	-0.0412	0.0093	-0.0412	0.0093	0	0	0.086	0.4525	0.0004	0.0751	0.0452	0.4597	1.72863e-05	0.0452173	ACE2
ILE-259	-0.0368	0.0082	-0.0367	0.0082	0	0	0.0039	0.0479	0.0033	0.0856	-0.0295	0.1032	1.34184e-05	-0.0294866	ACE2
GLY-260	-0.0269	0.0066	-0.0268	0.0066	0	0	0.0057	0.0516	-0.0016	0.0227	-0.0229	0.0549	8.76455e-06	-0.0228912	ACE2
CYS-261	0.0505	0.0089	0.0507	0.0089	0	0	-0.0004	0.1322	0.0023	0.064	0.0525	0.1392	1.58791e-05	0.0525159	ACE2
LEU-262	-0.0222	0.0086	-0.0219	0.0086	0	0	0.0034	0.0212	0	0.0535	-0.0187	0.0596	1.47193e-05	-0.0186853	ACE2
PRO-263	-0.0553	0.0073	-0.0552	0.0073	0	0	-0.0011	0.0186	0	0.0272	-0.0564	0.0349	1.06826e-05	-0.0563893	ACE2
ALA-264	-0.0604	0.0079	-0.0603	0.0079	0	0	0.0047	0.1571	0.0041	0.0749	-0.0515	0.1758	1.26255e-05	-0.0514874	ACE2
HIS-265	-0.0966	0.0147	-0.0963	0.0148	0	0	0.002	0.1093	0.005	0.0765	-0.0896	0.1357	4.35348e-05	-0.0895565	ACE2
LEU-266	-0.0122	0.0113	-0.012	0.0112	0	0	0.035	0.2144	0.0001	0.0561	0.0229	0.2219	2.54814e-05	0.0229255	ACE2
LEU-267	-0.0378	0.0117	-0.0375	0.0117	0	0	0.0004	0.0768	-0.0007	0.0878	-0.0382	0.1154	2.74525e-05	-0.0381725	ACE2
GLY-268	-0.0758	0.011	-0.0756	0.011	0	0	0.013	0.2719	0.007	0.0845	-0.0558	0.2885	2.44514e-05	-0.0557755	ACE2
ASP-269	-8.0651	0.2356	-8.0646	0.2356	-0.0008	0.0004	0.1763	1.1601	-0.0028	0.0989	-7.8917	1.197	0.0111671	-7.88053	ACE2
MET-270	0.135	0.0172	0.1356	0.0172	-0.001	0.0001	0.0192	0.1352	-0.0034	0.0661	0.1508	0.1535	5.95738e-05	0.15086	ACE2
TRP-271	0.0287	0.0208	0.03	0.0208	-0.001	0	0.0451	0.3732	-0.0139	0.1547	0.0599	0.405	8.70159e-05	0.059987	ACE2
GLY-272	0.0244	0.0111	0.0247	0.0111	0	0	0.0359	0.2548	0.0043	0.0962	0.0646	0.277	2.45856e-05	0.0646246	ACE2
ARG-273	9.5796	0.3063	9.5812	0.3064	-0.0019	0.0003	0.0282	1.1511	-0.0058	0.1106	9.6021	1.1901	0.0187603	9.62086	ACE2
PHE-274	0.0343	0.0148	0.0355	0.0148	-0.001	0	0.0469	0.2266	0.0075	0.0941	0.0886	0.2443	4.40078e-05	0.088644	ACE2
TRP-275	0.0897	0.0167	0.0904	0.0167	-0.001	0	0.0212	0.2019	-0.0024	0.1641	0.1085	0.2617	5.57535e-05	0.108556	ACE2
THR-276	0.0944	0.0273	0.0949	0.0273	-0.0009	0.0003	-0.0494	1.1394	0.0038	0.0684	0.0488	1.1407	0.000149481	0.0489495	ACE2
ASN-277	0.0914	0.073	0.0918	0.073	-0.0001	0.0003	0.1814	0.9915	0.0001	0.1324	0.2728	0.9948	0.00106869	0.273869	ACE2
LEU-278	0.071	0.0065	0.0714	0.0065	0	0	-0.0007	0.069	-0.0029	0.0682	0.0674	0.0995	8.53072e-06	0.0674085	ACE2
TYR-279	0.0944	0.0184	0.095	0.0184	-0.0008	0.0004	0.0491	0.7235	-0.004	0.1108	0.1396	0.7245	6.78396e-05	0.139668	ACE2
SER-280	0.0596	0.0289	0.0598	0.0289	0	0	0.2502	1.9643	-0.0011	0.0859	0.3087	1.9629	0.000167634	0.308868	ACE2
LEU-281	0.0693	0.0065	0.0696	0.0065	0	0	0.0124	0.2693	-0.0034	0.1104	0.0783	0.2901	8.47994e-06	0.0783085	ACE2
THR-282	-0.0052	0.0148	-0.005	0.0148	0	0	0.0085	0.0711	0.0022	0.0274	0.0055	0.0783	4.40569e-05	0.00554406	ACE2
VAL-283	0.0871	0.0079	0.0873	0.0078	0	0	0.0405	0.4223	0.0028	0.0712	0.1303	0.4209	1.23731e-05	0.130312	ACE2
PRO-284	0.0804	0.0067	0.0806	0.0067	0	0	0.0278	0.5099	-0.0008	0.0588	0.1075	0.5116	9.07553e-06	0.107509	ACE2
PHE-285	-0.0393	0.0119	-0.039	0.0119	0	0	-0.0079	0.3241	-0.0023	0.1043	-0.0495	0.3515	2.81996e-05	-0.0494718	ACE2
GLY-286	-0.0404	0.0137	-0.0403	0.0137	0	0	0.0521	0.5855	0.0004	0.064	0.0121	0.5973	3.74677e-05	0.0121375	ACE2
GLN-287	-0.0513	0.0283	-0.0512	0.0283	0	0	0.1276	0.97	0.0035	0.0727	0.0797	0.9731	0.000160684	0.0798607	ACE2
LYS-288	5.9864	0.1703	5.9867	0.1703	0	0	0.0957	0.9139	0.0093	0.0922	6.0914	0.9421	0.00581006	6.09721	ACE2
PRO-289	-0.0141	0.0141	-0.0138	0.0142	0	0	0.0516	0.2979	-0.0055	0.075	0.032	0.3105	4.00492e-05	0.03204	ACE2
ASN-290	0.0341	0.0486	0.0345	0.0486	0	0	0.0415	0.7509	0.0057	0.1225	0.0813	0.7638	0.000469798	0.0817698	ACE2
ILE-291	-0.0199	0.024	-0.0192	0.0241	-0.001	0	0.0208	0.3761	0.004	0.1372	0.0049	0.4055	0.000115618	0.00501562	ACE2
ASP-292	-7.3113	0.2349	-7.3107	0.2349	-0.001	0	0.295	1.9936	0.0069	0.1309	-7.0094	2.0187	0.0110445	-6.99836	ACE2
VAL-293	0.0145	0.02	0.0156	0.02	-0.001	0	0.0046	0.1508	0.0008	0.0308	0.0199	0.1552	7.98961e-05	0.0199799	ACE2
THR-294	-0.0715	0.0532	-0.0706	0.0533	-0.001	0	-0.0555	1.165	0.0024	0.0745	-0.1245	1.1758	0.000569127	-0.123931	ACE2
ASP-295	-7.5914	0.234	-7.5908	0.234	-0.001	0	0.3568	2.1382	0.0047	0.0972	-7.2299	2.1497	0.0110216	-7.21888	ACE2
ALA-296	0.016	0.0172	0.0167	0.0173	-0.001	0	-0.0123	0.1553	-0.0001	0.0491	0.0037	0.1655	5.96195e-05	0.00375962	ACE2
MET-297	-0.0317	0.036	-0.0299	0.036	-0.002	0	-0.0122	0.0819	0.0009	0.0396	-0.043	0.0981	0.000260377	-0.0427396	ACE2
VAL-298	-0.0209	0.0238	-0.0198	0.0238	-0.001	0	0.102	0.4432	-0.0033	0.0524	0.0778	0.4493	0.000113696	0.0779137	ACE2
ASP-299	-7.3521	0.2638	-7.3514	0.2638	-0.001	0	0.3468	2.1599	0.0016	0.0769	-7.0037	2.1773	0.0138517	-6.98985	ACE2
GLN-300	-0.1991	0.0612	-0.1977	0.0612	-0.0013	0.0004	0.0591	0.8033	0.007	0.0883	-0.133	0.8114	0.000758881	-0.132241	ACE2
ALA-301	-0.0853	0.0234	-0.0843	0.0234	-0.001	0	0.0146	0.3989	0.0031	0.0855	-0.0676	0.4067	0.00010989	-0.0674901	ACE2
TRP-302	-0.0587	0.0314	-0.0546	0.0313	-0.0041	0.0004	0.0308	0.5149	-0.0004	0.0871	-0.0282	0.5183	0.000197896	-0.0280021	ACE2
ASP-303	-10.0642	0.4713	-10.0603	0.4709	-0.0039	0.0006	0.4886	2.116	0.0016	0.0949	-9.574	2.1461	0.0434243	-9.53058	ACE2
ALA-304	-0.1026	0.0565	-0.0984	0.0565	-0.0042	0.0007	0.0631	0.4077	-0.0011	0.106	-0.0406	0.4336	0.000639694	-0.0399603	ACE2
GLN-305	0.053	0.1971	0.0656	0.1972	-0.0126	0.002	0.1647	0.8718	0.0026	0.0953	0.2203	0.8596	0.0076403	0.22794	ACE2
ARG-306	9.6529	0.3865	9.6593	0.3868	-0.0064	0.0007	-0.0448	1.0288	-0.0015	0.1228	9.6066	1.0563	0.0302928	9.63689	ACE2
ILE-307	0.0212	0.0301	0.0273	0.0301	-0.0062	0.0005	-0.0079	0.1388	0.0041	0.0783	0.0174	0.1555	0.00018122	0.0175812	ACE2
PHE-308	-0.0548	0.0511	-0.0373	0.0512	-0.0175	0.0016	0.0184	0.1035	0.0034	0.0915	-0.033	0.1473	0.000523357	-0.0324766	ACE2
LYS-309	12.721	0.8392	12.7356	0.8407	-0.0146	0.0022	-0.2648	1.1361	0.0052	0.1035	12.4613	1.3462	0.138776	12.6001	ACE2
GLU-310	-10.0752	0.3969	-10.0697	0.3967	-0.0055	0.0006	0.3086	1.0044	-0.0009	0.0927	-9.7676	1.0801	0.0314121	-9.73619	ACE2
ALA-311	0.0966	0.0382	0.1023	0.0383	-0.0057	0.0006	-0.0273	0.0272	0.0023	0.0299	0.0716	0.0498	0.000293115	0.0718931	ACE2
GLU-312	-14.1756	0.8117	-14.1537	0.8097	-0.0218	0.0031	0.7977	1.4334	-0.0051	0.1382	-13.383	1.5899	0.130633	-13.2524	ACE2
LYS-313	10.1461	0.4548	10.1546	0.4553	-0.0084	0.0011	-0.0898	1.1264	0.0026	0.0911	10.059	1.211	0.0427152	10.1017	ACE2
PHE-314	0.0832	0.0342	0.0907	0.0343	-0.0074	0.0007	-0.0271	0.1142	0.0003	0.1261	0.0564	0.1683	0.000234508	0.0566345	ACE2
PHE-315	0.0597	0.0575	0.0763	0.0575	-0.0166	0.0015	-0.0206	0.0923	0.005	0.0825	0.0441	0.1339	0.000661801	0.0447618	ACE2
VAL-316	0.0364	0.0411	0.0486	0.0412	-0.0123	0.0018	-0.0153	0.4066	-0.0019	0.1309	0.0191	0.4249	0.000338725	0.0194387	ACE2
SER-317	0.1225	0.0524	0.1268	0.0524	-0.0043	0.0006	0.062	1.6316	0.0001	0.0595	0.1846	1.6365	0.000550411	0.18515	ACE2
VAL-318	0.0552	0.0461	0.0616	0.0461	-0.0064	0.0007	-0.0103	0.0872	0.0027	0.0576	0.0477	0.1109	0.000425937	0.0481259	ACE2
GLY-319	-0.0717	0.0559	-0.0657	0.0557	-0.006	0.0008	0.0271	0.2668	0.0005	0.0748	-0.044	0.2821	0.000626289	-0.0433737	ACE2
LEU-320	0.1652	0.0554	0.186	0.0556	-0.0208	0.0022	-0.0101	0.3322	-0.0026	0.0935	0.1526	0.3471	0.000614463	0.153214	ACE2
PRO-321	0.2257	0.1083	0.2714	0.1094	-0.0457	0.0065	0.1312	0.3188	0.0054	0.1238	0.3623	0.351	0.0023459	0.364646	ACE2
ASN-322	-0.5121	0.4873	-0.4281	0.4858	-0.084	0.0164	0.2839	1.0674	-0.0006	0.1682	-0.2289	1.1438	0.0465472	-0.182353	ACE2
MET-323	-0.1713	0.2093	-0.0323	0.2081	-0.1391	0.017	-0.1515	0.5402	0.0013	0.0926	-0.3215	0.572	0.00887986	-0.31262	ACE2
THR-324	1.1564	0.235	2.0519	0.2462	-0.8955	0.1778	-1.4583	1.1138	-0.0376	0.1125	-0.3395	1.1216	0.0109407	-0.328559	ACE2
GLN-325	-5.4818	1.707	-0.9455	1.0226	-4.5364	1.3179	6.1575	3.7392	-1.0956	0.2915	-0.42	2.6326	0.577186	0.157186	ACE2
GLY-326	-0.8583	0.2326	-0.1196	0.1222	-0.7387	0.2238	0.3172	0.3016	-0.0096	0.0645	-0.5507	0.3226	0.0106778	-0.540022	ACE2
PHE-327	-0.2587	0.1516	0.1181	0.1295	-0.3769	0.0589	-0.2232	0.1516	-0.0003	0.0535	-0.4823	0.1773	0.00464244	-0.477658	ACE2
TRP-328	0.0448	0.151	0.198	0.1568	-0.1532	0.021	0.1037	0.6628	-0.0096	0.1382	0.1389	0.6742	0.00457236	0.143472	ACE2
GLU-329	-20.1276	1.8746	-19.6518	1.7661	-0.4758	0.1685	0.9753	2.5732	-0.0018	0.0972	-19.1542	3.2769	0.656215	-18.498	ACE2
ASN-330	-3.8668	1.1321	-0.2354	0.4554	-3.6315	1.04	5.3821	1.969	-0.7275	0.2065	0.7878	1.6553	0.257206	1.04501	ACE2
SER-331	-0.2564	0.1373	-0.1421	0.1298	-0.1143	0.0182	-0.013	0.4917	0.001	0.0786	-0.2684	0.526	0.00375388	-0.264646	ACE2
MET-332	-0.2548	0.1017	-0.2094	0.1015	-0.0453	0.0054	0.1031	0.1209	0.0013	0.0643	-0.1504	0.164	0.00210904	-0.148291	ACE2
LEU-333	0.1568	0.0332	0.1825	0.0343	-0.0257	0.0031	0.0262	0.1812	0.0007	0.0852	0.1838	0.1978	0.000220714	0.184021	ACE2
THR-334	-0.4344	0.0958	-0.4248	0.0957	-0.0096	0.0011	0.1105	1.6123	-0.0037	0.0727	-0.3275	1.618	0.00185149	-0.325649	ACE2
ASP-335	-11.6627	0.4556	-11.6564	0.4553	-0.0063	0.0008	0.5379	2.0654	-0.004	0.1107	-11.1288	2.1006	0.0413515	-11.0874	ACE2
PRO-336	0.0623	0.0813	0.0727	0.0817	-0.0104	0.0018	0.0725	0.4946	0	0.0683	0.1349	0.5096	0.00132399	0.136224	ACE2
GLY-337	-0.1636	0.0964	-0.161	0.0964	-0.0027	0.0005	0.0332	0.4072	0.0029	0.066	-0.1275	0.4212	0.00186352	-0.125636	ACE2
ASN-338	-0.0145	0.1411	-0.0113	0.141	-0.0032	0.0005	0.2024	1.2195	-0.0011	0.0745	0.1868	1.2216	0.00400804	0.190808	ACE2
VAL-339	-0.0388	0.0975	-0.0327	0.097	-0.006	0.0016	0.0171	0.5005	0.0038	0.0679	-0.0178	0.5142	0.00190791	-0.0158921	ACE2
GLN-340	0.2119	0.159	0.2296	0.1591	-0.0177	0.004	0.1027	0.9758	-0.0015	0.1105	0.3131	0.9963	0.00504583	0.318146	ACE2
LYS-341	11.0531	0.4847	11.0611	0.485	-0.008	0.001	0.0434	1.4815	0.0023	0.0823	11.0987	1.5676	0.0490052	11.1477	ACE2
ALA-342	0.2985	0.025	0.3059	0.0251	-0.0073	0.0008	-0.0482	0.335	0.0032	0.091	0.2535	0.3456	0.000125031	0.253625	ACE2
VAL-343	-0.1758	0.0304	-0.1652	0.0305	-0.0105	0.0009	0.0646	0.1808	-0.0024	0.0715	-0.1136	0.1958	0.000185498	-0.113415	ACE2
CYS-344	0.0152	0.0583	0.021	0.0582	-0.0058	0.0006	0.0207	0.3951	0.0008	0.1164	0.0367	0.4245	0.000679465	0.0373795	ACE2
HIS-345	-0.2147	0.1952	-0.2057	0.1954	-0.009	0.0009	0.1679	0.687	-0.0034	0.1141	-0.0502	0.6868	0.0073388	-0.0428612	ACE2
PRO-346	0.0456	0.03	0.0531	0.0301	-0.0075	0.0005	0.0157	0.3308	-0.0041	0.0758	0.0572	0.3418	0.000180523	0.0573805	ACE2
THR-347	-0.2086	0.1208	-0.1903	0.121	-0.0183	0.0013	0.0975	0.4794	-0.0092	0.0849	-0.1203	0.4868	0.00296101	-0.117339	ACE2
ALA-348	0.2153	0.0484	0.2403	0.0487	-0.0251	0.0016	-0.1412	0.4846	-0.0027	0.0547	0.0713	0.4801	0.000468811	0.0717688	ACE2
TRP-349	-0.6181	0.092	-0.4633	0.0885	-0.1548	0.0135	0.4112	0.2933	-0.0045	0.1091	-0.2114	0.3069	0.00168952	-0.20971	ACE2
ASP-350	-22.9587	1.2008	-22.7199	1.1937	-0.2389	0.0225	6.2158	2.2449	0.0004	0.1402	-16.7426	2.1743	0.30044	-16.4422	ACE2
LEU-351	-0.6533	0.1972	0.2518	0.1667	-0.9051	0.1087	-0.5399	0.2077	-0.001	0.0371	-1.1942	0.1982	0.00778443	-1.18642	ACE2
GLY-352	-2.0037	0.3254	-0.6411	0.237	-1.3626	0.1427	2.3223	0.4775	-0.0008	0.0873	0.3178	0.4263	0.0210339	0.338834	ACE2
LYS-353	-5.8754	4.0886	13.0999	3.6453	-18.9753	3.9457	71.2217	7.5126	-2.7263	0.2478	62.6199	6.6678	4.06064	66.6805	ACE2
GLY-354	-7.2789	0.9411	-0.2761	0.4162	-7.0028	0.8974	3.7447	1.5228	-0.7416	0.184	-4.2758	1.4358	0.199723	-4.07608	ACE2
ASP-355	-39.3136	3.1094	-30.8947	3.3156	-8.4189	1.9274	24.5427	5.2239	-0.4716	0.1358	-15.2426	3.8922	1.59246	-13.6501	ACE2
PHE-356	-1.4372	0.1744	-0.3709	0.1083	-1.0663	0.1426	0.6102	0.2982	-0.0081	0.1265	-0.8351	0.3264	0.00604716	-0.829053	ACE2
ARG-357	22.1941	1.7403	25.2986	1.7007	-3.1044	0.6065	-1.9176	2.9883	-0.3598	0.1251	19.9167	2.607	0.606855	20.5236	ACE2
ILE-358	-0.4147	0.0603	-0.3561	0.0592	-0.0586	0.0049	0.1276	0.0473	-0.0009	0.0312	-0.288	0.0564	0.000728784	-0.287271	ACE2
LEU-359	0.0454	0.0397	0.0825	0.0408	-0.0371	0.004	0.0195	0.0354	0.0012	0.0527	0.0661	0.0665	0.00031635	0.0664164	ACE2
MET-360	-0.2772	0.1134	-0.2622	0.1138	-0.015	0.0014	0.042	0.0826	-0.0001	0.0499	-0.2353	0.1204	0.00258847	-0.232712	ACE2
CYS-361	0.0171	0.024	0.0233	0.024	-0.0062	0.0006	0.0275	0.5067	0.0037	0.0726	0.0483	0.511	0.000114991	0.048415	ACE2
THR-362	0.0691	0.0489	0.0744	0.0489	-0.0053	0.0005	0.0623	0.6565	-0.0098	0.104	0.1217	0.6755	0.000474998	0.122175	ACE2
LYS-363	9.761	0.3918	9.7641	0.3919	-0.0031	0.0002	0.0495	1.1978	-0.0067	0.0924	9.8037	1.2427	0.0310251	9.83473	ACE2
VAL-364	0.103	0.0174	0.1051	0.0175	-0.002	0.0002	-0.0001	0.294	0.0001	0.0832	0.103	0.3042	6.07687e-05	0.103061	ACE2
THR-365	-0.2003	0.0501	-0.1986	0.0501	-0.0019	0.0002	0.0104	0.1973	0.0057	0.0653	-0.1842	0.2166	0.000502629	-0.183697	ACE2
MET-366	-0.1582	0.0609	-0.1565	0.0609	-0.002	0.0001	0.0216	0.1479	0.0034	0.0877	-0.1332	0.1799	0.000742301	-0.132458	ACE2
ASP-367	-9.5555	0.3904	-9.5536	0.3903	-0.002	0	0.5082	1.9596	0.0025	0.0795	-9.0448	1.9994	0.0303608	-9.01444	ACE2
ASP-368	-10.9084	0.3794	-10.905	0.3793	-0.0032	0.0004	0.4951	1.5292	-0.0013	0.0803	-10.4146	1.5707	0.0288907	-10.3857	ACE2
PHE-369	-0.2339	0.0275	-0.2297	0.0274	-0.0041	0.0004	0.0442	0.0279	0.0011	0.075	-0.1886	0.0807	0.000151303	-0.188449	ACE2
LEU-370	-0.2047	0.0251	-0.2016	0.0251	-0.003	0.0001	0.047	0.1225	-0.0017	0.0502	-0.1593	0.1318	0.000126203	-0.159174	ACE2
THR-371	-0.1721	0.0319	-0.1675	0.0318	-0.0047	0.0005	0.1072	0.6785	0.0049	0.0579	-0.06	0.6783	0.000203938	-0.0597961	ACE2
ALA-372	-0.2738	0.0236	-0.2685	0.0236	-0.0053	0.0005	0.0765	0.025	0.0009	0.0319	-0.1963	0.0465	0.00011127	-0.196189	ACE2
HIS-373	-0.2261	0.0504	-0.2188	0.0503	-0.0072	0.0005	0.0491	0.1124	-0.0019	0.0732	-0.1789	0.1349	0.000510508	-0.178389	ACE2
HIS-374	-0.0209	0.1126	-0.0127	0.1127	-0.0082	0.0005	0.0042	0.4605	-0.0036	0.0925	-0.0203	0.4918	0.00243424	-0.0178658	ACE2
GLU-375	-14.1185	0.5415	-14.1032	0.5413	-0.0154	0.0009	1.3761	1.8359	-0.0017	0.0978	-12.7441	1.9178	0.0596351	-12.6845	ACE2
MET-376	-0.2363	0.1006	-0.2138	0.1004	-0.0224	0.0018	0.0662	0.0487	0.001	0.0438	-0.169	0.0802	0.00198136	-0.167019	ACE2
GLY-377	-0.3072	0.0601	-0.2998	0.0599	-0.0074	0.0006	0.0661	0.0804	0.0006	0.0179	-0.2406	0.0887	0.000725992	-0.239874	ACE2
HIS-378	-0.2172	0.1565	-0.1962	0.156	-0.021	0.0017	0.0506	0.5177	-0.0042	0.1069	-0.1707	0.5385	0.00480865	-0.165891	ACE2
ILE-379	-0.4561	0.0538	-0.3882	0.0523	-0.0679	0.007	0.1206	0.05	-0.0007	0.0353	-0.3362	0.0655	0.00058102	-0.335619	ACE2
GLN-380	-0.4688	0.1875	-0.4249	0.1851	-0.0439	0.0057	0.0098	0.4243	-0.0095	0.1072	-0.4686	0.4604	0.00693897	-0.461661	ACE2
TYR-381	-0.2708	0.0611	-0.2279	0.0603	-0.0429	0.0037	0.0237	0.8919	-0.0022	0.0477	-0.2494	0.8932	0.000746623	-0.248653	ACE2
ASP-382	-18.5186	0.924	-18.4298	0.9209	-0.0889	0.0103	2.4694	1.7849	0.0038	0.082	-16.0454	1.8612	0.177195	-15.8682	ACE2
MET-383	-0.499	0.1507	-0.2863	0.1466	-0.2126	0.0263	-0.2634	0.4637	0.003	0.0882	-0.7593	0.4861	0.00453825	-0.754762	ACE2
ALA-384	-0.4773	0.1078	-0.4102	0.105	-0.0672	0.009	-0.0799	0.319	-0.003	0.0742	-0.5603	0.3469	0.00232119	-0.557979	ACE2
TYR-385	-0.2206	0.0859	-0.0648	0.0844	-0.1557	0.0203	-0.1059	0.8511	-0.0021	0.0398	-0.3285	0.8493	0.0014711	-0.327029	ACE2
ALA-386	-0.976	0.2013	-0.402	0.187	-0.574	0.1422	0.1587	0.621	-0.0403	0.1071	-0.8575	0.5654	0.00800173	-0.849498	ACE2
ALA-387	-1.4018	0.3249	-0.7564	0.2328	-0.6453	0.1895	0.2244	0.5432	-0.036	0.1061	-1.2133	0.6319	0.0209179	-1.19238	ACE2
GLN-388	-1.4092	0.279	-1.1032	0.2818	-0.306	0.0561	0.4066	0.8291	-0.0028	0.064	-1.0055	0.8449	0.0156097	-0.98989	ACE2
PRO-389	0.9021	0.2054	1.2091	0.2358	-0.307	0.0576	-1.1395	0.2803	-0.0048	0.1157	-0.2422	0.2079	0.00845142	-0.233749	ACE2
PHE-390	0.3845	0.1597	0.9095	0.1456	-0.5251	0.0887	-1.2583	0.4631	0.0128	0.1385	-0.861	0.4494	0.00508276	-0.855917	ACE2
LEU-391	0.4192	0.095	0.548	0.1009	-0.1288	0.0143	-0.3415	0.3722	-0.004	0.0982	0.0737	0.3643	0.00180652	0.0755065	ACE2
LEU-392	0.4971	0.1007	0.5877	0.1044	-0.0906	0.0103	-0.358	0.0905	0.004	0.0497	0.1431	0.0944	0.002037	0.145137	ACE2
ARG-393	27.2661	2.2935	29.2364	2.3198	-1.9703	0.5175	-10.2849	3.01	-0.2038	0.1816	16.7774	2.5434	1.00784	17.7852	ACE2
ASN-394	-0.0834	0.2872	-0.0413	0.2859	-0.0421	0.0056	0.2053	0.8942	0.0038	0.0971	0.1257	0.9088	0.0164962	0.142196	ACE2
GLY-395	-0.1156	0.0534	-0.1047	0.0533	-0.0109	0.001	0.025	0.3189	0.0052	0.0398	-0.0854	0.325	0.000570251	-0.0848297	ACE2
ALA-396	-0.0066	0.0459	0.0018	0.0459	-0.0083	0.0007	0.0449	0.2017	-0.0022	0.0513	0.0362	0.2084	0.000421854	0.0366219	ACE2
ASN-397	-0.0852	0.056	-0.078	0.056	-0.0072	0.0005	0.0329	0.1744	0.0014	0.028	-0.0509	0.1855	0.000626955	-0.050273	ACE2
GLU-398	-13.2232	0.7229	-13.2145	0.7226	-0.0087	0.0009	0.6307	2.1402	0.0033	0.1192	-12.5892	2.2796	0.103586	-12.4856	ACE2
GLY-399	-0.0551	0.0339	-0.0527	0.0339	-0.0025	0.0005	0.0121	0.0349	0.0003	0.0134	-0.0428	0.0454	0.000230836	-0.0425692	ACE2
PHE-400	0.0132	0.032	0.0225	0.032	-0.0093	0.0006	0.0044	0.0359	-0.0051	0.0624	0.0125	0.0766	0.000205112	0.0127051	ACE2
HIS-401	0.3214	0.0873	0.3415	0.0873	-0.02	0.0014	-0.1567	0.4672	-0.0011	0.0811	0.1637	0.4766	0.00152831	0.165228	ACE2
GLU-402	-12.1677	0.4593	-12.1604	0.4592	-0.0073	0.0006	0.5338	1.0401	-0.0024	0.0549	-11.6363	1.1152	0.0426514	-11.5936	ACE2
ALA-403	0.1185	0.0215	0.1218	0.0215	-0.0031	0.0004	-0.0168	0.0202	0.001	0.0169	0.1028	0.0322	9.23896e-05	0.102892	ACE2
VAL-404	0.1914	0.0565	0.2004	0.0564	-0.009	0.0007	-0.0383	0.0353	0.0002	0.0476	0.1533	0.0709	0.000640005	0.15394	ACE2
GLY-405	0.1056	0.0318	0.1088	0.0318	-0.0031	0.0003	-0.0152	0.0458	-0.0031	0.0279	0.0873	0.0589	0.00020311	0.0875031	ACE2
GLU-406	-10.2759	0.3464	-10.2721	0.3464	-0.0039	0.0003	0.4945	1.4554	0.0053	0.1155	-9.7761	1.4968	0.0243319	-9.75177	ACE2
ILE-407	0.1926	0.0213	0.1967	0.0214	-0.0041	0.0003	-0.0278	0.0433	-0.001	0.0532	0.1638	0.0716	9.13157e-05	0.163891	ACE2
MET-408	0.2823	0.0626	0.2891	0.0627	-0.0068	0.0006	-0.0461	0.0518	0.0112	0.0925	0.2474	0.1207	0.000781208	0.248181	ACE2
SER-409	0.2161	0.0543	0.2185	0.0544	-0.0024	0.0005	-0.1932	1.2374	-0.0003	0.0524	0.0226	1.2476	0.000586593	0.0231866	ACE2
LEU-410	0.1207	0.016	0.1228	0.016	-0.002	0	-0.0229	0.2355	-0.0062	0.0877	0.0917	0.2516	5.12024e-05	0.0917512	ACE2
SER-411	0.2483	0.037	0.2502	0.037	-0.002	0	-0.041	0.373	-0.0082	0.0854	0.1991	0.3853	0.000273494	0.199373	ACE2
ALA-412	0.1248	0.0263	0.1265	0.0264	-0.0019	0.0003	-0.0165	0.0245	0.0016	0.0542	0.1099	0.0627	0.00013875	0.110039	ACE2
ALA-413	0.1057	0.0153	0.1067	0.0153	-0.001	0	-0.0101	0.1945	0.0029	0.0529	0.0984	0.198	4.70874e-05	0.0984471	ACE2
THR-414	-0.0482	0.0402	-0.0471	0.0402	-0.001	0	0.0541	0.9548	0.0076	0.158	0.0135	0.965	0.000321736	0.0138217	ACE2
PRO-415	-0.0561	0.02	-0.0553	0.02	-0.001	0	0.0153	0.1654	-0.0079	0.1295	-0.0487	0.2131	8.0258e-05	-0.0486197	ACE2
LYS-416	7.7354	0.3304	7.7366	0.3304	-0.001	0.0001	0.2117	1.2529	-0.0017	0.1212	7.9454	1.309	0.0220066	7.96741	ACE2
HIS-417	0.188	0.035	0.1905	0.035	-0.0024	0.0005	0.0152	0.4623	0.0009	0.128	0.2041	0.4723	0.000245101	0.204345	ACE2
LEU-418	-0.0181	0.018	-0.0167	0.0179	-0.0012	0.0004	-0.0022	0.0343	0.0027	0.041	-0.0177	0.056	6.46432e-05	-0.0176354	ACE2
LYS-419	6.9656	0.2207	6.9665	0.2208	-0.001	0	0.0638	1.1224	-0.001	0.1025	7.0284	1.1431	0.00976786	7.03817	ACE2
SER-420	0.0953	0.0375	0.0964	0.0375	-0.001	0	0.1094	1.2193	-0.0023	0.0638	0.2024	1.2203	0.000281627	0.202682	ACE2
ILE-421	-0.0107	0.0175	-0.0085	0.0174	-0.0021	0.0003	0.0609	0.3467	0.0059	0.1481	0.0561	0.3741	6.12986e-05	0.0561613	ACE2
GLY-422	0.0208	0.0242	0.0213	0.0242	-0.0009	0.0003	0.0567	0.3762	-0.0036	0.0789	0.0738	0.386	0.000117139	0.0739171	ACE2
LEU-423	0.1033	0.0198	0.1047	0.0198	-0.0013	0.0005	0.0366	0.3123	-0.0001	0.0325	0.1398	0.3148	7.87492e-05	0.139879	ACE2
LEU-424	-0.062	0.0154	-0.0612	0.0154	-0.001	0	0.0422	0.2474	-0.0054	0.0804	-0.0253	0.263	4.73386e-05	-0.0252527	ACE2
SER-425	-0.0475	0.0284	-0.0471	0.0284	0	0	-0.0513	1.3452	-0.0032	0.0555	-0.1021	1.344	0.000162014	-0.101938	ACE2
PRO-426	0.0138	0.0175	0.0142	0.0175	-0.0003	0.0005	0.0137	0.4477	-0.0027	0.0716	0.0248	0.4584	6.1252e-05	0.0248613	ACE2
ASP-427	-6.3242	0.2355	-6.3238	0.2355	0	0	0.1851	2.1407	-0.0026	0.0746	-6.1416	2.1553	0.0110491	-6.13055	ACE2
PHE-428	0.0226	0.0201	0.0232	0.0201	-0.001	0.0001	0.0368	0.2683	0.0015	0.0944	0.0609	0.2837	8.07763e-05	0.0609808	ACE2
GLN-429	-0.1102	0.0473	-0.1098	0.0473	0	0	0.1478	0.8699	-0.0027	0.0898	0.0349	0.8847	0.000447688	0.0353477	ACE2
GLU-430	-6.5844	0.3106	-6.584	0.3106	-0.0001	0.0002	0.6924	2.2742	-0.0052	0.1276	-5.8972	2.3052	0.0195163	-5.87768	ACE2
ASP-431	-6.2234	0.1928	-6.2231	0.1928	0	0	0.1585	1.0957	0.0013	0.0532	-6.0636	1.1372	0.00748343	-6.05612	ACE2
ASN-432	-0.1232	0.0662	-0.1229	0.0662	0	0	0.0598	0.8716	0.0008	0.1285	-0.0626	0.8738	0.000889571	-0.0617104	ACE2
GLU-433	-5.8182	0.1703	-5.818	0.1703	0	0	0.2611	1.998	0.0029	0.0839	-5.5542	2.0099	0.00581993	-5.54838	ACE2
THR-434	-0.0287	0.0193	-0.0284	0.0193	0	0	0.001	0.1678	-0.005	0.0738	-0.0326	0.1794	7.47728e-05	-0.0325252	ACE2
GLU-435	-7.0175	0.2361	-7.017	0.2361	-0.0002	0.0004	0.2	1.4229	-0.0039	0.1549	-6.8214	1.4668	0.0112696	-6.81013	ACE2
ILE-436	-0.0765	0.0108	-0.0762	0.0108	0	0	0.0018	0.0372	-0.002	0.0622	-0.0768	0.0723	2.34347e-05	-0.0767766	ACE2
ASN-437	0.0015	0.0132	0.0018	0.0132	0	0	0.0394	0.2272	-0.0004	0.0528	0.0405	0.2339	3.49453e-05	0.0405349	ACE2
PHE-438	-0.048	0.0103	-0.0472	0.0103	-0.001	0	0.0121	0.145	-0.0082	0.1581	-0.0441	0.2236	2.1331e-05	-0.0440787	ACE2
LEU-439	-0.0878	0.0114	-0.0873	0.0114	-0.001	0.0001	0.0071	0.0362	-0.0026	0.051	-0.0833	0.0642	2.60435e-05	-0.083274	ACE2
LEU-440	-0.0842	0.0103	-0.0837	0.0103	0	0	0.0032	0.0161	-0.0001	0.0281	-0.081	0.0341	2.11706e-05	-0.0809788	ACE2
LYS-441	7.7729	0.2535	7.7735	0.2536	-0.001	0	0.0267	1.2384	0.0096	0.134	7.8091	1.2812	0.0128979	7.822	ACE2
GLN-442	0.0515	0.0336	0.0524	0.0337	-0.001	0	0.0328	0.5042	-0.0038	0.0875	0.0805	0.5111	0.000225697	0.0807257	ACE2
ALA-443	-0.0769	0.0144	-0.0765	0.0144	0	0	0.0027	0.0153	-0.0008	0.0201	-0.075	0.0289	4.17109e-05	-0.0749583	ACE2
LEU-444	-0.0422	0.0109	-0.0416	0.0109	-0.0009	0.0003	0.001	0.0247	0.0002	0.01	-0.0409	0.0287	2.40263e-05	-0.040876	ACE2
THR-445	0.0229	0.0492	0.0237	0.0492	-0.001	0	0.111	1.2562	0.0046	0.0584	0.1385	1.26	0.000484367	0.138984	ACE2
ILE-446	-0.0331	0.0137	-0.032	0.0137	-0.001	0	0.0013	0.0349	-0.0001	0.0697	-0.0319	0.0806	3.75261e-05	-0.0318625	ACE2
VAL-447	-0.0193	0.0166	-0.0187	0.0166	-0.001	0.0001	0	0.0224	-0.0005	0.0243	-0.0197	0.036	5.49509e-05	-0.019645	ACE2
GLY-448	0.0356	0.0141	0.0359	0.0142	0	0	0.0036	0.2324	-0.0086	0.1184	0.0306	0.2572	4.00663e-05	0.0306401	ACE2
THR-449	-0.0754	0.0208	-0.0745	0.0208	-0.001	0	0.0109	0.1552	-0.0006	0.0927	-0.065	0.1902	8.6951e-05	-0.064913	ACE2
LEU-450	-0.0611	0.0148	-0.0601	0.0148	-0.001	0	0.002	0.0253	-0.0026	0.0263	-0.0617	0.0389	4.40972e-05	-0.0616559	ACE2
PRO-451	-0.0569	0.0146	-0.0564	0.0146	-0.001	0.0002	0.0048	0.0222	0.0006	0.0343	-0.0514	0.0439	4.26311e-05	-0.0513574	ACE2
PHE-452	0.0058	0.0123	0.0067	0.0123	-0.001	0	-0.0147	0.0794	-0.0046	0.0984	-0.0135	0.1218	3.04838e-05	-0.0134695	ACE2
THR-453	-0.0472	0.0322	-0.0462	0.0321	-0.001	0	0.003	0.109	-0.0005	0.0469	-0.0447	0.1228	0.000207611	-0.0444924	ACE2
TYR-454	-0.0306	0.0179	-0.0296	0.0179	-0.001	0	0.0495	0.5688	0.009	0.096	0.0279	0.5751	6.44001e-05	0.0279644	ACE2
MET-455	0.0422	0.0116	0.0429	0.0116	-0.001	0	-0.0051	0.0231	-0.0026	0.037	0.0345	0.0451	2.70976e-05	0.0345271	ACE2
LEU-456	0.0531	0.0143	0.0541	0.0143	-0.001	0	-0.0046	0.0184	-0.0011	0.0301	0.0474	0.0397	4.07522e-05	0.0474408	ACE2
GLU-457	-9.6377	0.3304	-9.6362	0.3304	-0.0015	0.0005	0.1701	0.3498	0.0039	0.0763	-9.4637	0.4781	0.022014	-9.44169	ACE2
LYS-458	7.5855	0.2584	7.5864	0.2584	-0.001	0	0.0472	1.1636	0.0064	0.1217	7.6391	1.2027	0.0133066	7.65241	ACE2
TRP-459	-0.0509	0.0114	-0.0498	0.0114	-0.001	0	0.0075	0.0529	-0.0028	0.0909	-0.0463	0.1074	2.61778e-05	-0.0462738	ACE2
ARG-460	9.7073	0.3313	9.7092	0.3313	-0.002	0	-0.1507	0.187	-0.0017	0.044	9.5548	0.3658	0.0218823	9.57668	ACE2
TRP-461	0.1	0.0148	0.1022	0.0148	-0.002	0.0001	0.0023	0.1926	0.007	0.1105	0.1092	0.2243	4.41079e-05	0.109244	ACE2
MET-462	0.0172	0.0248	0.0179	0.0248	-0.001	0	-0.0042	0.0794	-0.0028	0.085	0.0102	0.1214	0.000123118	0.0103231	ACE2
VAL-463	0.0518	0.0127	0.0525	0.0127	-0.001	0	-0.0063	0.231	-0.0011	0.0553	0.0444	0.239	3.25215e-05	0.0444325	ACE2
PHE-464	0.0569	0.0171	0.0587	0.0171	-0.002	0	0.0293	0.313	0.0008	0.0747	0.087	0.3181	5.8297e-05	0.0870583	ACE2
LYS-465	7.9564	0.3599	7.9575	0.3599	-0.001	0	0.2777	1.379	-0.0036	0.1346	8.2305	1.4243	0.0260345	8.25653	ACE2
GLY-466	0.0721	0.0095	0.0725	0.0096	0	0	0.0775	0.4644	-0.0011	0.0839	0.1485	0.471	1.82612e-05	0.148518	ACE2
GLU-467	-7.3221	0.2356	-7.3215	0.2357	-0.001	0.0001	0.2044	2.0134	-0.0053	0.0799	-7.123	2.0279	0.01119	-7.11181	ACE2
ILE-468	-0.0609	0.0094	-0.0605	0.0094	-0.0001	0.0003	0.0233	0.3112	0.0011	0.0856	-0.0366	0.3249	1.78478e-05	-0.0365822	ACE2
PRO-469	-0.0384	0.0144	-0.0381	0.0144	0	0	0.0083	0.1067	-0.0044	0.0847	-0.0345	0.1421	4.16159e-05	-0.0344584	ACE2
LYS-470	7.2106	0.25	7.2111	0.2501	-0.0005	0.0005	0.1712	1.4034	-0.0115	0.0971	7.3703	1.4208	0.0126785	7.38298	ACE2
ASP-471	-6.4067	0.19	-6.4065	0.19	0	0	-0.0224	1.9612	-0.0048	0.076	-6.434	1.979	0.00722167	-6.42678	ACE2
GLN-472	-0.0234	0.033	-0.0231	0.033	0	0	0.1447	0.9536	-0.0038	0.0755	0.1176	0.9552	0.000218819	0.117819	ACE2
TRP-473	-0.0319	0.0162	-0.0311	0.0162	-0.001	0	0.0335	0.188	0.0019	0.0948	0.0035	0.2061	5.26943e-05	0.00355269	ACE2
MET-474	-0.0236	0.01	-0.0232	0.01	0	0	0.0023	0.0503	0.0015	0.0296	-0.0198	0.0608	2.02196e-05	-0.0197798	ACE2
LYS-475	6.115	0.1619	6.1153	0.1619	0	0	0.172	1.3793	-0.006	0.0961	6.2809	1.3783	0.00526325	6.28616	ACE2
LYS-476	6.8054	0.2222	6.8058	0.2222	0	0	0.066	1.1744	0.0028	0.1023	6.8742	1.1841	0.00984238	6.88404	ACE2
TRP-477	-0.0045	0.0124	-0.0038	0.0124	-0.001	0	0.0225	0.1066	-0.0031	0.0909	0.0149	0.1453	3.07627e-05	0.0149308	ACE2
TRP-478	-0.0384	0.0137	-0.038	0.0137	0	0	0.0676	0.3176	0.0032	0.1412	0.0324	0.3419	3.75435e-05	0.0324375	ACE2
GLU-479	-6.3659	0.1983	-6.3657	0.1984	0	0	0.1394	1.9664	0.004	0.0952	-6.2225	1.9745	0.00790279	-6.2146	ACE2
MET-480	0.0286	0.0205	0.029	0.0205	0	0	0.0093	0.0467	0.0014	0.0794	0.0392	0.0938	8.40406e-05	0.039284	ACE2
LYS-481	7.1537	0.2057	7.154	0.2057	0	0	-0.1237	0.8813	-0.0022	0.1147	7.0278	0.9146	0.00846101	7.03626	ACE2
ARG-482	6.0505	0.1523	6.0508	0.1522	0	0	0.2151	0.816	0.0044	0.0622	6.27	0.8351	0.00464063	6.27464	ACE2
GLU-483	-6.5123	0.2289	-6.5121	0.2289	0	0	0.199	2.1942	0.0113	0.1337	-6.3021	2.195	0.0105247	-6.29158	ACE2
ILE-484	0.0362	0.0147	0.0367	0.0147	0	0	0.0052	0.1203	0.0027	0.0795	0.0441	0.1483	4.3175e-05	0.0441432	ACE2
VAL-485	0.0149	0.0107	0.0152	0.0107	0	0	0.0001	0.0334	0.0031	0.0438	0.018	0.0561	2.29683e-05	0.018023	ACE2
GLY-486	0.0103	0.0088	0.0104	0.0087	0	0	0.0007	0.0209	0.0004	0.0075	0.0115	0.0238	1.53567e-05	0.0115154	ACE2
VAL-487	0.01	0.0109	0.0103	0.011	0	0	-0.0137	0.1004	0.0016	0.053	-0.002	0.1119	2.39746e-05	-0.00197603	ACE2
VAL-488	-0.043	0.0097	-0.0428	0.0097	0	0	0.0004	0.0601	0.0003	0.0247	-0.0423	0.063	1.87075e-05	-0.0422813	ACE2
GLU-489	-6.1571	0.1597	-6.1569	0.1597	0	0	0.0714	1.1715	-0.0074	0.1023	-6.093	1.1681	0.00512022	-6.08788	ACE2
PRO-490	0.0784	0.0054	0.0786	0.0054	0	0	0.029	0.325	0.0006	0.056	0.108	0.3337	5.84595e-06	0.108006	ACE2
VAL-491	-0.0626	0.0056	-0.0624	0.0056	0	0	0.0066	0.198	0.0012	0.1011	-0.0548	0.2214	6.20708e-06	-0.0547938	ACE2
PRO-492	0.0026	0.0159	0.0027	0.0159	0	0	0.0807	0.4862	-0.0044	0.0812	0.0788	0.4929	5.04602e-05	0.0788505	ACE2
HIS-493	6.5149	0.1793	6.5152	0.1793	0	0	0.1274	1.092	0.0123	0.1951	6.6547	1.1071	0.00643617	6.66114	ACE2
ASP-494	-6.4545	0.1907	-6.4544	0.1907	0	0	0.3372	1.4392	0.0032	0.0673	-6.1142	1.4441	0.00731499	-6.10689	ACE2
GLU-495	-6.8802	0.1979	-6.8799	0.1978	0	0	0.0549	0.5686	-0.0001	0.0524	-6.8255	0.5836	0.00784669	-6.81765	ACE2
THR-496	-0.0822	0.0124	-0.0819	0.0124	0	0	0.0468	0.5171	-0.0004	0.0638	-0.0359	0.5213	3.07145e-05	-0.0358693	ACE2
TYR-497	0.0458	0.0115	0.0462	0.0115	0	0.0001	0.0218	1.0986	0.0054	0.1564	0.0729	1.095	2.63668e-05	0.0729264	ACE2
CYS-498	-0.0729	0.0183	-0.0725	0.0183	-0.0001	0.0002	0.0052	0.0298	0.0029	0.0614	-0.0649	0.0699	6.6815e-05	-0.0648332	ACE2
ASP-499	-7.6059	0.2226	-7.6055	0.2225	0	0.0001	-0.0387	0.8213	-0.0009	0.1009	-7.6456	0.8525	0.00993852	-7.63566	ACE2
PRO-500	-0.0957	0.0113	-0.0951	0.0112	-0.001	0	0.0017	0.0531	0.0019	0.0625	-0.0921	0.0815	2.54513e-05	-0.0920745	ACE2
ALA-501	-0.1066	0.0146	-0.106	0.0146	-0.0009	0.0003	0.0007	0.0139	0.0006	0.0192	-0.1052	0.0278	4.24656e-05	-0.105158	ACE2
SER-502	-0.0453	0.0277	-0.0448	0.0277	-0.0009	0.0003	0.0073	0.0855	-0.0009	0.0393	-0.0389	0.0961	0.000154193	-0.0387458	ACE2
LEU-503	0.0063	0.0155	0.0076	0.0155	-0.001	0	0	0.0499	0.0011	0.0587	0.0074	0.0796	4.80291e-05	0.00744803	ACE2
PHE-504	0.0053	0.0229	0.0085	0.023	-0.0031	0.0004	0.0369	0.2121	0.0045	0.1084	0.0467	0.2411	0.000105513	0.0468055	ACE2
HIS-505	0.1398	0.0306	0.1425	0.0306	-0.0028	0.0004	0.0486	0.368	0.0023	0.0762	0.1906	0.3766	0.000187655	0.190788	ACE2
VAL-506	-0.0992	0.0293	-0.0979	0.0292	-0.0011	0.0002	-0.0002	0.0572	0.0003	0.0329	-0.0991	0.0681	0.000171682	-0.0989283	ACE2
SER-507	-0.1296	0.0273	-0.1284	0.0273	-0.001	0	-0.0001	0.1231	-0.0022	0.0351	-0.1319	0.1299	0.000149899	-0.13175	ACE2
ASN-508	-0.31	0.0434	-0.3074	0.0433	-0.0027	0.0005	0.1256	0.5484	0.0002	0.0653	-0.1842	0.5563	0.000378269	-0.183822	ACE2
ASP-509	-11.1984	0.4451	-11.1952	0.4451	-0.0031	0.0003	0.1101	1.017	-0.0038	0.059	-11.0921	1.1	0.0395389	-11.0526	ACE2
TYR-510	0.2974	0.0292	0.3038	0.0292	-0.0065	0.0007	0.0243	1.5847	-0.0048	0.1155	0.3168	1.5825	0.000170187	0.31697	ACE2
SER-511	0.0763	0.0528	0.0788	0.0529	-0.0025	0.0005	-0.0562	1.4135	-0.0007	0.0658	0.0194	1.4172	0.000554023	0.019954	ACE2
PHE-512	-0.0274	0.0226	-0.025	0.0226	-0.0024	0.0005	0.0086	0.0342	0.0004	0.0628	-0.0185	0.0759	0.000102227	-0.0183978	ACE2
ILE-513	0.0547	0.0203	0.0571	0.0203	-0.0025	0.0005	0.0021	0.0339	-0.0003	0.0724	0.0564	0.0831	8.23731e-05	0.0564824	ACE2
ARG-514	12.2379	0.5284	12.2442	0.5287	-0.0063	0.0007	-0.204	1.1177	0.0035	0.1007	12.0374	1.2446	0.0568772	12.0943	ACE2
TYR-515	0.0287	0.0433	0.0324	0.0433	-0.0036	0.0005	0.1224	1.7371	-0.0021	0.095	0.149	1.7331	0.000375143	0.149375	ACE2
TYR-516	0.063	0.0212	0.0649	0.0212	-0.002	0	-0.0007	0.0581	0	0.0588	0.0623	0.0832	9.01328e-05	0.0623901	ACE2
THR-517	-0.0473	0.0224	-0.0451	0.0224	-0.002	0	0.0108	0.0242	-0.0009	0.0353	-0.0374	0.0462	0.000100669	-0.0372993	ACE2
ARG-518	10.8629	0.4041	10.8673	0.4042	-0.0044	0.0005	-0.2085	1.0626	0.0013	0.0726	10.6557	1.1079	0.0323322	10.688	ACE2
THR-519	-0.0041	0.0426	-0.0025	0.0425	-0.0017	0.0005	0.0446	0.5497	-0.0045	0.0918	0.036	0.5544	0.000362067	0.0363621	ACE2
LEU-520	0.0578	0.0209	0.0595	0.0209	-0.002	0.0001	-0.0026	0.0504	0.0007	0.036	0.0559	0.0648	8.71178e-05	0.0559871	ACE2
TYR-521	0.0091	0.0323	0.0136	0.0322	-0.0044	0.0005	-0.0015	0.1104	-0.0024	0.0687	0.0053	0.1371	0.000208656	0.00550866	ACE2
GLN-522	0.0063	0.0885	0.0089	0.0885	-0.0028	0.0004	-0.0166	0.4469	0.0041	0.0736	-0.0062	0.4554	0.00156019	-0.00463981	ACE2
PHE-523	0.0106	0.0213	0.0126	0.0213	-0.002	0	0.0007	0.0306	-0.0039	0.0583	0.0074	0.0684	9.12405e-05	0.00749124	ACE2
GLN-524	-0.0533	0.0385	-0.0511	0.0385	-0.002	0.0002	-0.0107	0.2374	-0.0006	0.0403	-0.0647	0.2393	0.000297432	-0.0644026	ACE2
PHE-525	0.0714	0.0267	0.0768	0.0267	-0.0054	0.0005	-0.0179	0.0247	0.0026	0.0818	0.0561	0.0853	0.000143011	0.056243	ACE2
GLN-526	-0.0486	0.1284	-0.0465	0.1285	-0.002	0.0001	0.078	0.5101	0.0009	0.0969	0.0304	0.5268	0.0032841	0.0336841	ACE2
GLU-527	-8.2085	0.2918	-8.2068	0.2918	-0.0019	0.0004	0.3458	1.9114	0.0001	0.1207	-7.8626	1.9493	0.017253	-7.84535	ACE2
ALA-528	0.0971	0.0289	0.0988	0.0289	-0.0019	0.0003	-0.0043	0.2594	0.0001	0.0466	0.0928	0.2666	0.000167474	0.0929675	ACE2
LEU-529	0.0787	0.0203	0.0826	0.0204	-0.0039	0.0004	-0.0143	0.0403	-0.0015	0.0699	0.0628	0.083	8.27879e-05	0.0628828	ACE2
CYS-530	0.0194	0.02	0.0207	0.0201	-0.0012	0.0004	-0.0002	0.0891	0.0001	0.0369	0.0193	0.0967	8.04806e-05	0.0193805	ACE2
GLN-531	0.0678	0.1236	0.0696	0.1236	-0.002	0.0001	0.2778	1.0413	0.0026	0.1127	0.3482	1.0469	0.0030658	0.351266	ACE2
ALA-532	0.0924	0.0376	0.0941	0.0376	-0.002	0.0002	0.0305	0.4054	-0.0024	0.0751	0.1205	0.4142	0.000282854	0.120783	ACE2
ALA-533	0.0787	0.017	0.08	0.017	-0.0011	0.0003	0.0296	0.4536	0.0006	0.0718	0.1089	0.4596	5.77542e-05	0.108958	ACE2
LYS-534	8.0678	0.4423	8.0697	0.4423	-0.002	0.0002	0.2767	1.5195	0.0096	0.1307	8.3541	1.5674	0.0395424	8.39364	ACE2
HIS-535	-0.0278	0.0334	-0.0266	0.0334	-0.001	0	0.207	0.8346	-0.0035	0.0984	0.1757	0.8427	0.000223348	0.175923	ACE2
GLU-536	-6.7433	0.2583	-6.7425	0.2583	-0.001	0	0.5528	2.563	0.0027	0.0861	-6.1878	2.5818	0.0132005	-6.1746	ACE2
GLY-537	-0.0746	0.0209	-0.0743	0.0209	0	0	0.1243	0.5276	0.0017	0.0502	0.0514	0.5288	8.76267e-05	0.0514876	ACE2
PRO-538	-0.0749	0.0125	-0.0744	0.0125	-0.0006	0.0005	0.0078	0.0867	-0.0002	0.0742	-0.0672	0.113	3.15536e-05	-0.0671684	ACE2
LEU-539	-0.0788	0.0154	-0.0778	0.0153	-0.001	0	0.0161	0.1812	0.0038	0.0731	-0.059	0.1996	4.72612e-05	-0.0589527	ACE2
HIS-540	-0.1157	0.0261	-0.1149	0.0261	-0.001	0	0.0734	0.5297	0.0027	0.1455	-0.0396	0.5529	0.000135991	-0.039464	ACE2
LYS-541	7.0406	0.3278	7.0414	0.3278	-0.001	0	0.1755	1.0482	-0.0019	0.1041	7.2142	1.0501	0.0215474	7.23575	ACE2
CYS-542	-0.058	0.027	-0.057	0.027	-0.001	0	-0.0019	0.3844	-0.0067	0.1217	-0.0667	0.4124	0.000146255	-0.0665537	ACE2
ASP-543	-8.4556	0.3169	-8.4542	0.3168	-0.0014	0.0005	0.1555	1.4078	0.0115	0.1243	-8.2887	1.4111	0.0201371	-8.26856	ACE2
ILE-544	-0.0807	0.0227	-0.0775	0.0227	-0.0031	0.0003	-0.0042	0.2135	0.0088	0.0876	-0.0761	0.226	0.00010372	-0.0759963	ACE2
SER-545	0.1598	0.0299	0.1618	0.03	-0.002	0	-0.0111	0.6265	-0.0022	0.1035	0.1465	0.6427	0.000179238	0.146679	ACE2
ASN-546	0.173	0.168	0.1762	0.168	-0.0031	0.0004	0.1674	1.1773	0.0017	0.0785	0.3422	1.1894	0.00564053	0.347841	ACE2
SER-547	-0.0516	0.0969	-0.0486	0.0968	-0.0031	0.0004	0.0665	0.7614	0.0055	0.0655	0.0203	0.7595	0.00184941	0.0221494	ACE2
THR-548	-0.1446	0.0809	-0.1388	0.0809	-0.0058	0.0011	-0.0691	1.6418	0.0073	0.098	-0.2064	1.643	0.00130598	-0.205094	ACE2
GLU-549	-9.635	0.4967	-9.6291	0.4963	-0.0059	0.0009	0.4312	2.0133	0.0046	0.1293	-9.1992	2.0828	0.0481447	-9.15106	ACE2
ALA-550	-0.1315	0.0327	-0.128	0.0326	-0.0035	0.0005	0.0153	0.1217	0.0033	0.0376	-0.113	0.1272	0.00021369	-0.112786	ACE2
GLY-551	-0.1685	0.0456	-0.1636	0.0455	-0.0049	0.0007	0.0226	0.0695	-0.0005	0.0323	-0.1464	0.0896	0.000418274	-0.145982	ACE2
GLN-552	-0.3048	0.2171	-0.2881	0.2165	-0.0168	0.0027	0.1819	0.9535	-0.0029	0.1174	-0.1259	0.9689	0.00952647	-0.116374	ACE2
LYS-553	9.8177	0.4474	9.8255	0.4476	-0.0078	0.0009	0.0041	1.274	0.0028	0.105	9.8246	1.3314	0.0406156	9.86522	ACE2
LEU-554	-0.1185	0.0419	-0.1078	0.0421	-0.0107	0.0012	0.0129	0.0293	-0.003	0.0542	-0.1087	0.0709	0.000352087	-0.108348	ACE2
PHE-555	-0.2505	0.0464	-0.2007	0.0466	-0.0498	0.0073	0.055	0.1938	-0.0026	0.1234	-0.1981	0.2374	0.000430523	-0.197669	ACE2
ASN-556	-0.3257	0.2923	-0.309	0.2917	-0.0166	0.0021	0.0661	0.8869	0.0045	0.1037	-0.2551	0.9391	0.0173143	-0.237786	ACE2
MET-557	-0.3913	0.0822	-0.3758	0.0818	-0.0155	0.0015	0.077	0.1419	-0.0031	0.0494	-0.3174	0.162	0.00137122	-0.316029	ACE2
LEU-558	-0.3186	0.0599	-0.2913	0.0599	-0.0272	0.0028	0.1036	0.0375	-0.0046	0.0557	-0.2195	0.0833	0.000719551	-0.21878	ACE2
ARG-559	15.7967	1.4582	15.8789	1.4713	-0.0822	0.0185	-0.0834	1.4075	-0.0047	0.1136	15.7086	1.9841	0.454107	16.1627	ACE2
LEU-560	-0.5259	0.0993	-0.4882	0.0985	-0.0376	0.0042	0.1171	0.0793	0.0004	0.1009	-0.4084	0.1472	0.00197406	-0.406426	ACE2
GLY-561	0.3281	0.0918	0.3447	0.0922	-0.0166	0.0017	-0.1342	0.1894	0.0007	0.0299	0.1946	0.2021	0.0016816	0.196282	ACE2
LYS-562	14.5918	0.7206	14.6223	0.7211	-0.0305	0.0025	-0.9943	0.8167	-0.0058	0.1159	13.5918	1.0086	0.102383	13.6942	ACE2
SER-563	0.3473	0.1123	0.3774	0.1121	-0.03	0.0032	-0.1756	0.6214	0.0024	0.0852	0.1741	0.6253	0.0025289	0.176629	ACE2
GLU-564	-14.6789	0.8608	-14.6573	0.86	-0.0217	0.0022	0.8432	2.2891	0.0021	0.1053	-13.8335	2.3961	0.148423	-13.6851	ACE2
PRO-565	-0.1084	0.0498	-0.0993	0.0497	-0.0091	0.0008	0.0102	0.0777	-0.0017	0.0606	-0.0999	0.1031	0.000495669	-0.0994043	ACE2
TRP-566	0.1069	0.0378	0.1155	0.0377	-0.0086	0.0007	-0.0442	0.2387	-0.0069	0.0906	0.0558	0.257	0.00028589	0.0560859	ACE2
THR-567	-0.024	0.0304	-0.02	0.0304	-0.004	0.0003	0.0036	0.065	0.0024	0.0382	-0.0179	0.0805	0.000185277	-0.0177147	ACE2
LEU-568	0.2124	0.0366	0.2207	0.0367	-0.0083	0.0009	-0.0156	0.1485	-0.0009	0.1093	0.1959	0.1763	0.000268428	0.196168	ACE2
ALA-569	0.1211	0.033	0.1263	0.033	-0.0051	0.0005	-0.0245	0.0263	0.0043	0.0552	0.101	0.0678	0.000218082	0.101218	ACE2
LEU-570	0.0205	0.0269	0.0248	0.0269	-0.0042	0.0004	-0.0036	0.0289	0.0002	0.0226	0.0172	0.0433	0.000145271	0.0173453	ACE2
GLU-571	-9.6682	0.4077	-9.6643	0.4076	-0.0039	0.0004	0.2798	1.6272	0.0021	0.0543	-9.3863	1.6808	0.0335902	-9.35271	ACE2
ASN-572	-0.0026	0.1785	0.0039	0.1784	-0.0065	0.0008	0.0278	0.8978	0.0038	0.1177	0.029	0.9153	0.00647973	0.0354797	ACE2
VAL-573	0.1069	0.0318	0.1114	0.0318	-0.0045	0.0005	-0.0119	0.3078	-0.0038	0.0528	0.0912	0.3135	0.000202623	0.0914026	ACE2
VAL-574	0.1362	0.0144	0.1385	0.0144	-0.0022	0.0004	0.0045	0.4129	-0.0063	0.0752	0.1344	0.4132	4.14577e-05	0.134441	ACE2
GLY-575	0.1415	0.0349	0.1426	0.0349	-0.001	0	0.0234	0.5499	0.002	0.0415	0.1669	0.5543	0.00024385	0.167144	ACE2
ALA-576	-0.1511	0.0227	-0.1497	0.0226	-0.0011	0.0004	0.0171	0.1074	-0.0069	0.0884	-0.1408	0.146	0.000102962	-0.140697	ACE2
LYS-577	9.1576	0.369	9.1606	0.369	-0.003	0.0001	0.0188	1.0703	-0.0048	0.072	9.1715	1.1287	0.02724	9.19874	ACE2
ASN-578	0.0282	0.1336	0.0299	0.1335	-0.002	0.0002	0.0951	0.6462	-0.0048	0.0885	0.1186	0.6645	0.0035408	0.122141	ACE2
MET-579	0.056	0.0429	0.058	0.0429	-0.002	0	0.0239	0.3526	-0.0056	0.0842	0.0744	0.3529	0.000371379	0.0747714	ACE2
ASN-580	-0.0174	0.0444	-0.0164	0.0445	-0.001	0	0.1969	0.8149	0.0037	0.0865	0.1831	0.825	0.000394212	0.183494	ACE2
VAL-581	-0.0252	0.0166	-0.0244	0.0166	-0.001	0	0.0199	0.1824	0.0032	0.0431	-0.0021	0.1854	5.53454e-05	-0.00204465	ACE2
ARG-582	7.3594	0.416	7.3603	0.4161	-0.001	0	0.1803	1.353	0.0007	0.1002	7.5404	1.3725	0.0356191	7.57602	ACE2
PRO-583	0.1024	0.0192	0.1034	0.0192	-0.001	0	-0.0047	0.0383	0.0045	0.0571	0.1022	0.0713	7.36336e-05	0.102274	ACE2
LEU-584	0.0552	0.0138	0.0561	0.0137	-0.001	0	-0.0051	0.029	0.001	0.036	0.051	0.0482	3.78983e-05	0.0510379	ACE2
LEU-585	0.0503	0.0169	0.051	0.0169	-0.001	0	-0.0102	0.2018	-0.0047	0.1085	0.0354	0.2332	5.71543e-05	0.0354572	ACE2
ASN-586	0.13	0.1021	0.1305	0.1021	-0.001	0.0001	0.1473	0.8088	0.0068	0.1192	0.2841	0.8248	0.0020722	0.286172	ACE2
TYR-587	0.0633	0.0191	0.0645	0.0191	-0.001	0	0.0562	0.3057	-0.0081	0.0989	0.1114	0.3203	7.33661e-05	0.111473	ACE2
PHE-588	0.075	0.0083	0.0757	0.0083	-0.001	0	-0.0009	0.0318	-0.0003	0.0444	0.0738	0.0562	1.3689e-05	0.0738137	ACE2
GLU-589	-6.5554	0.1896	-6.555	0.1896	0	0	0.3784	2.0071	-0.0021	0.0913	-6.1792	2.0161	0.00724378	-6.17196	ACE2
PRO-590	0.084	0.0096	0.0844	0.0096	0	0	-0.0034	0.314	-0.0018	0.0943	0.0788	0.333	1.85787e-05	0.0788186	ACE2
LEU-591	0.0965	0.0095	0.0968	0.0096	0	0	-0.0005	0.0263	-0.0009	0.0361	0.0951	0.0458	1.81472e-05	0.0951181	ACE2
PHE-592	0.0673	0.0079	0.0677	0.0079	0	0	0.0051	0.1565	0.0001	0.1478	0.0726	0.2218	1.2458e-05	0.0726125	ACE2
THR-593	0.0647	0.0232	0.065	0.0232	0	0	-0.0396	1.0089	-0.0009	0.0766	0.0242	1.0155	0.000107609	0.0243076	ACE2
TRP-594	0.0365	0.0081	0.0368	0.0081	0	0	0.0145	0.4368	0.0038	0.1086	0.0548	0.4547	1.33039e-05	0.0548133	ACE2
LEU-595	0.0813	0.0071	0.0816	0.0071	0	0	-0.0028	0.0333	-0.0036	0.0312	0.075	0.0461	9.97904e-06	0.07501	ACE2
LYS-596	6.1089	0.1801	6.1091	0.1801	0	0	0.1169	1.5792	0.0062	0.1106	6.2319	1.5892	0.00647281	6.23837	ACE2
ASP-597	-5.3822	0.1292	-5.382	0.1291	0	0	0.2447	1.8172	0.0063	0.063	-5.1311	1.8328	0.00335149	-5.12775	ACE2
GLN-598	0.0798	0.0311	0.0799	0.0311	0	0	0.1502	0.9634	0.0023	0.0952	0.2323	0.9702	0.000194107	0.232494	ACE2
ASN-599	0.0613	0.0104	0.0615	0.0104	0	0	0.0379	0.3803	0.0045	0.0439	0.1038	0.3836	2.1817e-05	0.103822	ACE2
LYS-600	5.2471	0.1291	5.2472	0.1291	0	0	0.102	1.2715	0.0037	0.0671	5.3528	1.2872	0.00333013	5.35613	ACE2
ASN-601	0.021	0.0269	0.0211	0.0269	0	0	0.5975	1.1333	0.0004	0.0688	0.619	1.1357	0.000145189	0.619145	ACE2
SER-602	0.04	0.0253	0.0401	0.0253	0	0	0.1627	1.7431	-0.0074	0.1086	0.1952	1.7493	0.000127829	0.195328	ACE2
PHE-603	-0.0369	0.0077	-0.0368	0.0077	0	0	0.0073	0.2867	-0.0075	0.1178	-0.0372	0.305	1.1904e-05	-0.0371881	ACE2
VAL-604	0.0393	0.0088	0.0394	0.0088	0	0	0.1049	0.4641	-0.0039	0.0674	0.1404	0.4707	1.53556e-05	0.140415	ACE2
GLY-605	0.0538	0.0118	0.0538	0.0118	0	0	0.0106	0.0866	0.0014	0.0264	0.0657	0.0916	2.77052e-05	0.0657277	ACE2
TRP-606	-0.0156	0.0112	-0.0153	0.0111	0	0	0.1575	0.4652	0.0007	0.1214	0.1426	0.4834	2.49483e-05	0.142625	ACE2
SER-607	-0.0581	0.0233	-0.058	0.0233	0	0	0.1933	1.3493	-0.0023	0.072	0.1329	1.3539	0.000108763	0.133009	ACE2
THR-608	0.007	0.0197	0.0072	0.0197	0	0	0.0706	1.5283	0.0017	0.0768	0.0793	1.5252	7.73637e-05	0.0793774	ACE2
ASP-609	-5.5045	0.1597	-5.5044	0.1596	0	0	0.244	2.0885	0.0026	0.0776	-5.258	2.0997	0.00507221	-5.25293	ACE2
TRP-610	-0.1007	0.0106	-0.1005	0.0106	0	0	0.0563	0.5447	0.0093	0.134	-0.035	0.566	2.26003e-05	-0.0349774	ACE2
SER-611	0.0278	0.0202	0.0278	0.0202	0	0	0.0851	1.8092	0.004	0.0665	0.1169	1.8078	8.22319e-05	0.116982	ACE2
PRO-612	0.0563	0.0137	0.0565	0.0137	0	0	0.0225	0.5776	-0.0054	0.0911	0.0735	0.5873	3.75292e-05	0.0735375	ACE2
TYR-613	0.0507	0.027	0.0508	0.027	0	0	0.1389	0.6715	-0.0025	0.1193	0.1871	0.6839	0.000145581	0.187246	ACE2
ALA-614	-5.2083	0.1451	-5.2083	0.1451	0	0	0.4625	2.5203	0.0005	0.0965	-4.7453	2.5103	0.00425105	-4.74105	ACE2
THR-333	-60.7323	0.6605	-60.7317	0.6605	-0.001	0	1.1027	2.5339	-0.003	0.0999	-59.6325	2.6695	0.0868305	-59.5457	RBD
ASN-334	-0.3578	0.2911	-0.3569	0.2911	-0.001	0	0.8305	1.1514	0.0005	0.0774	0.4732	1.1742	0.0171583	0.490358	RBD
LEU-335	-0.2007	0.1247	-0.1991	0.1247	-0.0017	0.0004	0.1386	0.5372	-0.0018	0.1139	-0.064	0.5654	0.00311237	-0.0608876	RBD
CYS-336	0.0118	0.1028	0.0133	0.1028	-0.0018	0.0004	0.1099	0.3397	0.0018	0.077	0.1234	0.3508	0.00211341	0.125513	RBD
PRO-337	0.522	0.1239	0.5244	0.124	-0.0022	0.0004	0.0363	0.2592	0	0.1064	0.5584	0.2986	0.00302629	0.561426	RBD
PHE-338	0.7837	0.0905	0.7884	0.0905	-0.0048	0.0005	-0.0302	0.1662	-0.0018	0.1406	0.7516	0.2267	0.00163258	0.753233	RBD
GLY-339	0.9522	0.1088	0.9544	0.1089	-0.0021	0.0003	0.1024	0.3168	0.0053	0.0619	1.0599	0.3319	0.00234338	1.06224	RBD
GLU-340	75.6915	1.3976	75.696	1.3977	-0.0044	0.0005	1.3388	2.7255	-0.0017	0.135	77.0285	3.0467	0.410455	77.439	RBD
VAL-341	0.8024	0.1092	0.8092	0.1092	-0.0068	0.0006	-0.0206	0.1899	-0.008	0.0848	0.7737	0.227	0.00237545	0.776075	RBD
PHE-342	0.9614	0.1395	0.9739	0.1398	-0.0125	0.0013	-0.031	0.4311	-0.0001	0.118	0.9303	0.4544	0.00382794	0.934128	RBD
ASN-343	0.2157	1.0039	0.2229	1.004	-0.0073	0.0009	0.9011	1.382	-0.0069	0.1106	1.1099	1.6347	0.187058	1.29696	RBD
ALA-344	0.983	0.196	0.9891	0.1961	-0.0061	0.0005	0.1198	0.448	-0.0001	0.0825	1.1028	0.462	0.00762212	1.11042	RBD
THR-345	0.9589	0.2859	0.9677	0.2859	-0.0089	0.0013	-0.0944	1.808	0.0009	0.1102	0.8653	1.8184	0.0160957	0.881396	RBD
ARG-346	-88.9693	3.4584	-88.9495	3.4555	-0.0197	0.0032	1.8112	2.1489	-0.0019	0.1064	-87.16	3.9595	2.17814	-84.9819	RBD
PHE-347	0.1059	0.2321	0.1353	0.2322	-0.0294	0.0016	0.3709	0.6416	-0.0157	0.1179	0.4612	0.6875	0.0106969	0.471897	RBD
ALA-348	0.9207	0.1863	0.9398	0.1864	-0.0191	0.0011	-0.2151	0.1732	-0.0025	0.0489	0.7031	0.2276	0.00686922	0.709969	RBD
SER-349	-0.7785	0.212	-0.7335	0.2117	-0.0449	0.0027	0.3539	2.2018	-0.0018	0.0617	-0.4264	2.209	0.00873206	-0.417668	RBD
VAL-350	-1.6823	0.163	-1.6012	0.1626	-0.081	0.0059	0.6097	0.1165	0.0024	0.0409	-1.0702	0.1129	0.00533	-1.06487	RBD
TYR-351	-0.8534	0.1876	-0.7614	0.1875	-0.092	0.0055	0.6188	1.9309	-0.0008	0.0721	-0.2354	1.929	0.00704833	-0.228352	RBD
ALA-352	-0.6939	0.198	-0.6757	0.198	-0.0181	0.001	0.4137	0.6088	-0.0028	0.0508	-0.283	0.6426	0.00786436	-0.275136	RBD
TRP-353	-1.6807	0.1469	-1.6517	0.1467	-0.029	0.0013	0.6176	0.4427	0.0007	0.057	-1.0624	0.4651	0.00432211	-1.05808	RBD
ASN-354	0.1748	0.383	0.1847	0.3829	-0.0099	0.0005	0.3262	0.9194	-0.0004	0.0939	0.5006	0.9609	0.0289773	0.529577	RBD
ARG-355	-79.2583	0.8443	-79.2497	0.8442	-0.0085	0.0005	1.9631	1.2774	-0.007	0.1068	-77.3021	1.532	0.142172	-77.1599	RBD
LYS-356	-77.5101	2.0041	-77.5048	2.0038	-0.0053	0.0006	1.0929	1.3165	-0.0094	0.1402	-76.4266	2.5785	0.908728	-75.5179	RBD
ARG-357	-67.9477	1.4244	-67.9445	1.4243	-0.003	0.0002	1.3516	1.8241	0.0049	0.0939	-66.5912	2.23	0.345852	-66.2453	RBD
ILE-358	0.0599	0.0789	0.0626	0.0788	-0.003	0.0002	0.0275	0.1125	-0.0038	0.0606	0.0836	0.153	0.00124353	0.0848435	RBD
SER-359	0.3175	0.2731	0.3185	0.2731	-0.001	0	0.2687	1.4555	-0.0008	0.068	0.5853	1.5116	0.0148138	0.600114	RBD
ASN-360	-0.0277	0.4648	-0.0268	0.4648	-0.001	0	0.932	1.4223	0.0002	0.1114	0.9045	1.4275	0.0433036	0.947804	RBD
CYS-361	0.1079	0.1083	0.1089	0.1083	-0.001	0	-0.0537	0.2514	-0.0006	0.0497	0.0536	0.2798	0.0023481	0.0559481	RBD
VAL-362	0.4103	0.1005	0.4114	0.1005	-0.001	0	-0.0254	0.1112	0.0008	0.0756	0.3857	0.1596	0.00201811	0.387718	RBD
ALA-363	-0.2422	0.2526	-0.2411	0.2527	-0.001	0	0.0443	0.2497	-0.0008	0.0429	-0.1988	0.3343	0.0127424	-0.186058	RBD
ASP-364	71.9947	1.0816	71.9968	1.0818	-0.002	0.0001	0.9649	1.9491	-0.0067	0.1121	72.9529	2.1582	0.246258	73.1992	RBD
TYR-365	0.9653	0.08	0.9698	0.08	-0.0044	0.0005	-0.1347	0.776	-0.0007	0.1321	0.8298	0.7998	0.00127633	0.831076	RBD
SER-366	0.7666	0.1402	0.7693	0.1401	-0.0027	0.0005	0.3681	0.796	-0.002	0.0616	1.1328	0.8302	0.00391803	1.13672	RBD
VAL-367	0.8337	0.0993	0.8389	0.0995	-0.0052	0.0008	0.0872	0.2641	-0.003	0.1021	0.9179	0.2884	0.00196272	0.919863	RBD
LEU-368	0.902	0.139	0.9096	0.1392	-0.0076	0.0008	0.1751	0.6894	0.004	0.0908	1.0811	0.7001	0.00385007	1.08495	RBD
TYR-369	0.2627	0.2769	0.2706	0.2773	-0.0079	0.0011	0.4602	0.7606	-0.0097	0.107	0.7131	0.7974	0.0152406	0.728341	RBD
ASN-370	0.5066	0.6865	0.5117	0.6865	-0.0052	0.0008	0.8618	1.4108	0.0088	0.0879	1.3772	1.6296	0.0960618	1.47326	RBD
SER-371	0.3106	0.3055	0.3153	0.3055	-0.0047	0.0007	0.417	2.1925	-0.0002	0.0615	0.7274	2.2165	0.0187215	0.746122	RBD
ALA-372	-0.6633	0.2146	-0.6559	0.2143	-0.0074	0.0011	0.3199	0.5477	0.0007	0.118	-0.3427	0.6042	0.00946523	-0.333235	RBD
SER-373	0.0026	0.6911	0.0204	0.6909	-0.0178	0.0034	0.1959	2.1157	-0.0153	0.0961	0.1833	2.2728	0.0930861	0.276386	RBD
PHE-374	-0.2223	0.2677	-0.1885	0.2693	-0.0339	0.0049	0.4399	0.7013	0.011	0.098	0.2286	0.7455	0.0144976	0.243098	RBD
SER-375	-0.45	0.5192	-0.384	0.5193	-0.066	0.015	0.4081	1.8646	0.0022	0.058	-0.0397	1.9074	0.0552252	0.0155252	RBD
THR-376	0.1318	0.4316	0.173	0.4313	-0.0411	0.0059	0.1868	1.5096	-0.0042	0.0938	0.3145	1.5985	0.0371085	0.351608	RBD
PHE-377	0.3842	0.2258	0.4047	0.2265	-0.0205	0.0022	0.5508	0.7543	0.0093	0.1259	0.9443	0.7808	0.0101478	0.954448	RBD
LYS-378	-96.8904	3.6158	-96.8646	3.6121	-0.0258	0.0043	1.5383	1.5709	-0.0114	0.1057	-95.3635	3.8116	3.04711	-92.3164	RBD
CYS-379	0.6708	0.1484	0.6779	0.1485	-0.0071	0.0007	0.2939	0.7039	-0.005	0.077	0.9598	0.7174	0.00438376	0.964184	RBD
TYR-380	-0.3141	0.1567	-0.2976	0.1564	-0.0164	0.0017	-0.0165	1.8925	-0.0029	0.1089	-0.3334	1.8905	0.00492166	-0.328478	RBD
GLY-381	-0.5529	0.1313	-0.5507	0.1313	-0.0021	0.0003	0.4117	0.7496	-0.004	0.0537	-0.1452	0.765	0.00352822	-0.141672	RBD
VAL-382	0.8117	0.0742	0.8156	0.0743	-0.004	0.0004	0.2099	0.5378	0.0018	0.0617	1.0233	0.5415	0.00110543	1.02441	RBD
SER-383	-0.1993	0.3722	-0.1959	0.3722	-0.0033	0.0005	0.2873	1.9409	-0.0036	0.0812	0.0845	1.9449	0.0267053	0.111205	RBD
PRO-384	-0.4251	0.2297	-0.4189	0.2299	-0.0062	0.001	0.0109	0.1386	-0.0108	0.0913	-0.4249	0.2809	0.0106854	-0.414215	RBD
THR-385	0.0239	0.325	0.0277	0.3249	-0.0038	0.0007	-0.1746	1.9415	-0.0069	0.0925	-0.1576	1.9648	0.0209232	-0.136677	RBD
LYS-386	-70.6158	2.2023	-70.6129	2.2019	-0.0029	0.0005	0.5592	1.5862	-0.0053	0.0856	-70.0619	2.5523	0.900651	-69.1612	RBD
LEU-387	-0.7347	0.0883	-0.7311	0.0881	-0.0036	0.0005	0.0311	0.1865	0.0001	0.0833	-0.7034	0.2195	0.00157546	-0.701825	RBD
ASN-388	0.1941	0.3133	0.1959	0.3134	-0.0019	0.0003	0.4031	0.8402	-0.0015	0.1197	0.5958	0.9083	0.0182896	0.61409	RBD
ASP-389	66.697	1.72	66.6984	1.7202	-0.0013	0.0004	1.425	2.608	0.003	0.0975	68.125	3.1501	0.584948	68.7099	RBD
LEU-390	-0.2492	0.1632	-0.2471	0.1631	-0.002	0.0002	0.0163	0.2505	0.0004	0.103	-0.2325	0.3174	0.00535084	-0.227149	RBD
CYS-391	-0.0146	0.1718	-0.0136	0.1718	-0.001	0	0.1137	0.5761	-0.0026	0.072	0.0965	0.5834	0.00585111	0.102351	RBD
PHE-392	-0.4127	0.109	-0.4103	0.1089	-0.0024	0.0005	0.0078	0.1602	-0.004	0.0796	-0.409	0.1969	0.00238676	-0.406613	RBD
THR-393	-0.1427	0.1226	-0.1416	0.1226	-0.001	0	0.1756	0.7819	-0.0043	0.0565	0.0286	0.7839	0.00298595	0.0315859	RBD
ASN-394	-0.1831	0.1582	-0.1814	0.1582	-0.002	0.0001	0.339	0.683	-0.0023	0.0585	0.1536	0.6827	0.00503425	0.158634	RBD
VAL-395	-0.5474	0.0762	-0.5448	0.0762	-0.0028	0.0004	0.0421	0.0352	0.001	0.0451	-0.5043	0.0923	0.00116811	-0.503132	RBD
TYR-396	0.0007	0.1349	0.0058	0.1349	-0.0051	0.0003	0.4586	1.8822	-0.0004	0.1193	0.4588	1.8702	0.00366827	0.462468	RBD
ALA-397	-0.4542	0.1001	-0.4504	0.1001	-0.0039	0.0002	0.0458	0.1518	-0.0015	0.046	-0.4099	0.1778	0.00201259	-0.407887	RBD
ASP-398	83.1125	0.8865	83.1218	0.8867	-0.0092	0.0005	-1.8684	0.3578	-0.0003	0.0303	81.2438	0.8518	0.159565	81.4034	RBD
SER-399	-0.5078	0.2333	-0.4965	0.2333	-0.0113	0.0005	0.1229	0.9079	-0.0154	0.1075	-0.4003	0.9432	0.0106992	-0.389601	RBD
PHE-400	-0.4919	0.1229	-0.4455	0.123	-0.0463	0.0026	0.2339	0.0623	0.0058	0.0488	-0.2522	0.1015	0.00302958	-0.24917	RBD
VAL-401	-0.5029	0.158	-0.4233	0.1583	-0.0796	0.005	-0.1862	0.0953	0.0008	0.0281	-0.6882	0.123	0.00501409	-0.683186	RBD
ILE-402	-1.1252	0.1419	-0.9513	0.1382	-0.1739	0.0127	0.8461	0.1448	0.0019	0.022	-0.2772	0.1369	0.00404172	-0.273158	RBD
ARG-403	-155.12	3.9533	-150.598	3.4454	-4.5219	0.9682	57.5292	9.323	-0.6536	0.2073	-98.2443	6.6333	2.76701	-95.4773	RBD
GLY-404	-1.7085	0.2547	-1.5336	0.2544	-0.175	0.0159	1.234	0.5315	-0.0011	0.031	-0.4756	0.5337	0.0132764	-0.462324	RBD
ASP-405	130.954	2.8961	131.694	2.9619	-0.7396	0.1322	-7.2691	3.1014	-0.0007	0.0973	123.684	3.2758	1.58262	125.267	RBD
GLU-406	127.175	2.4217	127.598	2.4486	-0.4226	0.0568	-15.8003	3.1168	0.0022	0.0904	111.377	3.1085	1.1866	112.564	RBD
VAL-407	-1.6141	0.132	-1.5183	0.1283	-0.0958	0.0085	0.1913	0.2698	-0.0025	0.0782	-1.4253	0.2901	0.00348898	-1.42181	RBD
ARG-408	-125.906	2.8121	-125.442	2.7598	-0.4643	0.1101	6.6583	2.1534	-0.0312	0.1201	-119.279	3.4399	1.61622	-117.663	RBD
GLN-409	-3.5078	0.5971	-3.3588	0.5935	-0.149	0.0162	1.0093	0.8939	-0.0067	0.0949	-2.5052	0.9191	0.0891435	-2.41606	RBD
ILE-410	-0.3232	0.2067	-0.2756	0.2068	-0.0477	0.0033	0.2981	0.2806	-0.0021	0.0635	-0.0272	0.3385	0.00852937	-0.0186706	RBD
ALA-411	0.4218	0.1683	0.4409	0.1679	-0.019	0.0017	-0.1015	0.207	0.0026	0.1063	0.3229	0.2804	0.00567391	0.328574	RBD
PRO-412	1.2142	0.1968	1.23	0.1971	-0.0158	0.0014	0.1868	0.6843	-0.0008	0.0772	1.4002	0.7122	0.0076775	1.40788	RBD
GLY-413	0.5147	0.1474	0.5261	0.1477	-0.0113	0.0012	0.5473	0.7353	0.0039	0.0913	1.0659	0.7553	0.00436609	1.07027	RBD
GLN-414	-2.7747	0.6468	-2.7119	0.647	-0.0629	0.0072	1.0184	1.0839	0.0019	0.0966	-1.7545	1.1816	0.10231	-1.65219	RBD
THR-415	0.6702	0.5953	0.7512	0.5956	-0.0811	0.0113	0.4557	1.7601	0.0017	0.0871	1.1276	1.903	0.0673965	1.195	RBD
GLY-416	-2.5759	0.2419	-2.4703	0.2373	-0.1056	0.0144	1.3135	0.4047	-0.002	0.0578	-1.2643	0.4114	0.0117843	-1.25252	RBD
LYS-417	-163.104	6.3678	-164.014	6.4103	0.9094	3.1659	99.7256	11.7103	-0.8026	0.2005	-64.1814	7.6466	15.7313	-48.4501	RBD
ILE-418	-1.664	0.2244	-1.4616	0.2196	-0.2025	0.0229	0.0585	0.2835	-0.0011	0.0522	-1.6066	0.2841	0.0101921	-1.59641	RBD
ALA-419	-1.6306	0.1129	-1.5845	0.1116	-0.0461	0.0041	0.394	0.1162	0.0007	0.0318	-1.2358	0.138	0.00257129	-1.23323	RBD
ASP-420	100.525	1.737	100.608	1.7404	-0.0839	0.0094	-4.42	1.4209	0.0016	0.0495	96.106	2.0095	0.618078	96.7241	RBD
TYR-421	-0.5132	0.2704	-0.1022	0.2644	-0.4111	0.0798	0.6224	1.5792	-0.0002	0.0992	0.1089	1.5964	0.0147272	0.123627	RBD
ASN-422	-1.9891	0.3599	-1.8912	0.3591	-0.0979	0.0072	0.9777	0.2472	-0.0016	0.0377	-1.013	0.2228	0.0260025	-0.986997	RBD
TYR-423	1.3518	0.1633	1.3906	0.1636	-0.0388	0.0021	-0.2032	0.2595	-0.0033	0.1034	1.1453	0.2934	0.00530204	1.1506	RBD
LYS-424	-95.0575	1.373	-95.027	1.3721	-0.0305	0.0023	3.9424	0.8603	0.0051	0.085	-91.1099	1.4176	0.365067	-90.7448	RBD
LEU-425	0.5459	0.1094	0.5632	0.1095	-0.0173	0.0012	-0.0565	0.2431	0.003	0.0748	0.4924	0.2705	0.00239691	0.494797	RBD
PRO-426	1.0613	0.2163	1.0699	0.2163	-0.0086	0.0007	-0.1131	0.112	-0.0008	0.0388	0.9474	0.2286	0.0093822	0.956782	RBD
ASP-427	83.1342	2.2023	83.1431	2.203	-0.009	0.001	1.4803	2.9673	0.0037	0.1083	84.6182	3.9805	0.990119	85.6083	RBD
ASP-428	77.0212	1.1162	77.0263	1.1165	-0.0052	0.0005	1.7091	2.8786	-0.0019	0.0851	78.7284	3.0871	0.260332	78.9887	RBD
PHE-429	-0.1317	0.1821	-0.1213	0.1822	-0.0103	0.0008	0.2005	0.4994	-0.0057	0.0649	0.0631	0.5262	0.00671125	0.0698113	RBD
THR-430	-0.2523	0.2679	-0.2485	0.2678	-0.0039	0.0003	0.2163	1.4424	0.0006	0.1121	-0.0354	1.4254	0.0144801	-0.0209199	RBD
GLY-431	0.0111	0.1468	0.0142	0.1469	-0.003	0.0001	0.0551	0.0299	0.0003	0.0247	0.0666	0.1365	0.00434059	0.0709406	RBD
CYS-432	-0.6822	0.1017	-0.6755	0.1016	-0.0067	0.0005	0.0023	0.0273	-0.0012	0.0775	-0.6811	0.1193	0.00207788	-0.679022	RBD
VAL-433	-0.3571	0.1688	-0.34	0.169	-0.0172	0.0013	0.1727	0.0672	-0.0046	0.0698	-0.189	0.1743	0.00570722	-0.183293	RBD
ILE-434	-0.0728	0.119	-0.0541	0.1188	-0.0187	0.0014	-0.1447	0.0353	-0.002	0.0341	-0.2195	0.1061	0.00284025	-0.21666	RBD
ALA-435	-0.4673	0.1649	-0.4405	0.1655	-0.0268	0.0025	0.2796	0.0539	-0.0019	0.0371	-0.1897	0.1608	0.00547608	-0.184224	RBD
TRP-436	-0.6344	0.2237	-0.566	0.2223	-0.0684	0.0065	-0.1262	0.4507	-0.0091	0.115	-0.7698	0.4895	0.01001	-0.75979	RBD
ASN-437	-2.5064	0.6113	-2.2609	0.5977	-0.2455	0.0745	1.7677	0.9567	0.0033	0.0591	-0.7354	1.1403	0.0803918	-0.655008	RBD
SER-438	0.1781	0.2463	0.2577	0.2466	-0.0797	0.0069	-0.0225	0.1356	-0.0016	0.0392	0.154	0.2269	0.012108	0.166108	RBD
ASN-439	-1.2189	0.8013	-0.7918	0.7882	-0.4271	0.0595	-0.2896	0.9606	0.0084	0.0768	-1.5001	1.0011	0.124657	-1.37544	RBD
ASN-440	-0.8755	1.7893	-0.7464	1.8022	-0.1292	0.033	0.9719	1.6013	-0.001	0.093	0.0954	1.9217	0.656091	0.751491	RBD
LEU-441	-0.2123	0.3207	-0.1478	0.3214	-0.0645	0.0052	0.4868	0.6379	-0.0053	0.094	0.2691	0.7286	0.0209373	0.290037	RBD
ASP-442	105.154	1.4599	105.268	1.4622	-0.1144	0.0075	-3.9899	1.4626	0	0.0371	101.164	1.6388	0.421698	101.586	RBD
SER-443	-1.9329	0.7073	-1.6686	0.7131	-0.2643	0.0235	1.295	0.7486	-0.0061	0.0679	-0.644	0.7499	0.0968938	-0.547106	RBD
LYS-444	-110.608	3.6245	-110.194	3.5999	-0.4134	0.052	2.4747	2.0658	0.0032	0.0805	-108.13	3.1245	2.00379	-106.126	RBD
VAL-445	-2.7053	0.3401	-1.949	0.2477	-0.7563	0.1513	0.4058	0.5808	-0.0035	0.0584	-2.303	0.5616	0.0234948	-2.27951	RBD
GLY-446	0.3013	0.8935	1.997	1.1127	-1.6957	0.5041	-2.1643	1.5878	-0.1993	0.1903	-2.0623	1.0508	0.140548	-1.92175	RBD
GLY-447	-1.547	0.4111	-0.8071	0.4156	-0.7399	0.1102	0.9406	0.7933	0.0065	0.0559	-0.5999	0.6702	0.0329401	-0.56696	RBD
ASN-448	0.3675	0.4612	0.8167	0.4716	-0.4491	0.0479	-0.0817	0.8974	-0.0001	0.0682	0.2857	0.783	0.0426897	0.32839	RBD
TYR-449	-8.6387	2.2499	-9.2743	1.1166	0.6357	2.981	23.4756	2.3264	-0.5235	0.1487	14.3134	3.0903	1.56039	15.8738	RBD
ASN-450	-1.7398	0.4088	-1.6309	0.4091	-0.1089	0.008	1.4339	1.277	-0.0006	0.0901	-0.3064	1.2653	0.0352062	-0.271194	RBD
TYR-451	0.5994	0.183	0.8292	0.1835	-0.2298	0.0181	-0.069	0.5891	0.0049	0.0832	0.5353	0.5766	0.00672023	0.54202	RBD
LEU-452	-1.3823	0.2579	-1.1031	0.2418	-0.2791	0.0311	0.7631	0.2147	-0.0047	0.0906	-0.6239	0.1935	0.0133869	-0.610513	RBD
TYR-453	-5.4124	1.6552	-1.8329	0.9612	-3.5795	1.8322	16.4451	1.9882	-0.3751	0.166	10.6577	2.2071	1.26223	11.9199	RBD
ARG-454	-99.3023	1.6013	-98.9885	1.5925	-0.3138	0.0253	7.9922	1.8207	0.0013	0.0545	-91.3088	1.4501	0.537259	-90.7715	RBD
LEU-455	-5.732	1.2748	1.5519	0.7599	-7.2838	1.1017	-2.0734	1.4157	-0.7769	0.1732	-8.5823	1.4113	0.321544	-8.26076	RBD
PHE-456	-10.2375	2.2058	-0.9016	0.4618	-9.3359	2.0059	3.3465	1.1935	-1.15	0.2626	-8.041	1.7608	1.14551	-6.89549	RBD
ARG-457	-91.9082	1.4179	-91.663	1.4069	-0.2452	0.0327	5.3836	1.5952	0.0093	0.0918	-86.5154	1.7454	0.403783	-86.1116	RBD
LYS-458	-94.9342	6.5882	-94.6846	6.4836	-0.2495	0.1242	5.3877	5.1096	-0.0047	0.1197	-89.5511	3.5512	4.28246	-85.2686	RBD
SER-459	1.1128	0.586	1.1685	0.5863	-0.0557	0.0074	-0.5604	2.0292	0.0009	0.0723	0.5533	2.0298	0.0673719	0.620672	RBD
ASN-460	0.0452	0.9585	0.1047	0.9631	-0.0595	0.0105	0.4588	1.3442	-0.001	0.1161	0.503	1.372	0.152016	0.655016	RBD
LEU-461	0.224	0.1399	0.2594	0.1401	-0.0354	0.0028	0.1257	0.2712	0.0025	0.0551	0.3522	0.271	0.00389976	0.3561	RBD
LYS-462	-78.455	1.8908	-78.4404	1.8901	-0.0146	0.0013	1.1722	1.5736	0.0022	0.0822	-77.2806	2.355	0.651491	-76.6291	RBD
PRO-463	-0.7973	0.1023	-0.7873	0.1022	-0.0099	0.0008	0.2038	0.5178	-0.0015	0.0561	-0.5949	0.5338	0.00210468	-0.592795	RBD
PHE-464	-1.028	0.1428	-1.0166	0.1428	-0.0114	0.0007	0.3922	0.6569	-0.0008	0.1217	-0.6366	0.6745	0.00409896	-0.632501	RBD
GLU-465	83.7661	1.4688	83.7803	1.4697	-0.0143	0.0013	-0.8689	2.4969	-0.0012	0.0785	82.896	2.4667	0.404047	83.3	RBD
ARG-466	-84.699	0.939	-84.6792	0.9386	-0.0198	0.0011	3.4014	1.7654	-0.0021	0.0909	-81.2997	1.9481	0.175173	-81.1245	RBD
ASP-467	91.8593	1.4271	91.8886	1.4282	-0.0293	0.0021	-3.9793	1.6598	-0.0012	0.0575	87.8788	1.6889	0.395941	88.2747	RBD
ILE-468	0.4285	0.2198	0.4532	0.2201	-0.0247	0.0017	0.1726	0.5855	-0.0038	0.056	0.5973	0.6029	0.0097259	0.607026	RBD
SER-469	2.0379	0.2532	2.0669	0.2547	-0.0289	0.0026	-0.7018	0.5417	0.0092	0.0771	1.3454	0.5351	0.012641	1.35804	RBD
THR-470	0.0231	0.3897	0.0778	0.3901	-0.0546	0.0052	0.6441	1.8799	0.0016	0.062	0.6688	1.8901	0.0294594	0.698259	RBD
GLU-471	89.3805	1.7513	89.4495	1.7541	-0.0689	0.0064	0.051	3.237	0.0111	0.1082	89.4425	3.2179	0.633491	90.076	RBD
ILE-472	-1.3574	0.2016	-1.1325	0.2004	-0.2249	0.0232	0.2773	0.641	-0.0058	0.0948	-1.0859	0.6108	0.00815634	-1.07774	RBD
TYR-473	-1.1096	0.7253	1.3748	0.3504	-2.4844	0.5758	1.506	1.7922	-0.1783	0.1606	0.2181	1.7589	0.11357	0.33167	RBD
GLN-474	-2.558	0.4972	-1.5446	0.5016	-1.0134	0.1408	2.3539	1.4579	0.0011	0.1305	-0.203	1.3512	0.0497614	-0.153239	RBD
ALA-475	-7.7253	1.6493	1.1708	0.7752	-8.8962	1.5765	6.814	2.2718	-0.9814	0.2046	-1.8928	1.7423	0.544879	-1.34792	RBD
GLY-476	-6.8867	1.5273	-1.482	1.0743	-5.4047	0.9524	5.3517	3.1153	-0.3958	0.1516	-1.9308	2.1016	0.455171	-1.47563	RBD
SER-477	-8.8796	2.2697	-1.8807	1.6871	-6.9989	1.7348	13.0816	8.0448	-1.1553	0.2108	3.0466	6.6309	0.994741	4.04134	RBD
THR-478	-5.7472	2.1111	-4.7276	1.776	-1.0197	2.7225	14.4881	4.1543	-0.1427	0.1166	8.5981	4.1867	1.40564	10.0037	RBD
PRO-479	1.3935	0.3653	1.7758	0.3751	-0.3823	0.0418	-0.8435	0.5646	-0.0089	0.1053	0.5411	0.5343	0.0260962	0.567196	RBD
CYS-480	-0.5525	0.2071	-0.3255	0.2108	-0.2269	0.0272	-0.2527	0.587	-0.0172	0.0804	-0.8223	0.5821	0.00860689	-0.813693	RBD
ASN-481	-0.489	1.3546	-0.4183	1.3568	-0.0707	0.0135	0.703	1.5079	-0.0074	0.0962	0.2066	2.0107	0.3528	0.5594	RBD
GLY-482	-0.362	0.2618	-0.3268	0.2614	-0.0352	0.0038	0.4696	0.7226	0.0043	0.0465	0.1119	0.7584	0.0139726	0.125873	RBD
VAL-483	-0.2962	0.2196	-0.1599	0.2105	-0.1363	0.022	-0.299	0.3118	-0.0018	0.0771	-0.597	0.3905	0.00959384	-0.587406	RBD
GLU-484	107.556	5.9069	108.619	6.1208	-1.0627	1.2036	19.5257	17.9129	-0.2405	0.2362	126.842	13.5423	3.69016	130.532	RBD
GLY-485	-1.4213	0.6672	-0.5118	0.5094	-0.9096	0.3024	1.7609	1.124	-0.0234	0.0793	0.3162	0.7663	0.0861863	0.402386	RBD
PHE-486	-17.8991	2.741	-2.34	0.3991	-15.5591	2.6638	7.1336	1.4134	-2.226	0.3424	-12.9914	2.4364	1.33549	-11.6559	RBD
ASN-487	-13.5071	2.3472	-5.1456	0.9504	-8.3615	2.7837	21.3603	2.1552	-0.9196	0.1608	6.9336	2.8966	1.56701	8.50061	RBD
CYS-488	-0.7796	0.3061	0.2199	0.2792	-0.9995	0.1086	0.5913	0.5482	-0.0023	0.0707	-0.1906	0.4449	0.0186335	-0.171967	RBD
TYR-489	-16.6267	1.8415	-1.2583	0.7748	-15.3685	1.7098	15.4746	3.7927	-1.7393	0.2675	-2.8914	3.7082	0.760346	-2.13105	RBD
PHE-490	1.0242	0.5164	2.0332	0.3964	-1.009	0.2437	-0.299	1.5219	-0.0405	0.1299	0.6848	1.1783	0.0498326	0.734633	RBD
PRO-491	1.5656	0.3417	1.9485	0.3465	-0.383	0.0504	-1.7483	0.3245	0.0022	0.0298	-0.1805	0.1914	0.0232566	-0.157243	RBD
LEU-492	0.8429	0.5079	1.3218	0.5152	-0.4788	0.0672	-0.2483	0.9068	0.0072	0.0689	0.6018	0.5791	0.0510552	0.652855	RBD
GLN-493	-15.3155	2.5083	-7.1557	2.2484	-8.1598	2.411	23.4023	3.9139	-1.3987	0.2071	6.688	3.3362	1.42795	8.11595	RBD
SER-494	-1.496	1.7599	-0.272	1.4779	-1.2239	1.7218	7.4356	2.3922	-0.2006	0.0954	5.739	2.8047	0.830884	6.56988	RBD
TYR-495	-5.685	0.8037	-2.0871	0.4711	-3.5978	0.5641	1.2268	1.1077	-0.1145	0.1182	-4.5727	1.2132	0.126961	-4.44574	RBD
GLY-496	-6.3468	2.1684	-5.8701	1.0745	-0.4767	2.6342	13.2275	1.2994	-0.4906	0.1275	6.3901	2.7145	1.24609	7.63619	RBD
PHE-497	-2.8785	0.4542	-0.5027	0.403	-2.3758	0.4207	-0.0437	0.4666	0.0008	0.0601	-2.9214	0.5221	0.0408931	-2.88051	RBD
GLN-498	-18.0841	2.487	-11.3319	1.8442	-6.7522	3.2549	20.7631	2.3595	-1.0671	0.1775	1.6119	3.3053	1.51696	3.12886	RBD
PRO-499	-0.9969	0.5176	0.6282	0.4494	-1.6251	0.1831	0.0964	0.5881	-0.0003	0.0785	-0.9008	0.6018	0.0532189	-0.847581	RBD
THR-500	-16.4489	2.6081	-2.7383	1.1936	-13.7106	2.7993	28.3363	2.7866	-2.2421	0.2207	9.6453	2.9917	2.61893	12.2642	RBD
ASN-501	-27.8821	2.3652	-10.9526	1.5225	-16.9295	1.6499	27.8031	2.9355	-0.8328	0.1712	-0.9119	2.3996	1.26031	0.348414	RBD
GLY-502	-9.2125	1.8469	-4.1859	0.7201	-5.0267	1.9313	6.7328	1.4085	-0.9533	0.1555	-3.4331	1.6593	0.895939	-2.53716	RBD
VAL-503	-6.0829	1.2778	-1.4791	0.3624	-4.6039	1.1414	0.5087	0.9578	-1.0045	0.2608	-6.5788	1.2252	0.327366	-6.25143	RBD
GLY-504	-2.8163	0.4204	-1.9393	0.4032	-0.877	0.1187	0.8766	0.558	-0.004	0.0535	-1.9437	0.4217	0.0357579	-1.90794	RBD
TYR-505	-29.2245	2.3974	-11.3485	1.3414	-17.876	3.0776	33.7233	2.5094	-2.2898	0.2639	2.2089	3.2144	1.58627	3.79517	RBD
GLN-506	-5.4676	0.5847	-3.7784	0.505	-1.6892	0.2781	3.5328	1.3835	-0.0646	0.123	-1.9994	1.0382	0.0676339	-1.93177	RBD
PRO-507	0.5731	0.2188	0.876	0.2212	-0.3029	0.0196	-0.0771	0.1664	0.0002	0.0132	0.4962	0.1543	0.00960224	0.505802	RBD
TYR-508	-0.8913	0.2128	-0.6322	0.2068	-0.2592	0.0507	0.3708	1.3414	0.0006	0.083	-0.5199	1.355	0.00903949	-0.510861	RBD
ARG-509	-98.0034	1.2507	-97.9448	1.2495	-0.0586	0.0028	3.2432	1.211	0.0028	0.1205	-94.7574	1.5763	0.312752	-94.4446	RBD
VAL-510	-0.2037	0.1267	-0.1715	0.1263	-0.0322	0.0018	0.0052	0.0414	-0.0013	0.0256	-0.1998	0.1015	0.00321675	-0.196583	RBD
VAL-511	0.726	0.1499	0.7395	0.1501	-0.0135	0.0007	-0.0587	0.0375	0.0016	0.0357	0.6689	0.1247	0.00448094	0.673381	RBD
VAL-512	-0.271	0.0974	-0.2593	0.0972	-0.0118	0.0007	0.001	0.0646	0.0046	0.0349	-0.2654	0.1087	0.0018964	-0.263504	RBD
LEU-513	0.5018	0.1689	0.5088	0.1689	-0.007	0.0004	-0.046	0.04	0.0054	0.09	0.4611	0.1652	0.0056568	0.466757	RBD
SER-514	-0.0389	0.1336	-0.0352	0.1336	-0.0038	0.0004	-0.0183	0.4114	0.0109	0.0865	-0.0462	0.4442	0.00357179	-0.0426282	RBD
PHE-515	0.3887	0.1029	0.3933	0.103	-0.0046	0.0005	0.1684	0.5355	0.0114	0.1304	0.5685	0.5675	0.00211845	0.570618	RBD
GLU-516	68.6112	1.0578	68.6134	1.0579	-0.002	0.0001	0.8329	1.9878	-0.0003	0.1112	69.4438	2.3568	0.245697	69.6895	RBD
LEU-517	-0.0778	0.3487	-0.0757	0.3486	-0.002	0.0002	0.3856	0.6355	-0.0072	0.0875	0.3007	0.7783	0.0245178	0.325218	RBD
LEU-518	0.062	0.1182	0.0634	0.1182	-0.0012	0.0004	0.4139	0.6343	0.0007	0.1001	0.4765	0.6533	0.00279596	0.479296	RBD
HIS-519	0.06	0.3548	0.0609	0.3548	-0.001	0	0.736	1.1848	0.0031	0.0931	0.7991	1.2459	0.0240234	0.823123	RBD
ALA-520	0.3583	0.1096	0.3589	0.1095	-0.0007	0.0005	0.1922	0.4793	-0.0033	0.057	0.5472	0.4926	0.00238946	0.549589	RBD
PRO-521	0.5029	0.1004	0.5035	0.1004	-0.001	0	0.2572	0.5297	0.001	0.0685	0.7611	0.5436	0.00201258	0.763113	RBD
ALA-522	-0.6048	0.0692	-0.6042	0.0692	-0.001	0	0.3809	0.6103	-0.0015	0.0739	-0.2254	0.6173	0.000969055	-0.224431	RBD
THR-523	0.0435	0.1021	0.0443	0.1021	-0.001	0	0.183	0.5366	0.0027	0.0729	0.2292	0.5529	0.00207618	0.231276	RBD
VAL-524	-0.0318	0.1584	-0.0304	0.1585	-0.0012	0.0004	-0.0028	0.0892	0.0012	0.0384	-0.0334	0.1857	0.00501358	-0.0283864	RBD
CYS-525	0.0089	0.1187	0.0098	0.1186	-0.001	0	0.0775	0.2343	-0.0005	0.0626	0.0859	0.2594	0.00282496	0.088725	RBD
GLY-526	-0.6105	0.1288	-0.6099	0.1287	-0.0009	0.0003	0.1447	0.6264	0.0053	0.0683	-0.4605	0.6262	0.00336407	-0.457136	RBD
PRO-527	63.1727	1.3061	63.1738	1.3062	-0.001	0	1.5825	3.0063	0.0032	0.0907	64.7585	3.3895	0.320791	65.0793	RBD

## Sheet: N354D
Residue	MM_Energy	MM_Energy-error	EE_Energy	EE_Energy-error	VDW_Energy	VDW_Energy-error	Polar_Energy	Polar_Energy-error	Apolar_Energy	Apolar_Energy-error	Enthalpy_Energy	Enthalpy_Energy-error	Entropy_Energy	Total_Energy	Chain
SER-19	4.3348	6.1824	7.7574	5.6846	-3.4226	3.1394	30.8833	14.6731	-0.9442	0.2888	34.2739	10.9593	8.33671	42.6106	ACE2
THR-20	-0.8365	0.2703	-0.0481	0.2939	-0.7884	0.1853	-1.0794	1.3953	0.0035	0.0403	-1.9124	1.3539	0.0143822	-1.89802	ACE2
ILE-21	-0.9605	0.1609	-0.1707	0.1189	-0.7898	0.1573	0.0716	0.2645	0.0056	0.0507	-0.8833	0.2708	0.00515003	-0.87815	ACE2
GLU-22	-11.8387	1.8872	-11.5389	1.8832	-0.2998	0.0338	2.2392	1.7932	0.0012	0.0592	-9.5983	2.1036	0.638344	-8.95996	ACE2
GLU-23	-16.7115	3.8616	-14.2907	3.8278	-2.4208	0.7683	1.4618	4.6882	-0.114	0.1569	-15.3637	3.9053	2.03931	-13.3244	ACE2
GLN-24	-15.4487	2.2476	-3.4067	1.1342	-12.042	2.1845	18.2738	3.6133	-1.2634	0.2225	1.5617	3.1569	1.09275	2.65445	ACE2
ALA-25	-1.1044	0.1493	-0.2757	0.1211	-0.8287	0.108	0.7504	0.2354	-0.0009	0.0298	-0.3548	0.2287	0.0044744	-0.350326	ACE2
LYS-26	19.4718	6.6739	20.8566	7.0553	-1.3848	0.4398	-10.2727	13.1922	-0.0459	0.1312	9.1532	7.5822	9.71916	18.8724	ACE2
THR-27	-13.6999	2.0013	-1.6258	0.5721	-12.0741	1.9205	8.8275	1.8872	-1.7133	0.175	-6.5857	2.1283	0.924886	-5.66081	ACE2
PHE-28	-6.5722	1.1589	-0.8482	0.2801	-5.724	1.1641	1.815	0.6044	-0.4328	0.156	-5.1901	1.1939	0.498603	-4.6915	ACE2
LEU-29	-1.1759	0.2782	-0.2547	0.3003	-0.9212	0.0948	0.4026	0.6459	-0.0004	0.0342	-0.7738	0.4564	0.0155337	-0.758266	ACE2
ASP-30	-56.0918	5.2449	-52.2255	5.6046	-3.8663	3.4974	104.78	19.313	-1.003	0.1926	47.6855	16.2517	7.74784	55.4333	ACE2
LYS-31	-20.3772	4.8593	-6.7689	4.8091	-13.6083	2.4102	58.9733	16.21	-2.2057	0.2752	36.3904	12.7509	4.62958	41.02	ACE2
PHE-32	-1.3628	0.3051	-0.2916	0.2793	-1.0712	0.0868	0.0556	0.4575	-0.0003	0.0605	-1.3075	0.2804	0.0188224	-1.28868	ACE2
ASN-33	-0.5556	0.9923	1.0424	0.8879	-1.598	0.2818	-1.6799	2.5042	-0.015	0.0999	-2.2505	1.7428	0.1909	-2.0596	ACE2
HIS-34	-18.6264	3.7251	-3.9085	1.8996	-14.7178	3.5818	18.787	3.9788	-2.4855	0.3403	-2.3249	4.0704	3.56686	1.24196	ACE2
GLU-35	-17.734	3.454	-13.5	3.3828	-4.234	2.7721	13.2689	6.3086	-0.3762	0.1446	-4.8413	5.1926	3.1085	-1.7328	ACE2
ALA-36	-0.1644	0.1829	0.3712	0.1731	-0.5356	0.065	-0.7859	0.4004	0.0001	0.0156	-0.9502	0.3198	0.00668976	-0.94351	ACE2
GLU-37	-38.165	6.7358	-36.434	6.9204	-1.7311	2.9135	55.7863	25.223	-0.5959	0.2506	17.0253	19.1714	6.04464	23.0699	ACE2
ASP-38	-38.2223	4.0188	-35.9045	3.2971	-2.3179	3.9537	54.3282	8.5787	-0.9394	0.1626	15.1665	7.8063	4.6001	19.7666	ACE2
LEU-39	-1.0166	0.2123	-0.1628	0.1635	-0.8539	0.1531	-0.0875	0.2888	0.0018	0.0772	-1.1024	0.2651	0.0089719	-1.09343	ACE2
PHE-40	-0.0786	0.1047	0.3787	0.1013	-0.4573	0.0482	-0.4884	0.2703	-0.0015	0.1167	-0.5685	0.2832	0.00219989	-0.5663	ACE2
TYR-41	-13.1534	2.364	-1.7628	1.5782	-11.3905	2.1895	6.1952	1.4097	-0.8288	0.1419	-7.787	2.3878	1.32722	-6.45978	ACE2
GLN-42	-3.5322	2.4013	1.0079	1.652	-4.5401	1.4949	-0.3535	5.418	-0.6337	0.2761	-4.5194	3.5991	0.943004	-3.5764	ACE2
SER-43	0.0221	0.2314	0.2016	0.2323	-0.1795	0.0212	-0.4133	0.8771	-0.0064	0.0661	-0.3976	0.8602	0.0107949	-0.386805	ACE2
SER-44	0.7473	0.1636	1.0142	0.1648	-0.2669	0.0359	-1.012	0.4658	-0.0011	0.0302	-0.2659	0.4326	0.00534037	-0.26056	ACE2
LEU-45	-3.2473	0.9385	0.7573	0.1747	-4.0046	0.9207	-0.6794	0.3001	-0.5048	0.2367	-4.4316	1.1146	0.168915	-4.26269	ACE2
ALA-46	0.0469	0.0832	0.1842	0.0796	-0.1372	0.0217	-0.2229	0.0988	0.0008	0.0331	-0.1752	0.0999	0.00138641	-0.173814	ACE2
SER-47	0.4853	0.1121	0.55	0.1132	-0.0648	0.007	-0.4183	1.1488	-0.004	0.0497	0.0629	1.1536	0.00251037	0.0654104	ACE2
TRP-48	0.275	0.1215	0.6781	0.1109	-0.4031	0.0672	-0.0946	0.3022	-0.0031	0.0634	0.1773	0.3276	0.00295998	0.18026	ACE2
ASN-49	0.2523	0.363	0.4727	0.3661	-0.2204	0.0573	-0.4721	0.7989	-0.003	0.0708	-0.2228	0.8109	0.0256457	-0.197154	ACE2
TYR-50	0.2355	0.0638	0.2761	0.0635	-0.0406	0.0044	-0.0844	1.3799	0.0009	0.0837	0.1519	1.3761	0.000815828	0.152716	ACE2
ASN-51	0.7055	0.0814	0.7342	0.0814	-0.0287	0.0029	-0.3385	0.5823	-0.0048	0.0622	0.3622	0.5741	0.0013232	0.363523	ACE2
THR-52	0.1313	0.0896	0.1811	0.0888	-0.0498	0.007	-0.1652	0.3395	0.0037	0.0406	-0.0302	0.3569	0.00160578	-0.0285942	ACE2
ASN-53	0.2287	0.1039	0.2576	0.1063	-0.029	0.0055	-0.0283	0.6284	-0.001	0.0731	0.1994	0.6305	0.00214297	0.201543	ACE2
ILE-54	0.048	0.0424	0.0609	0.0424	-0.0128	0.0016	-0.0998	0.3184	0.002	0.07	-0.0498	0.315	0.000360606	-0.0494394	ACE2
THR-55	-0.1526	0.1009	-0.1375	0.1011	-0.0151	0.0028	0.0884	1.1601	-0.0016	0.053	-0.0659	1.1588	0.00203562	-0.0638644	ACE2
GLU-56	-8.6472	0.6076	-8.6362	0.6065	-0.011	0.0023	0.0704	2.1459	-0.005	0.0568	-8.5818	2.1716	0.0740437	-8.50776	ACE2
GLU-57	-12.2977	1.3915	-12.2577	1.3798	-0.04	0.0172	-0.1129	2.1882	-0.0068	0.0602	-12.4175	2.5039	0.374675	-12.0428	ACE2
ASN-58	-0.5624	0.1652	-0.5139	0.1596	-0.0485	0.0112	0.0143	0.7033	0.0005	0.0336	-0.5476	0.7057	0.0054556	-0.542144	ACE2
VAL-59	-0.1904	0.0543	-0.1734	0.0546	-0.017	0.0026	0.0738	0.0857	-0.0009	0.0514	-0.1175	0.1088	0.00059139	-0.116909	ACE2
GLN-60	-0.0161	0.2236	0.0092	0.2241	-0.0252	0.0058	-0.0375	0.8595	-0.0039	0.0711	-0.0575	0.8894	0.00996155	-0.0475384	ACE2
ASN-61	-0.2505	0.2768	-0.1196	0.2638	-0.1309	0.0415	0.0558	0.8132	0.0031	0.0747	-0.1916	0.8078	0.0154003	-0.1762	ACE2
MET-62	-0.3565	0.0906	-0.3017	0.0906	-0.0548	0.0083	0.2215	0.2121	-0.0061	0.0883	-0.1412	0.2249	0.00166455	-0.139535	ACE2
ASN-63	0.0594	0.1866	0.0819	0.1875	-0.0225	0.0032	-0.108	0.9647	-0.0017	0.0525	-0.0503	0.987	0.00701477	-0.0432852	ACE2
ASN-64	0.0408	0.5226	0.1049	0.5176	-0.0642	0.0189	-0.1102	0.8799	-0.0025	0.058	-0.072	1.0063	0.0562169	-0.0157831	ACE2
ALA-65	0.1035	0.0803	0.1865	0.0829	-0.083	0.0208	0.1029	0.1546	0.001	0.056	0.2074	0.1647	0.00129084	0.208691	ACE2
GLY-66	-0.0119	0.0561	0.0142	0.0567	-0.0262	0.0048	0.1369	0.2554	-0.0016	0.0408	0.1234	0.254	0.0006299	0.12403	ACE2
ASP-67	-8.3495	0.7621	-8.3154	0.7622	-0.0341	0.0052	0.6496	2.1553	0.0033	0.0598	-7.6966	2.1856	0.114237	-7.58236	ACE2
LYS-68	12.0282	1.8174	12.2453	1.8365	-0.2171	0.1053	-1.708	1.6002	0.0017	0.0935	10.3219	2.293	0.666135	10.988	ACE2
TRP-69	-0.0751	0.0906	0.1212	0.0963	-0.1963	0.0214	0.3518	0.4861	0.0007	0.1127	0.2774	0.5021	0.0016534	0.279053	ACE2
SER-70	0.0689	0.1045	0.1006	0.1042	-0.0317	0.0038	0.0981	1.0353	-0.003	0.0544	0.1641	1.0263	0.00218629	0.166286	ACE2
ALA-71	0.2241	0.0748	0.2674	0.0773	-0.0433	0.0069	-0.0593	0.3044	0.0027	0.0422	0.1675	0.3094	0.00112398	0.168624	ACE2
PHE-72	-0.0546	0.1041	0.304	0.0865	-0.3586	0.0586	-0.0572	0.156	-0.0023	0.0623	-0.1141	0.1617	0.00215691	-0.111943	ACE2
LEU-73	0.0904	0.0574	0.175	0.0609	-0.0846	0.0094	0.0632	0.0947	0.004	0.0647	0.1576	0.1078	0.000662078	0.158262	ACE2
LYS-74	6.6763	0.7605	6.7375	0.7576	-0.0612	0.009	-0.7774	0.9191	0.0004	0.0908	5.8993	1.1291	0.110322	6.00962	ACE2
GLU-75	-3.2833	1.5975	-2.9436	1.6481	-0.3397	0.11	1.2949	2.2816	0.0043	0.0659	-1.9842	2.4356	0.603796	-1.3804	ACE2
GLN-76	-1.4127	0.5152	-0.8575	0.4747	-0.5553	0.111	0.7907	0.8725	-0.0015	0.0875	-0.6236	0.8277	0.059402	-0.564198	ACE2
SER-77	0.0466	0.0652	0.1284	0.0601	-0.0817	0.0134	-0.0898	0.3118	-0.002	0.0457	-0.0451	0.3053	0.00085116	-0.0442488	ACE2
THR-78	-0.2932	0.1139	-0.0896	0.0956	-0.2036	0.0552	-0.1245	0.5699	-0.001	0.0918	-0.4187	0.5661	0.0025659	-0.416134	ACE2
LEU-79	-4.0131	1.5452	-0.3366	0.1425	-3.6765	1.5109	1.7594	1.2494	-0.5304	0.2888	-2.7841	1.8632	0.424097	-2.36	ACE2
ALA-80	-0.3971	0.1278	-0.087	0.0494	-0.3101	0.1033	0.1237	0.1364	0	0.0075	-0.2734	0.1188	0.00321364	-0.270186	ACE2
GLN-81	-0.2103	0.1185	0.0278	0.1062	-0.2381	0.0484	-0.5005	0.6818	-0.0043	0.0954	-0.7151	0.6891	0.00280595	-0.712294	ACE2
MET-82	-5.7522	1.6707	-0.3047	0.2887	-5.4475	1.5987	2.0706	1.5082	-0.8021	0.252	-4.4837	1.8156	0.590293	-3.89341	ACE2
TYR-83	-9.5885	2.0972	-3.8461	0.9703	-5.7424	2.4924	20.9016	2.4568	-0.883	0.1854	10.43	2.8863	1.12817	11.5582	ACE2
PRO-84	-0.3982	0.0816	-0.2023	0.0739	-0.1959	0.0493	0.182	0.1266	0.0028	0.0326	-0.2134	0.1155	0.0013251	-0.212075	ACE2
LEU-85	-0.1899	0.0621	-0.1362	0.0618	-0.0537	0.0061	0.0348	0.1758	0.0076	0.05	-0.1475	0.1782	0.000770935	-0.146729	ACE2
GLN-86	-0.0477	0.1327	-0.021	0.1327	-0.0267	0.0024	-0.108	0.9558	-0.0043	0.0945	-0.16	0.9486	0.00353013	-0.15647	ACE2
GLU-87	-8.5534	1.1163	-8.4776	1.116	-0.0758	0.0121	0.3706	2.1448	-0.0012	0.0675	-8.184	2.3323	0.232485	-7.95152	ACE2
ILE-88	0.1705	0.079	0.2721	0.0759	-0.1015	0.0112	-0.1322	0.2279	0.0004	0.0572	0.0387	0.2412	0.0012539	0.0399539	ACE2
GLN-89	0.1332	0.1954	0.1682	0.1953	-0.0351	0.0043	-0.1792	1.1048	-0.0017	0.0655	-0.0477	1.1192	0.00775313	-0.0399469	ACE2
ASN-90	-0.4388	0.3644	-0.369	0.3678	-0.0698	0.0117	0.3478	0.7467	-0.0006	0.0472	-0.0917	0.7173	0.0273551	-0.0643449	ACE2
LEU-91	-0.2078	0.0554	-0.1715	0.0559	-0.0363	0.0045	0.1822	0.1938	-0.0083	0.1069	-0.0339	0.2314	0.000616443	-0.0332836	ACE2
THR-92	-0.1659	0.299	-0.0756	0.299	-0.0904	0.0187	0.1439	1.5697	0.0007	0.0676	-0.0214	1.555	0.0176498	-0.0037502	ACE2
VAL-93	-0.2322	0.0871	-0.0865	0.0903	-0.1456	0.0168	0.1816	0.0805	0.0028	0.0358	-0.0478	0.0836	0.00152707	-0.0462729	ACE2
LYS-94	8.6741	1.0558	8.7226	1.0574	-0.0485	0.0042	-1.0511	1.033	0.009	0.1251	7.632	1.3382	0.229014	7.86101	ACE2
LEU-95	0.1372	0.0783	0.1776	0.08	-0.0403	0.0033	0.0353	0.3544	0.0019	0.1037	0.1744	0.378	0.00123402	0.175634	ACE2
GLN-96	-0.3851	0.2999	-0.2366	0.3017	-0.1486	0.0185	0.8164	0.7844	0.0004	0.0527	0.4317	0.7148	0.0181886	0.449889	ACE2
LEU-97	-0.0765	0.0767	0.0918	0.0729	-0.1683	0.0242	0.0109	0.0706	-0.001	0.0183	-0.0666	0.0641	0.0011803	-0.0654197	ACE2
GLN-98	0.0557	0.1581	0.089	0.158	-0.0332	0.0024	-0.0953	0.6703	-0.0136	0.1357	-0.0531	0.6788	0.00511873	-0.0479813	ACE2
ALA-99	0.2071	0.0892	0.2339	0.0894	-0.0268	0.0029	-0.2242	0.3515	0.0055	0.0798	-0.0115	0.3658	0.00159197	-0.00990803	ACE2
LEU-100	0.133	0.063	0.2647	0.0627	-0.1316	0.0165	-0.249	0.0832	-0.0005	0.0379	-0.1164	0.085	0.000797448	-0.115603	ACE2
GLN-101	0.2735	0.0841	0.3532	0.0843	-0.0797	0.011	-0.5848	0.5506	-0.0074	0.0672	-0.3187	0.5444	0.00141956	-0.31728	ACE2
GLN-102	-0.1836	0.0998	-0.1619	0.0997	-0.0217	0.0021	-0.0785	0.6383	0.001	0.1652	-0.2612	0.6403	0.00200228	-0.259198	ACE2
ASN-103	0.009	0.2175	0.0375	0.2177	-0.0285	0.0027	-0.1	0.7173	0.0029	0.0563	-0.0881	0.7272	0.00924897	-0.078851	ACE2
GLY-104	0.0471	0.0291	0.0533	0.0292	-0.0063	0.0006	0.0527	0.1319	0	0.0281	0.0997	0.1358	0.000169534	0.0998695	ACE2
SER-105	0.1324	0.0749	0.1404	0.0749	-0.0079	0.0011	-0.0314	1.5883	0.0008	0.0752	0.1018	1.5901	0.00113068	0.102931	ACE2
SER-106	0.19	0.0935	0.2067	0.0939	-0.0167	0.0029	-0.1142	0.7572	0.0037	0.0762	0.0795	0.7601	0.00175034	0.0812503	ACE2
VAL-107	0.0912	0.0235	0.1111	0.0245	-0.0198	0.0037	-0.0663	0.4883	-0.0003	0.0628	0.0247	0.4903	0.000110662	0.0248107	ACE2
LEU-108	-0.096	0.0294	-0.0869	0.0296	-0.0091	0.0015	0.0444	0.311	-0.003	0.0627	-0.0545	0.3141	0.000173093	-0.0543269	ACE2
SER-109	-0.1063	0.0521	-0.1002	0.0519	-0.0061	0.0013	0.0462	1.4612	0	0.0396	-0.06	1.4615	0.00054611	-0.0594539	ACE2
GLU-110	-5.9305	0.6295	-5.9201	0.6295	-0.0105	0.0023	-0.1544	1.9353	-0.0021	0.0761	-6.087	2.0483	0.079237	-6.00776	ACE2
ASP-111	-5.3656	0.4943	-5.3617	0.494	-0.0039	0.0009	-0.0588	1.8752	-0.0008	0.0672	-5.4252	1.9	0.0484393	-5.37676	ACE2
LYS-112	5.3653	0.4481	5.3696	0.4483	-0.0043	0.0008	-0.1895	1.164	0.0011	0.078	5.1769	1.2596	0.0402917	5.21719	ACE2
SER-113	-0.0305	0.065	-0.0265	0.0648	-0.004	0.0007	-0.0117	0.7363	0.0012	0.0551	-0.041	0.7419	0.000851599	-0.0401484	ACE2
LYS-114	5.9095	0.5996	5.9144	0.5999	-0.005	0.001	-0.195	1.2566	0.0021	0.0779	5.7166	1.3935	0.0740856	5.79069	ACE2
ARG-115	5.0685	0.3696	5.0712	0.3698	-0.0026	0.0005	-0.197	1.0759	-0.0021	0.0846	4.8694	1.1693	0.0274871	4.89689	ACE2
LEU-116	0.0503	0.0192	0.0534	0.0192	-0.0031	0.0005	-0.0181	0.0607	0.0001	0.0382	0.0324	0.0753	7.39295e-05	0.0324739	ACE2
ASN-117	-0.0162	0.0677	-0.0126	0.0677	-0.0037	0.0006	-0.1763	0.8289	-0.0003	0.0778	-0.1929	0.8324	0.000917456	-0.191983	ACE2
THR-118	-0.0299	0.0338	-0.0281	0.0338	-0.0018	0.0004	-0.1337	0.7663	-0.0018	0.103	-0.1654	0.7743	0.000229408	-0.165171	ACE2
ILE-119	0.0245	0.0136	0.026	0.0136	-0.0017	0.0004	-0.006	0.0276	0.0017	0.051	0.0201	0.0584	3.72152e-05	0.0201372	ACE2
LEU-120	0.0682	0.0229	0.0706	0.023	-0.0024	0.0005	-0.0019	0.0806	-0.0006	0.0761	0.0657	0.1158	0.000104926	0.0658049	ACE2
ASN-121	0.0628	0.1263	0.0646	0.1263	-0.0019	0.0004	-0.1164	0.9223	-0.0016	0.0953	-0.0552	0.9292	0.00316607	-0.0520339	ACE2
THR-122	0.0273	0.0321	0.0283	0.0322	-0.001	0	-0.0919	0.7795	-0.0055	0.0912	-0.0701	0.7829	0.000206246	-0.0698938	ACE2
MET-123	0.0697	0.0368	0.0709	0.0369	-0.001	0.0001	-0.0017	0.0406	0.0024	0.0551	0.0704	0.0798	0.000271841	0.0706718	ACE2
SER-124	0.046	0.0506	0.047	0.0506	-0.001	0	-0.0827	1.2489	-0.0003	0.0319	-0.037	1.2487	0.000514965	-0.036485	ACE2
THR-125	-0.0169	0.0224	-0.016	0.0224	-0.001	0	-0.0907	0.7135	-0.0085	0.1209	-0.1161	0.7286	0.00010074	-0.115999	ACE2
ILE-126	0.0263	0.0119	0.027	0.0119	-0.001	0	0.0041	0.1966	0.0007	0.0624	0.0311	0.2079	2.8474e-05	0.0311285	ACE2
TYR-127	0.0971	0.0192	0.0983	0.0192	-0.001	0.0001	-0.2633	1.5418	-0.0001	0.0873	-0.1663	1.5435	7.35118e-05	-0.166226	ACE2
SER-128	0.0401	0.0396	0.0408	0.0396	-0.001	0.0001	-0.0018	1.1084	0.0019	0.0776	0.0402	1.1056	0.000313935	0.0405139	ACE2
THR-129	0.0893	0.0143	0.0899	0.0143	-0.0008	0.0004	-0.1778	0.557	0.0023	0.0589	-0.0862	0.5623	4.07557e-05	-0.0861592	ACE2
GLY-130	-0.021	0.0423	-0.0208	0.0423	0	0	-0.0275	0.2603	0.0023	0.0727	-0.0462	0.2732	0.000360709	-0.0458393	ACE2
LYS-131	4.7406	0.2768	4.741	0.2769	-0.0002	0.0004	-0.0962	1.2865	0.0019	0.1175	4.6463	1.3154	0.0153608	4.66166	ACE2
VAL-132	-0.0278	0.0123	-0.0276	0.0123	0	0	-0.0096	0.2155	-0.0051	0.0552	-0.0425	0.2301	3.04419e-05	-0.0424696	ACE2
CYS-133	-0.0109	0.0083	-0.0107	0.0082	0	0	-0.0676	0.4619	-0.0009	0.086	-0.0794	0.4657	1.3682e-05	-0.0793863	ACE2
ASN-134	0.0043	0.0338	0.0044	0.0338	0	0	-0.0587	0.8254	-0.0002	0.0854	-0.0546	0.8285	0.000227388	-0.0543726	ACE2
PRO-135	0.002	0.0153	0.0022	0.0153	0	0	-0.0186	0.463	0.0014	0.0418	-0.0152	0.4631	4.66952e-05	-0.0151533	ACE2
ASP-136	-3.4945	0.1621	-3.4944	0.1621	0	0	-0.3377	2.344	-0.0006	0.0387	-3.8327	2.3472	0.00527126	-3.82743	ACE2
ASN-137	-0.0387	0.0324	-0.0386	0.0324	0	0	0.0392	0.9304	-0.002	0.0535	-0.0015	0.9333	0.000209987	-0.00129001	ACE2
PRO-138	-0.0367	0.0189	-0.0366	0.0189	0	0	-0.0278	0.537	-0.0005	0.0561	-0.0651	0.5369	7.20846e-05	-0.0650279	ACE2
GLN-139	0.0399	0.0448	0.0401	0.0448	0	0	-0.0288	0.8807	0.0024	0.0928	0.0135	0.8953	0.000400026	0.0139	ACE2
GLU-140	-4.4776	0.2487	-4.4773	0.2486	0	0	-0.2936	2.0289	0.0049	0.0748	-4.7663	2.0403	0.012414	-4.75389	ACE2
CYS-141	-0.0314	0.0132	-0.0312	0.0132	0	0	-0.0112	0.4965	0.0046	0.0761	-0.038	0.5029	3.5058e-05	-0.0379649	ACE2
LEU-142	0	0.0126	0.0003	0.0127	0	0	-0.0116	0.1091	-0.0014	0.0519	-0.013	0.1191	3.20419e-05	-0.012968	ACE2
LEU-143	0.0739	0.0137	0.0745	0.0137	-0.0008	0.0004	-0.012	0.1518	0.0035	0.1087	0.0655	0.1813	3.75704e-05	0.0655376	ACE2
LEU-144	0.0618	0.0141	0.0625	0.0142	-0.001	0.0001	0.0123	0.2127	0.002	0.0888	0.0762	0.2266	4.00092e-05	0.07624	ACE2
GLU-145	-5.8451	0.3473	-5.8442	0.3472	-0.001	0	-0.1277	2.0629	-0.0019	0.0808	-5.9746	2.0894	0.0241582	-5.95044	ACE2
PRO-146	0.0242	0.018	0.0247	0.018	-0.0005	0.0005	-0.0126	0.1339	0.001	0.0633	0.0126	0.156	6.49969e-05	0.012665	ACE2
GLY-147	0.0366	0.0163	0.0368	0.0163	0	0	0.007	0.2271	0.002	0.0406	0.0457	0.2272	5.32238e-05	0.0457532	ACE2
LEU-148	0.0536	0.0097	0.0539	0.0097	0	0	-0.0006	0.0242	0.0004	0.0297	0.0534	0.0397	1.87176e-05	0.0534187	ACE2
ASN-149	0.1113	0.0257	0.1117	0.0257	-0.0001	0.0002	-0.0813	0.5845	-0.0023	0.0678	0.0277	0.5885	0.000132276	0.0278323	ACE2
GLU-150	-4.7359	0.2599	-4.7355	0.2599	0	0.0002	-0.2574	1.8864	-0.0007	0.0797	-4.994	1.8954	0.013379	-4.98062	ACE2
ILE-151	0.033	0.0066	0.0333	0.0066	0	0	0.0002	0.041	-0.0015	0.0748	0.0318	0.0867	8.61386e-06	0.0318086	ACE2
MET-152	0.0604	0.0151	0.0607	0.0152	0	0	0.0006	0.1709	0.0048	0.0425	0.0657	0.1776	4.59727e-05	0.065746	ACE2
ALA-153	0.0268	0.0137	0.027	0.0137	0	0	-0.0071	0.4368	0.0023	0.0579	0.022	0.4405	3.75318e-05	0.0220375	ACE2
ASN-154	0.0499	0.0293	0.0501	0.0293	0	0	-0.1036	0.9213	-0.0023	0.0491	-0.0561	0.9306	0.000171544	-0.0559285	ACE2
SER-155	-0.0129	0.0155	-0.0128	0.0155	0	0	-0.0023	0.318	0.0002	0.0369	-0.0149	0.3194	4.77006e-05	-0.0148523	ACE2
LEU-156	0.0166	0.006	0.0167	0.006	0	0	0.0385	0.5545	-0.0001	0.0594	0.055	0.5533	7.16496e-06	0.0550072	ACE2
ASP-157	-3.6143	0.1611	-3.6142	0.1611	0	0	-0.2214	2.0047	-0.0033	0.087	-3.839	2.0101	0.00520646	-3.83379	ACE2
TYR-158	-0.0565	0.0076	-0.0563	0.0075	0	0	0.011	1.6381	-0.0022	0.083	-0.0477	1.6332	1.14807e-05	-0.0476885	ACE2
ASN-159	-0.027	0.022	-0.0269	0.022	0	0	-0.0996	0.9012	0.0026	0.0664	-0.1239	0.9011	9.68363e-05	-0.123803	ACE2
GLU-160	-3.8748	0.1785	-3.8747	0.1785	0	0	-0.1025	1.7207	0.0022	0.0897	-3.9751	1.7248	0.00639344	-3.96871	ACE2
ARG-161	4.0616	0.1925	4.0619	0.1925	0	0	-0.0597	0.4834	-0.0015	0.0373	4.0004	0.509	0.00741351	4.00781	ACE2
LEU-162	-0.054	0.0069	-0.0539	0.0069	0	0	-0.0082	0.0842	-0.0006	0.0488	-0.0628	0.099	9.47995e-06	-0.0627905	ACE2
TRP-163	-0.0471	0.0085	-0.0468	0.0085	0	0	-0.0596	0.4956	-0.0046	0.0964	-0.1112	0.5024	1.45013e-05	-0.111185	ACE2
ALA-164	-0.0339	0.0072	-0.0337	0.0072	0	0	0.0002	0.0175	0.0011	0.0128	-0.0326	0.0245	1.04826e-05	-0.0325895	ACE2
TRP-165	-0.0149	0.0081	-0.0145	0.0081	0	0	-0.0272	0.1853	-0.0037	0.0703	-0.0458	0.1982	1.30906e-05	-0.0457869	ACE2
GLU-166	-3.9528	0.1886	-3.9525	0.1886	0	0	-0.036	1.3717	-0.0018	0.0631	-3.9906	1.3746	0.0071333	-3.98347	ACE2
SER-167	-0.0013	0.0087	-0.0012	0.0087	0	0	-0.0788	0.4975	0.0037	0.0844	-0.0764	0.5044	1.52486e-05	-0.0763848	ACE2
TRP-168	-0.0181	0.01	-0.0174	0.01	-0.001	0	0.0138	0.2468	-0.0016	0.1014	-0.0059	0.2613	2.017e-05	-0.00587983	ACE2
ARG-169	4.4935	0.2288	4.494	0.2289	0	0.0002	0.0323	0.3307	-0.0019	0.1015	4.5239	0.4008	0.0104683	4.53437	ACE2
SER-170	0.0088	0.026	0.009	0.026	0	0	0.1009	1.3441	-0.0008	0.0637	0.109	1.3491	0.0001353	0.109135	ACE2
GLU-171	-4.1776	0.235	-4.1773	0.235	0	0	-0.192	1.9072	-0.0093	0.1004	-4.3788	1.8858	0.0110111	-4.36779	ACE2
VAL-172	-0.0105	0.0099	-0.0101	0.0099	0	0	0.0049	0.0716	0.0056	0.0842	0	0.1085	1.97441e-05	1.97441e-05	ACE2
GLY-173	-0.0396	0.0122	-0.0394	0.0122	0	0	-0.0161	0.089	-0.005	0.0458	-0.0607	0.0976	2.99019e-05	-0.0606701	ACE2
LYS-174	3.9079	0.2067	3.9083	0.2067	0	0	-0.1603	1.1697	-0.0013	0.0513	3.7463	1.2108	0.00856813	3.75487	ACE2
GLN-175	-0.0435	0.0411	-0.043	0.0411	-0.0001	0.0003	-0.0765	0.7657	0.0021	0.0889	-0.1179	0.7688	0.000339076	-0.117561	ACE2
LEU-176	-0.0285	0.0092	-0.0278	0.0092	-0.001	0	-0.0014	0.025	0.0019	0.0407	-0.0281	0.048	1.69375e-05	-0.0280831	ACE2
ARG-177	4.2356	0.2453	4.2362	0.2453	-0.001	0.0002	-0.1416	0.6614	0.0049	0.0742	4.099	0.688	0.0120548	4.11105	ACE2
PRO-178	-0.032	0.0092	-0.0315	0.0092	-0.0003	0.0005	-0.0502	0.3302	0.0016	0.0458	-0.0806	0.3305	1.70463e-05	-0.080583	ACE2
LEU-179	-0.0246	0.012	-0.0237	0.012	-0.001	0	-0.0061	0.0477	0.0015	0.061	-0.0291	0.078	2.86931e-05	-0.0290713	ACE2
TYR-180	-0.0028	0.0098	-0.0015	0.0099	-0.0011	0.0002	0.0274	0.7518	-0.0004	0.1473	0.0241	0.7562	1.91654e-05	0.0241192	ACE2
GLU-181	-4.4635	0.28	-4.4628	0.2799	-0.001	0	-0.28	1.6702	0.0024	0.0766	-4.741	1.6767	0.015689	-4.72531	ACE2
GLU-182	-4.9123	0.3668	-4.9111	0.3667	-0.001	0	-0.0646	1.614	-0.0004	0.0558	-4.9772	1.602	0.026883	-4.95032	ACE2
TYR-183	-0.0219	0.0197	-0.0196	0.0196	-0.0024	0.0005	0.0202	0.6933	-0.0022	0.0658	-0.0039	0.6921	7.80574e-05	-0.00382194	ACE2
VAL-184	-0.0822	0.0153	-0.081	0.0152	-0.001	0	0.0054	0.0449	-0.0019	0.0524	-0.0786	0.0665	4.66656e-05	-0.0785533	ACE2
VAL-185	-0.0603	0.0142	-0.059	0.0142	-0.001	0.0002	0.0105	0.1488	0.0025	0.0865	-0.0473	0.1763	4.04127e-05	-0.0472596	ACE2
LEU-186	-0.0657	0.0162	-0.0633	0.0162	-0.0024	0.0005	0.0099	0.0371	-0.0013	0.0573	-0.0571	0.0701	5.26458e-05	-0.0570474	ACE2
LYS-187	6.7224	0.474	6.7258	0.4741	-0.0034	0.0005	-0.1285	0.6929	0.0011	0.0602	6.595	0.8363	0.0451187	6.64012	ACE2
ASN-188	-0.1872	0.0229	-0.1852	0.0229	-0.002	0	-0.0196	0.4163	0.0007	0.0339	-0.2062	0.4188	0.000105125	-0.206095	ACE2
GLU-189	-5.5307	0.4384	-5.5272	0.4383	-0.0036	0.0006	-0.0611	1.7288	0.0019	0.0688	-5.5899	1.7961	0.0384179	-5.55148	ACE2
MET-190	-0.123	0.0343	-0.1169	0.0341	-0.0062	0.0008	0.0286	0.0727	0.0037	0.0601	-0.0907	0.102	0.000236331	-0.0904637	ACE2
ALA-191	-0.109	0.0221	-0.1062	0.0221	-0.0029	0.0004	0.0327	0.0359	0.001	0.0218	-0.0753	0.0452	9.82619e-05	-0.0752017	ACE2
ARG-192	5.3372	0.4273	5.3425	0.4278	-0.0053	0.001	-0.1289	1.1882	-0.0009	0.0669	5.2075	1.2808	0.0369019	5.2444	ACE2
ALA-193	-0.0717	0.0278	-0.0655	0.0274	-0.0062	0.0011	0.0678	0.4029	-0.0057	0.0543	-0.0096	0.4075	0.000155398	-0.0094446	ACE2
ASN-194	-0.2952	0.053	-0.285	0.0524	-0.0101	0.0013	0.1508	0.2276	0.0003	0.0328	-0.144	0.2258	0.00056341	-0.143437	ACE2
HIS-195	-0.0577	0.1252	-0.0464	0.1256	-0.0113	0.0024	-0.1975	0.7926	0.0107	0.105	-0.2446	0.7968	0.00314181	-0.241458	ACE2
TYR-196	-0.039	0.0246	-0.0315	0.0245	-0.0076	0.0007	-0.0054	1.101	-0.0141	0.1396	-0.0586	1.0991	0.000121377	-0.0584786	ACE2
GLU-197	-5.3445	0.4223	-5.3422	0.4223	-0.0021	0.0003	-0.2504	1.9714	0.0106	0.1379	-5.5843	2.0229	0.03527	-5.54903	ACE2
ASP-198	-5.6908	0.4171	-5.689	0.4171	-0.002	0	0.0825	0.8353	-0.0003	0.0428	-5.6086	0.9263	0.0346755	-5.57392	ACE2
TYR-199	-0.1362	0.0238	-0.1317	0.0238	-0.0045	0.0005	-0.0482	1.0863	-0.0014	0.0564	-0.1858	1.0919	0.000113914	-0.185686	ACE2
GLY-200	-0.1183	0.0159	-0.1173	0.0159	-0.001	0	0.0095	0.033	0.0003	0.0102	-0.1085	0.0359	5.09152e-05	-0.108449	ACE2
ASP-201	-6.2113	0.4937	-6.2089	0.4936	-0.0023	0.0005	0.1425	0.7495	0.0002	0.0647	-6.0686	0.9057	0.0482239	-6.02038	ACE2
TYR-202	-0.1589	0.0318	-0.1509	0.0317	-0.008	0.0008	-0.0163	1.3705	0.0009	0.1214	-0.1744	1.3793	0.00020312	-0.174197	ACE2
TRP-203	-0.0408	0.0329	-0.0355	0.0329	-0.0053	0.0005	-0.0022	0.3874	0.0118	0.1609	-0.0313	0.4286	0.000216339	-0.0310837	ACE2
ARG-204	5.805	0.4284	5.8083	0.4285	-0.0033	0.0004	-0.1701	0.6068	0.002	0.061	5.6368	0.7581	0.0369839	5.67378	ACE2
GLY-205	-0.0404	0.0356	-0.0379	0.0356	-0.0025	0.0005	0.0399	0.484	0.0024	0.0439	0.0018	0.4843	0.000254174	0.00205417	ACE2
ASP-206	-8.4661	0.6682	-8.4596	0.668	-0.0064	0.0005	0.2943	2.0791	-0.0086	0.1361	-8.1804	2.0684	0.0883161	-8.09208	ACE2
TYR-207	-0.0198	0.0308	-0.0143	0.0307	-0.0055	0.0005	0.0091	0.1494	-0.0035	0.0775	-0.0142	0.1751	0.000190015	-0.01401	ACE2
GLU-208	-7.2009	0.6469	-7.1957	0.6467	-0.0053	0.0005	0.2536	1.3477	-0.0023	0.0742	-6.9496	1.4507	0.0822221	-6.86738	ACE2
VAL-209	0.1385	0.0222	0.1435	0.0224	-0.0049	0.0005	-0.0383	0.2246	-0.0024	0.0371	0.0979	0.2299	9.90207e-05	0.097999	ACE2
ASN-210	-0.0588	0.2026	-0.0528	0.2023	-0.006	0.0008	-0.1035	0.7585	0.008	0.0948	-0.1543	0.7348	0.00810102	-0.146199	ACE2
GLY-211	-0.0532	0.0608	-0.05	0.0606	-0.0032	0.0006	-0.031	0.5129	0.0005	0.0379	-0.0837	0.5202	0.000743645	-0.0829564	ACE2
VAL-212	0.0217	0.035	0.0267	0.035	-0.005	0.0008	-0.0456	0.4592	0.0014	0.061	-0.0225	0.4663	0.000246133	-0.0222539	ACE2
ASP-213	-5.7423	0.7003	-5.7395	0.7003	-0.0028	0.0005	-0.2824	1.9448	0	0.0277	-6.0247	1.9906	0.0958887	-5.92881	ACE2
GLY-214	0.0107	0.0143	0.0118	0.0144	-0.001	0	-0.062	0.3639	-0.0003	0.0464	-0.0516	0.363	4.12904e-05	-0.0515587	ACE2
TYR-215	0.0132	0.0181	0.0194	0.0183	-0.0062	0.0008	0.0492	1.0902	0.0033	0.1017	0.0657	1.0967	6.59138e-05	0.0657659	ACE2
ASP-216	-5.6671	0.5626	-5.6645	0.5626	-0.0025	0.0005	0.1336	1.7254	0.0068	0.0933	-5.5267	1.7256	0.0624716	-5.46423	ACE2
TYR-217	-0.135	0.0252	-0.1315	0.0252	-0.0035	0.0005	-0.0206	0.258	0.0002	0.0859	-0.1554	0.2697	0.00012762	-0.155272	ACE2
SER-218	-0.0169	0.0422	-0.0153	0.0423	-0.0018	0.0004	0.0362	1.3778	0.0017	0.0386	0.021	1.3791	0.000358131	0.0213581	ACE2
ARG-219	6.4515	0.5563	6.4556	0.5564	-0.0041	0.0004	-0.1536	0.9439	0.0023	0.0703	6.3003	1.1257	0.0630125	6.36331	ACE2
GLY-220	0.0315	0.0159	0.0322	0.0159	-0.001	0	-0.0367	0.2963	0.0027	0.026	-0.0025	0.2952	5.05235e-05	-0.00244948	ACE2
GLN-221	0.005	0.0504	0.0065	0.0504	-0.0017	0.0004	-0.0736	0.6372	0.002	0.104	-0.0667	0.6405	0.000512675	-0.0661873	ACE2
LEU-222	0.0763	0.0158	0.0783	0.0158	-0.002	0	-0.0073	0.0327	-0.0009	0.0375	0.0681	0.0511	5.01549e-05	0.0681502	ACE2
ILE-223	0.0275	0.0142	0.0286	0.0142	-0.001	0	-0.0069	0.1522	0.0151	0.1218	0.0357	0.1956	4.0482e-05	0.0357405	ACE2
GLU-224	-4.6767	0.3484	-4.6758	0.3484	-0.001	0	-0.1735	1.9802	0.0004	0.0998	-4.8499	1.9836	0.0243154	-4.82558	ACE2
ASP-225	-5.3004	0.4038	-5.2994	0.4038	-0.001	0	0.042	1.0271	0.0011	0.1276	-5.2572	1.0745	0.032472	-5.22473	ACE2
VAL-226	0.0453	0.0113	0.0462	0.0113	-0.001	0	-0.0024	0.0279	-0.0023	0.0491	0.0405	0.0583	2.55124e-05	0.0405255	ACE2
GLU-227	-4.4644	0.3062	-4.4638	0.3062	-0.001	0	-0.2551	1.9963	0.0132	0.1096	-4.7063	1.9834	0.0187749	-4.68753	ACE2
HIS-228	0.0248	0.0627	0.0255	0.0628	-0.001	0	-0.1448	0.756	-0.0023	0.1106	-0.1222	0.7604	0.000790028	-0.12141	ACE2
THR-229	0.0359	0.0171	0.0366	0.0172	-0.001	0	-0.0027	0.071	-0.0005	0.0529	0.0327	0.0906	5.89326e-05	0.0327589	ACE2
PHE-230	0.0277	0.0088	0.0283	0.0088	-0.001	0	-0.0059	0.1166	-0.0027	0.0613	0.019	0.1321	1.55216e-05	0.0190155	ACE2
GLU-231	-4.0983	0.2702	-4.098	0.2702	0	0	0.0204	1.9194	0.0039	0.0891	-4.0741	1.9028	0.0146014	-4.0595	ACE2
GLU-232	-4.3183	0.315	-4.3178	0.315	-0.0005	0.0005	-0.0495	1.8631	0.0017	0.132	-4.3661	1.8592	0.019855	-4.34625	ACE2
ILE-233	0.0482	0.0093	0.0487	0.0093	-0.001	0	-0.0041	0.0265	-0.0019	0.0433	0.0421	0.0526	1.7236e-05	0.0421172	ACE2
LYS-234	3.9808	0.2428	3.9812	0.2428	0	0	-0.0333	1.03	-0.0114	0.0806	3.9361	1.0626	0.011843	3.94794	ACE2
PRO-235	0.0224	0.0077	0.0227	0.0078	0	0	-0.0034	0.1158	0.0018	0.1029	0.0209	0.1523	1.19614e-05	0.020912	ACE2
LEU-236	0.0533	0.0095	0.0537	0.0095	0	0	-0.0056	0.056	-0.0019	0.0555	0.0458	0.0772	1.81125e-05	0.0458181	ACE2
TYR-237	0.0013	0.0085	0.0018	0.0085	-0.0001	0.0002	0.0182	0.1142	0.0012	0.0775	0.0207	0.1382	1.45393e-05	0.0207145	ACE2
GLU-238	-3.8032	0.2206	-3.803	0.2206	0	0	-0.0924	1.4239	0.0034	0.0723	-3.8922	1.4546	0.00977345	-3.88243	ACE2
HIS-239	0.0161	0.0104	0.0164	0.0104	0	0	0.0046	0.2479	-0.0029	0.0647	0.0178	0.2561	2.18703e-05	0.0178219	ACE2
LEU-240	0.0472	0.009	0.0476	0.009	0	0	-0.0032	0.0162	-0.0006	0.032	0.0435	0.0385	1.62187e-05	0.0435162	ACE2
HIS-241	0.0569	0.01	0.0572	0.01	0	0	-0.0017	0.0263	0.0022	0.0419	0.0574	0.0521	1.99393e-05	0.0574199	ACE2
ALA-242	0.0195	0.0061	0.0196	0.0061	0	0	0.0012	0.1539	-0.0016	0.0382	0.0192	0.1602	7.38407e-06	0.0192074	ACE2
TYR-243	0.0661	0.008	0.0664	0.008	0	0	0.006	0.1913	-0.0026	0.0534	0.0695	0.1979	1.26825e-05	0.0695127	ACE2
VAL-244	0.0374	0.0064	0.0376	0.0065	0	0	-0.0012	0.0153	-0.0004	0.0343	0.0357	0.0379	8.30137e-06	0.0357083	ACE2
ARG-245	3.5869	0.1822	3.5871	0.1822	0	0	0.0005	0.4492	-0.0035	0.0482	3.5839	0.4904	0.00664394	3.59054	ACE2
ALA-246	0.024	0.0049	0.024	0.0049	0	0	0.028	0.3316	-0.0058	0.0651	0.0462	0.335	4.88398e-06	0.0462049	ACE2
LYS-247	3.6512	0.1759	3.6514	0.1758	0	0	-0.107	1.0792	-0.0051	0.0848	3.539	1.0857	0.00618649	3.54519	ACE2
LEU-248	0.0281	0.0054	0.0282	0.0054	0	0	-0.0013	0.0254	0.0002	0.0357	0.027	0.0442	5.75233e-06	0.0270058	ACE2
MET-249	0.0151	0.0082	0.0152	0.0082	0	0	0.0048	0.2075	-0.0032	0.0498	0.0168	0.2137	1.33817e-05	0.0168134	ACE2
ASN-250	0.0399	0.0416	0.04	0.0416	0	0	-0.0975	1.0084	-0.0041	0.0835	-0.0617	1.0122	0.000346863	-0.0613531	ACE2
ALA-251	0.0237	0.0074	0.0238	0.0074	0	0	-0.0231	0.3548	0.0021	0.0522	0.0027	0.3604	1.08985e-05	0.0027109	ACE2
TYR-252	0.0116	0.0052	0.0117	0.0052	0	0	-0.0456	0.9085	-0.0018	0.0704	-0.0358	0.9087	5.50752e-06	-0.0357945	ACE2
PRO-253	0.0015	0.0062	0.0015	0.0062	0	0	0.0045	0.4614	-0.0033	0.0944	0.0026	0.4684	7.73252e-06	0.00260773	ACE2
SER-254	0.0135	0.014	0.0135	0.014	0	0	-0.1306	1.5747	-0.0013	0.0705	-0.1184	1.5764	3.9144e-05	-0.118361	ACE2
TYR-255	-0.0069	0.0126	-0.0068	0.0126	0	0	-0.0909	1.5132	-0.0014	0.0917	-0.0992	1.5108	3.20426e-05	-0.099168	ACE2
ILE-256	0.0364	0.0057	0.0366	0.0057	0	0	0.0051	0.3879	0.0039	0.0567	0.0454	0.3981	6.46169e-06	0.0454065	ACE2
SER-257	-0.0447	0.0083	-0.0446	0.0083	0	0	0.0281	1.4402	-0.0004	0.0549	-0.0169	1.4397	1.37451e-05	-0.0168863	ACE2
PRO-258	-0.0301	0.0062	-0.03	0.0062	0	0	-0.0244	0.3431	-0.0009	0.04	-0.0554	0.3461	7.71955e-06	-0.0553923	ACE2
ILE-259	-0.0221	0.0059	-0.022	0.0059	0	0	0.0038	0.047	-0.0001	0.0444	-0.0185	0.0651	7.02362e-06	-0.018493	ACE2
GLY-260	-0.0212	0.0048	-0.0211	0.0048	0	0	0.0024	0.0349	0.0002	0.0164	-0.0186	0.0401	4.64773e-06	-0.0185954	ACE2
CYS-261	0.0317	0.006	0.0319	0.006	0	0	0.0025	0.0718	0.003	0.0526	0.0372	0.0852	7.24792e-06	0.0372072	ACE2
LEU-262	-0.0119	0.0067	-0.0117	0.0067	0	0	-0.0004	0.0134	-0.001	0.0381	-0.0133	0.0423	8.96903e-06	-0.013291	ACE2
PRO-263	-0.0375	0.0056	-0.0374	0.0056	0	0	0.0022	0.0255	0.0061	0.0409	-0.0293	0.0479	6.27401e-06	-0.0292937	ACE2
ALA-264	-0.0377	0.0058	-0.0376	0.0058	0	0	0.0239	0.3316	0.0025	0.0544	-0.0113	0.3354	6.72882e-06	-0.0112933	ACE2
HIS-265	-0.0628	0.0094	-0.0626	0.0094	0	0	0.0068	0.0602	0.0035	0.03	-0.0525	0.067	1.7768e-05	-0.0524822	ACE2
LEU-266	-0.012	0.0068	-0.0118	0.0068	0	0	-0.0202	0.1812	-0.0037	0.0442	-0.0359	0.1876	9.31128e-06	-0.0358907	ACE2
LEU-267	0.0351	0.0083	0.0354	0.0083	0	0	0.0028	0.0758	0.0013	0.0539	0.0392	0.0896	1.37038e-05	0.0392137	ACE2
GLY-268	-0.0155	0.0102	-0.0153	0.0102	0	0	0.0089	0.146	0.0058	0.0302	-0.0008	0.1493	2.08798e-05	-0.00077912	ACE2
ASP-269	-4.8818	0.2467	-4.8814	0.2467	0	0.0001	0.0093	0.2921	0.0001	0.0485	-4.8724	0.3879	0.0122232	-4.86018	ACE2
MET-270	0.0787	0.0121	0.0791	0.0121	-0.0001	0.0002	-0.0041	0.0747	-0.0009	0.0262	0.0737	0.0781	2.91168e-05	0.0737291	ACE2
TRP-271	0.0122	0.0156	0.0132	0.0156	-0.001	0	-0.0198	0.3337	0.0079	0.1457	0.0003	0.3567	4.90014e-05	0.000349001	ACE2
GLY-272	-0.0003	0.009	0	0.0089	0	0	-0.015	0.2297	0.0036	0.0438	-0.0117	0.2325	1.6133e-05	-0.0116839	ACE2
ARG-273	6.0443	0.3321	6.0456	0.3322	-0.0011	0.0002	-0.136	1.0517	-0.0026	0.0941	5.9057	1.1192	0.0220451	5.92775	ACE2
PHE-274	0.0405	0.0085	0.0415	0.0085	-0.001	0	0.0039	0.1856	0.0014	0.0626	0.0458	0.1947	1.438e-05	0.0458144	ACE2
TRP-275	0.0697	0.0142	0.0703	0.0142	-0.001	0	-0.0019	0.2297	0.0059	0.106	0.0737	0.2522	4.0535e-05	0.0737405	ACE2
THR-276	0.0722	0.0214	0.0727	0.0214	-0.0004	0.0005	0.1181	1.182	-0.0002	0.0808	0.1901	1.1811	9.14945e-05	0.190191	ACE2
ASN-277	-0.0035	0.028	-0.0031	0.0279	0	0.0001	-0.0569	0.8163	0.0044	0.0736	-0.056	0.8136	0.000157311	-0.0558427	ACE2
LEU-278	0.0509	0.0054	0.0512	0.0054	0	0	-0.0018	0.0409	-0.002	0.0554	0.0471	0.0688	5.8644e-06	0.0471059	ACE2
TYR-279	0.0691	0.0135	0.0696	0.0135	-0.0003	0.0005	-0.0147	0.7686	0.0072	0.1207	0.0617	0.7735	3.67027e-05	0.0617367	ACE2
SER-280	0.0454	0.02	0.0456	0.02	0	0	-0.0028	1.5791	-0.0011	0.0697	0.0415	1.5821	8.00927e-05	0.0415801	ACE2
LEU-281	0.0486	0.0054	0.0488	0.0054	0	0	-0.0131	0.4229	0.0021	0.103	0.0376	0.4334	5.80928e-06	0.0376058	ACE2
THR-282	0.0007	0.0107	0.0009	0.0107	0	0	0.0179	0.1126	-0.0025	0.0383	0.0161	0.1224	2.27958e-05	0.0161228	ACE2
VAL-283	0.0605	0.0068	0.0607	0.0068	0	0	0.0035	0.5096	-0.0013	0.067	0.0627	0.5153	9.2687e-06	0.0627093	ACE2
PRO-284	0.0512	0.0075	0.0514	0.0075	0	0	-0.0115	0.5463	-0.0019	0.0618	0.0378	0.5513	1.12665e-05	0.0378113	ACE2
PHE-285	-0.0229	0.0102	-0.0226	0.0102	0	0	0.0048	0.214	0.0023	0.0882	-0.0158	0.228	2.087e-05	-0.0157791	ACE2
GLY-286	-0.0314	0.0106	-0.0314	0.0106	0	0	-0.0298	0.4753	0.0018	0.0596	-0.0595	0.4792	2.2475e-05	-0.0594775	ACE2
GLN-287	-0.0375	0.0215	-0.0373	0.0215	0	0	-0.1622	0.8343	0.0039	0.0557	-0.1958	0.8384	9.28276e-05	-0.195707	ACE2
LYS-288	3.721	0.1815	3.7213	0.1815	0	0	-0.1966	0.9766	0.001	0.0606	3.5254	0.9805	0.00658578	3.53199	ACE2
PRO-289	0.0047	0.0269	0.0049	0.0269	0	0	-0.0035	0.3924	-0.0049	0.0645	-0.0037	0.3956	0.000145202	-0.0035548	ACE2
ASN-290	-0.0084	0.0838	-0.008	0.0838	-0.0002	0.0004	-0.0146	0.8818	0.0056	0.1042	-0.0175	0.8871	0.00140477	-0.0160952	ACE2
ILE-291	-0.0046	0.0388	-0.004	0.0387	-0.0007	0.0005	-0.0663	0.4363	-0.001	0.0895	-0.0719	0.4463	0.000300604	-0.0715994	ACE2
ASP-292	-5.0665	0.4306	-5.0658	0.4306	-0.001	0.0001	-0.2468	1.5094	-0.0059	0.093	-5.3191	1.5109	0.0378105	-5.28129	ACE2
VAL-293	0.0096	0.0169	0.0105	0.0169	-0.001	0	-0.0003	0.1095	0.0013	0.0367	0.0106	0.1188	5.75232e-05	0.0106575	ACE2
THR-294	-0.0715	0.0292	-0.0706	0.0292	-0.001	0	-0.1127	0.8771	0.0021	0.0305	-0.1821	0.8762	0.000171644	-0.181928	ACE2
ASP-295	-4.7056	0.2114	-4.705	0.2114	-0.001	0.0001	-0.1747	2.1743	-0.009	0.1109	-4.8893	2.2004	0.00896196	-4.88034	ACE2
ALA-296	0.0177	0.0155	0.0183	0.0155	-0.0008	0.0004	0	0.0853	0.0027	0.0413	0.0204	0.095	4.80399e-05	0.020448	ACE2
MET-297	-0.022	0.0281	-0.0203	0.0281	-0.0019	0.0003	-0.0037	0.0368	-0.0007	0.0591	-0.0264	0.0746	0.000158748	-0.0262413	ACE2
VAL-298	-0.0092	0.0138	-0.0082	0.0138	-0.001	0	-0.0027	0.2844	0.0015	0.0799	-0.0104	0.2992	3.83237e-05	-0.0103617	ACE2
ASP-299	-4.6426	0.2261	-4.6418	0.2261	-0.001	0	-0.2512	2.0209	0.0077	0.0851	-4.886	2.0558	0.0102537	-4.87575	ACE2
GLN-300	-0.1397	0.0485	-0.1384	0.0485	-0.0011	0.0003	-0.2095	0.8765	0.0121	0.0947	-0.337	0.8892	0.000476423	-0.336524	ACE2
ALA-301	-0.0609	0.0227	-0.0599	0.0226	-0.001	0	-0.0212	0.4085	-0.0051	0.0743	-0.0872	0.4132	0.000102999	-0.087097	ACE2
TRP-302	-0.0172	0.0154	-0.0134	0.0155	-0.0037	0.0006	-0.0281	0.323	-0.0005	0.0671	-0.0457	0.333	4.76504e-05	-0.0456523	ACE2
ASP-303	-7.0585	0.3998	-7.0547	0.3996	-0.0037	0.0006	-0.06	1.431	-0.0001	0.069	-7.1185	1.4864	0.0317161	-7.08678	ACE2
ALA-304	-0.0638	0.0496	-0.0598	0.0494	-0.004	0.0006	0.0271	0.1439	0.0018	0.0587	-0.035	0.1609	0.000490859	-0.0345091	ACE2
GLN-305	-0.0798	0.2084	-0.0674	0.2083	-0.0125	0.0025	-0.0285	0.8606	0.001	0.0969	-0.1073	0.8904	0.00865883	-0.0986412	ACE2
ARG-306	6.0441	0.3245	6.0498	0.3247	-0.0057	0.0009	-0.2052	1.088	0.0067	0.0877	5.8457	1.118	0.0212069	5.86691	ACE2
ILE-307	0.0332	0.0266	0.039	0.027	-0.0058	0.0008	0.0037	0.0258	-0.001	0.0384	0.0359	0.0516	0.000142143	0.0360421	ACE2
PHE-308	-0.0313	0.0431	-0.0141	0.0437	-0.0173	0.002	0.0226	0.1117	0.0019	0.0659	-0.0069	0.1308	0.000373267	-0.00652673	ACE2
LYS-309	7.8256	0.793	7.838	0.7949	-0.0124	0.0028	-0.2024	1.2801	0.0007	0.0846	7.6239	1.409	0.130509	7.75441	ACE2
GLU-310	-6.572	0.3627	-6.5668	0.3627	-0.0053	0.0007	0.0431	1.5213	-0.0052	0.0856	-6.5341	1.5779	0.0264363	-6.50766	ACE2
ALA-311	0.0772	0.0316	0.0827	0.0318	-0.0055	0.0006	-0.0223	0.0277	0.0027	0.0257	0.0577	0.0443	0.000199674	0.0578997	ACE2
GLU-312	-10.0797	0.6609	-10.0579	0.6597	-0.0217	0.0036	0.616	1.8434	0.0009	0.097	-9.4628	1.9079	0.0876437	-9.37516	ACE2
LYS-313	6.6323	0.5233	6.6406	0.5239	-0.0083	0.0015	-0.1587	1.2575	-0.0022	0.0886	6.4715	1.3726	0.0568142	6.52831	ACE2
PHE-314	0.0769	0.0234	0.084	0.0236	-0.0072	0.0008	-0.0386	0.0598	0.0009	0.0562	0.0392	0.0832	0.00010953	0.0393095	ACE2
PHE-315	0.061	0.037	0.0759	0.0372	-0.0149	0.0017	-0.0217	0.0576	-0.0043	0.0759	0.035	0.1015	0.00027365	0.0352737	ACE2
VAL-316	0.0427	0.029	0.0551	0.0294	-0.0123	0.0017	-0.066	0.471	0.0018	0.0517	-0.0215	0.4756	0.000168145	-0.0213319	ACE2
SER-317	0.1199	0.0649	0.1242	0.0649	-0.0042	0.0006	-0.0339	0.655	0	0.0373	0.0861	0.6564	0.00083951	0.0869395	ACE2
VAL-318	0.1219	0.0276	0.1277	0.0277	-0.0059	0.0007	-0.025	0.0257	0.0025	0.0299	0.0994	0.0444	0.000152206	0.0995522	ACE2
GLY-319	-0.0406	0.0381	-0.0351	0.0382	-0.0055	0.0008	-0.0705	0.4219	0.0003	0.0192	-0.1108	0.4221	0.000291071	-0.110509	ACE2
LEU-320	0.1656	0.0417	0.185	0.0418	-0.0194	0.0026	-0.0917	0.2866	0.0022	0.0457	0.076	0.2915	0.000348682	0.0763487	ACE2
PRO-321	0.1981	0.0833	0.2413	0.0838	-0.0432	0.007	0.097	0.2248	0.0008	0.0738	0.2959	0.2422	0.00138997	0.29729	ACE2
ASN-322	-0.3629	0.1641	-0.297	0.1649	-0.0659	0.0122	-0.145	1.0814	-0.002	0.0928	-0.5098	1.115	0.0054095	-0.50439	ACE2
MET-323	-0.1389	0.1484	-0.007	0.1459	-0.1319	0.0215	-0.3065	0.4327	-0.0023	0.0781	-0.4477	0.425	0.00445705	-0.443243	ACE2
THR-324	0.8873	0.2233	1.7516	0.2562	-0.8643	0.2299	-1.3008	0.9531	-0.0516	0.1114	-0.4651	0.9573	0.0096915	-0.455408	ACE2
GLN-325	-5.7029	2.2158	-0.8342	1.0894	-4.8687	1.8282	6.9203	4.3451	-1.1485	0.4207	0.0689	2.5922	0.928312	0.997212	ACE2
GLY-326	-0.8327	0.2216	-0.1613	0.1053	-0.6714	0.2058	0.2497	0.2797	-0.0085	0.0544	-0.5915	0.3112	0.00970977	-0.58179	ACE2
PHE-327	-0.3452	0.1338	0.0442	0.1128	-0.3895	0.0718	-0.1606	0.1643	0.001	0.0348	-0.5049	0.1731	0.00361115	-0.501289	ACE2
TRP-328	-0.0569	0.1135	0.0944	0.1136	-0.1513	0.0228	-0.0494	0.4998	0.0053	0.115	-0.101	0.5096	0.00258789	-0.0984121	ACE2
GLU-329	-15.2833	1.6994	-14.7743	1.5759	-0.5089	0.1919	0.1756	2.2602	0.0045	0.0892	-15.1031	2.8586	0.553324	-14.5498	ACE2
ASN-330	-4.446	1.4017	-0.386	0.4981	-4.0599	1.2338	5.5942	1.9658	-0.7603	0.1818	0.388	1.6908	0.404329	0.792329	ACE2
SER-331	-0.2652	0.1157	-0.1327	0.1079	-0.1325	0.0247	-0.0726	0.3526	0.0021	0.0616	-0.3357	0.3711	0.00266509	-0.333035	ACE2
MET-332	-0.215	0.0718	-0.1653	0.0722	-0.0498	0.008	0.0899	0.1037	0.0019	0.0632	-0.1232	0.1373	0.00104776	-0.122152	ACE2
LEU-333	0.1366	0.0312	0.1665	0.0333	-0.0299	0.0042	0.0025	0.1538	0.0005	0.0977	0.1396	0.1826	0.000194701	0.139795	ACE2
THR-334	-0.3447	0.0938	-0.3339	0.0937	-0.0107	0.0014	0.0427	1.5204	-0.002	0.0592	-0.304	1.5211	0.00177341	-0.302227	ACE2
ASP-335	-8.4446	0.4434	-8.4375	0.443	-0.0072	0.0009	-0.056	1.6881	-0.0026	0.0837	-8.5033	1.7395	0.0391995	-8.4641	ACE2
PRO-336	0.1401	0.061	0.1507	0.0599	-0.0106	0.0026	-0.047	0.4694	-0.001	0.0542	0.0921	0.4819	0.000745015	0.092845	ACE2
GLY-337	-0.0103	0.0739	-0.0078	0.0736	-0.0025	0.0006	-0.0317	0.3507	-0.0014	0.0426	-0.0434	0.3617	0.00107838	-0.0423216	ACE2
ASN-338	0.1012	0.1298	0.1046	0.1298	-0.0033	0.0006	-0.1951	1.0168	-0.0048	0.0781	-0.0986	1.0298	0.00337453	-0.0952255	ACE2
VAL-339	-0.0303	0.0659	-0.0237	0.0652	-0.0067	0.0017	-0.0399	0.4977	-0.0009	0.0344	-0.0711	0.4966	0.000866755	-0.0702332	ACE2
GLN-340	0.0537	0.1555	0.072	0.1561	-0.0183	0.0039	-0.1502	1.0229	-0.0069	0.0808	-0.1034	1.0359	0.00481021	-0.0985898	ACE2
LYS-341	7.827	0.451	7.8355	0.4515	-0.0085	0.0012	-0.239	1.2934	-0.0025	0.071	7.5854	1.3971	0.041477	7.62688	ACE2
ALA-342	0.2441	0.0259	0.2517	0.0261	-0.0075	0.0009	-0.1201	0.5612	-0.0022	0.0623	0.1219	0.5684	0.000134958	0.122035	ACE2
VAL-343	-0.1495	0.0284	-0.139	0.0284	-0.0105	0.001	0.0359	0.1854	0.0017	0.0696	-0.1118	0.2005	0.000161709	-0.111638	ACE2
CYS-344	0.0093	0.0478	0.015	0.0476	-0.0057	0.0007	-0.022	0.5247	-0.0007	0.0734	-0.0134	0.5276	0.000456326	-0.0129437	ACE2
HIS-345	-0.2522	0.141	-0.2439	0.1415	-0.0083	0.001	0.006	0.7597	-0.0058	0.0728	-0.252	0.7612	0.00394167	-0.248058	ACE2
PRO-346	0.0493	0.0272	0.0569	0.0274	-0.0076	0.0006	-0.0815	0.3171	-0.0045	0.0525	-0.0367	0.3208	0.000148476	-0.0365515	ACE2
THR-347	-0.1956	0.1136	-0.177	0.1139	-0.0186	0.0016	0.0707	0.3929	0.0031	0.0475	-0.1218	0.3983	0.00260689	-0.119193	ACE2
ALA-348	0.1842	0.0415	0.2096	0.042	-0.0253	0.002	-0.244	0.4812	-0.0002	0.0338	-0.06	0.4843	0.000344692	-0.0596553	ACE2
TRP-349	-0.549	0.0848	-0.3923	0.0812	-0.1568	0.0155	0.2938	0.2355	0.002	0.0714	-0.2532	0.2371	0.00144336	-0.251757	ACE2
ASP-350	-14.9171	1.2072	-14.729	1.1872	-0.1881	0.0297	3.1823	2.5369	-0.0052	0.0833	-11.74	2.3541	0.272768	-11.4672	ACE2
LEU-351	-0.6748	0.1805	0.2447	0.1472	-0.9196	0.1209	-0.5053	0.188	-0.0002	0.0367	-1.1803	0.1918	0.00650391	-1.1738	ACE2
GLY-352	-2.0735	0.3368	-0.7067	0.2485	-1.3668	0.1439	2.3695	0.5089	-0.0065	0.0613	0.2895	0.4338	0.0222343	0.311734	ACE2
LYS-353	-14.8388	4.364	3.931	3.715	-18.7699	4.0922	71.8649	8.4331	-2.577	0.2164	54.4491	7.5372	4.40693	58.856	ACE2
GLY-354	-7.2423	0.9539	-0.1907	0.4083	-7.0516	0.93	3.2907	1.5174	-0.8478	0.1693	-4.7994	1.4494	0.20845	-4.59095	ACE2
ASP-355	-33.7537	3.1399	-25.0159	3.1835	-8.7378	1.6803	24.2667	5.1193	-0.4486	0.1331	-9.9355	3.7157	1.74216	-8.19334	ACE2
PHE-356	-1.4551	0.1998	-0.3247	0.1087	-1.1304	0.1612	0.5198	0.3218	-0.0026	0.0821	-0.9379	0.3026	0.00785518	-0.930045	ACE2
ARG-357	16.7772	1.6622	19.894	1.52	-3.1168	0.8117	-2.1765	3.0422	-0.3812	0.1177	14.2195	2.6638	0.576237	14.7957	ACE2
ILE-358	-0.3797	0.0575	-0.3198	0.0555	-0.06	0.0058	0.1294	0.0484	0.0018	0.028	-0.2485	0.0518	0.000663677	-0.247836	ACE2
LEU-359	0.0423	0.0325	0.0804	0.0333	-0.0381	0.0044	0.0108	0.0406	0.0017	0.0423	0.0547	0.0598	0.000211618	0.0549116	ACE2
MET-360	-0.2767	0.058	-0.2617	0.0579	-0.015	0.0013	0.0681	0.0831	-0.0007	0.0544	-0.2093	0.1094	0.000680098	-0.20862	ACE2
CYS-361	0.026	0.019	0.0324	0.019	-0.0064	0.0007	-0.0279	0.3653	-0.0014	0.0873	-0.0032	0.3805	7.24551e-05	-0.00312754	ACE2
THR-362	0.0009	0.0269	0.0067	0.0269	-0.0058	0.0006	-0.0348	0.301	0.0025	0.0449	-0.0314	0.3052	0.000145365	-0.0312546	ACE2
LYS-363	6.7381	0.3934	6.7415	0.3935	-0.0034	0.0005	-0.118	1.2097	-0.0008	0.0728	6.6193	1.2716	0.0314339	6.65073	ACE2
VAL-364	0.0735	0.0119	0.0756	0.012	-0.0021	0.0003	-0.0038	0.2944	-0.0039	0.065	0.0657	0.2995	2.82516e-05	0.0657283	ACE2
THR-365	-0.1203	0.0273	-0.1186	0.0273	-0.0019	0.0003	-0.0008	0.3174	0.0033	0.0461	-0.1179	0.3193	0.00014905	-0.117751	ACE2
MET-366	-0.1482	0.0376	-0.1464	0.0376	-0.002	0	0.018	0.1083	-0.0003	0.0864	-0.1306	0.1405	0.000285395	-0.130315	ACE2
ASP-367	-6.2673	0.3238	-6.2655	0.3238	-0.002	0	0.1046	2.0406	0.0019	0.0785	-6.1607	2.0379	0.0208361	-6.13986	ACE2
ASP-368	-7.4375	0.342	-7.4342	0.3419	-0.0033	0.0004	0.1286	1.396	-0.0015	0.0577	-7.3104	1.446	0.0234887	-7.28691	ACE2
PHE-369	-0.1805	0.0241	-0.1763	0.0242	-0.0042	0.0005	0.0416	0.0307	-0.0003	0.0756	-0.1392	0.0853	0.000116249	-0.139084	ACE2
LEU-370	-0.1534	0.0263	-0.1504	0.0263	-0.003	0.0001	0.0248	0.1125	0.0009	0.0362	-0.1277	0.1175	0.000139096	-0.127561	ACE2
THR-371	-0.1615	0.0694	-0.1569	0.0695	-0.0046	0.0005	-0.0166	0.4315	0.0001	0.0518	-0.178	0.4372	0.000965379	-0.177035	ACE2
ALA-372	-0.2199	0.0235	-0.2146	0.0237	-0.0053	0.0005	0.0694	0.0272	0.0036	0.0339	-0.1469	0.0458	0.000111015	-0.146789	ACE2
HIS-373	-0.161	0.047	-0.1539	0.0469	-0.0071	0.0007	0.0358	0.0999	-0.0023	0.0481	-0.1275	0.1145	0.000442468	-0.127058	ACE2
HIS-374	-0.169	0.1943	-0.1613	0.1941	-0.0077	0.0006	0.0832	0.5279	0.0048	0.0863	-0.081	0.5639	0.00752993	-0.0734701	ACE2
GLU-375	-9.9563	0.5597	-9.9409	0.5598	-0.0154	0.0011	0.7854	2.0615	0.0031	0.0381	-9.1678	2.0818	0.0630329	-9.10477	ACE2
MET-376	-0.1856	0.1001	-0.1639	0.0997	-0.0217	0.0022	0.0461	0.0801	0.0008	0.0516	-0.1387	0.1198	0.00197057	-0.136729	ACE2
GLY-377	-0.1796	0.0544	-0.1728	0.0542	-0.0068	0.0007	0.0569	0.1589	-0.0016	0.0344	-0.1242	0.1622	0.000593569	-0.123606	ACE2
HIS-378	-0.1745	0.0659	-0.1536	0.0656	-0.021	0.002	0.06	0.5046	0.0057	0.0828	-0.1088	0.5118	0.000872332	-0.107928	ACE2
ILE-379	-0.3771	0.0499	-0.3089	0.0501	-0.0682	0.0085	0.0979	0.0583	-0.0011	0.0399	-0.2802	0.0721	0.00050029	-0.2797	ACE2
GLN-380	-0.6806	0.1397	-0.6361	0.1395	-0.0445	0.0056	0.0122	0.4268	0.0007	0.0619	-0.6678	0.4462	0.00391659	-0.663883	ACE2
TYR-381	-0.3807	0.0776	-0.3381	0.0781	-0.0425	0.0043	0.0189	0.1767	-0.0021	0.0519	-0.3639	0.1878	0.00120994	-0.36269	ACE2
ASP-382	-13.7267	0.912	-13.6277	0.9103	-0.099	0.0141	2.2722	1.4921	-0.0031	0.0614	-11.4575	1.6065	0.16852	-11.289	ACE2
MET-383	-0.4246	0.1495	-0.2099	0.1502	-0.2148	0.0329	-0.3696	0.4352	-0.005	0.0824	-0.7993	0.4491	0.00442553	-0.794874	ACE2
ALA-384	-0.385	0.1197	-0.3191	0.1181	-0.0659	0.0099	-0.1433	0.3965	0.0015	0.0613	-0.5268	0.4073	0.00287131	-0.523929	ACE2
TYR-385	-0.1731	0.101	-0.0167	0.0975	-0.1563	0.0225	-0.009	0.2205	-0.0035	0.0366	-0.1856	0.228	0.0020412	-0.183559	ACE2
ALA-386	-0.8407	0.3328	-0.2015	0.2164	-0.6392	0.2282	0.2804	1.0152	-0.0637	0.1038	-0.6241	0.7628	0.0192348	-0.604865	ACE2
ALA-387	-1.4486	0.4908	-0.6685	0.3033	-0.78	0.3095	0.1157	0.6231	-0.0473	0.1186	-1.3801	0.6915	0.0445212	-1.33558	ACE2
GLN-388	-1.3589	0.3576	-0.9693	0.3438	-0.3897	0.0905	0.0742	0.9168	0.0009	0.0767	-1.2839	0.8515	0.0257687	-1.25813	ACE2
PRO-389	0.6697	0.1738	1.0508	0.2094	-0.381	0.0744	-1.269	0.312	0.0006	0.0474	-0.5988	0.2947	0.00606619	-0.592734	ACE2
PHE-390	0.1555	0.1723	0.7157	0.1374	-0.5602	0.1249	-1.2141	0.4964	-0.0017	0.1016	-1.0602	0.4773	0.00586406	-1.05434	ACE2
LEU-391	0.3178	0.0978	0.4567	0.1007	-0.1389	0.0144	-0.4731	0.2612	0.0014	0.0889	-0.1539	0.2741	0.00192034	-0.15198	ACE2
LEU-392	0.37	0.0964	0.4717	0.1001	-0.1017	0.0112	-0.3747	0.0895	0.0031	0.044	-0.0016	0.1086	0.00186547	0.00026547	ACE2
ARG-393	19.9034	2.2191	22.0519	2.2496	-2.1486	0.63	-10.1184	4.2145	-0.2611	0.1446	9.5238	3.3755	0.911318	10.4351	ACE2
ASN-394	-0.2579	0.2223	-0.2132	0.2222	-0.0446	0.0062	0.0393	0.7891	-0.0054	0.1082	-0.224	0.762	0.00984458	-0.214155	ACE2
GLY-395	-0.162	0.0467	-0.1514	0.0465	-0.0106	0.001	0.0192	0.3322	-0.0001	0.0597	-0.1429	0.3355	0.000435812	-0.142464	ACE2
ALA-396	-0.047	0.0443	-0.0391	0.0442	-0.0079	0.0006	0.0036	0.3338	0.0095	0.1034	-0.0338	0.3508	0.000392413	-0.0334076	ACE2
ASN-397	-0.0843	0.0502	-0.0772	0.0502	-0.0072	0.0006	0.0711	0.154	0.0051	0.0642	-0.0081	0.1724	0.000504197	-0.0075958	ACE2
GLU-398	-8.9177	0.6282	-8.9086	0.6279	-0.009	0.0009	0.0581	1.8642	0	0.1297	-8.8596	1.9642	0.0791494	-8.78045	ACE2
GLY-399	-0.0549	0.0292	-0.0524	0.0292	-0.0026	0.0005	0.0093	0.1327	-0.0007	0.0093	-0.0463	0.1348	0.000171499	-0.0461285	ACE2
PHE-400	-0.0192	0.0328	-0.0098	0.0328	-0.0095	0.0007	0.0153	0.0832	0.0003	0.0619	-0.0035	0.1108	0.000215279	-0.00328472	ACE2
HIS-401	0.3286	0.0653	0.3491	0.0653	-0.0205	0.0018	-0.2003	0.3815	-0.0087	0.0906	0.1196	0.4007	0.000855666	0.120456	ACE2
GLU-402	-8.4324	0.4788	-8.4248	0.4788	-0.0076	0.0007	0.3366	1.2785	-0.0065	0.0874	-8.1023	1.3471	0.0456367	-8.05666	ACE2
ALA-403	0.1048	0.0232	0.108	0.0232	-0.0031	0.0003	-0.0199	0.0528	-0.0002	0.023	0.0847	0.0621	0.000108243	0.0848082	ACE2
VAL-404	0.065	0.0687	0.073	0.0685	-0.0079	0.0008	-0.0222	0.1047	0.0004	0.0302	0.0433	0.1173	0.000947997	0.044248	ACE2
GLY-405	0.0438	0.0352	0.0468	0.0352	-0.003	0.0002	-0.0087	0.08	0.0007	0.0273	0.0358	0.0899	0.000249206	0.0360492	ACE2
GLU-406	-6.6484	0.375	-6.6452	0.3751	-0.0031	0.0003	0.1404	1.6331	0.0053	0.1142	-6.5028	1.6523	0.0282798	-6.47452	ACE2
ILE-407	0.1123	0.0187	0.1161	0.0188	-0.0038	0.0005	-0.0162	0.0722	0.0026	0.0417	0.0987	0.0852	7.03281e-05	0.0987703	ACE2
MET-408	0.2173	0.0466	0.2233	0.0466	-0.0061	0.0006	-0.0396	0.0346	0.0016	0.0483	0.1793	0.0705	0.000432976	0.179733	ACE2
SER-409	0.0999	0.0624	0.1022	0.0624	-0.0021	0.0003	-0.0623	0.914	-0.0007	0.0282	0.0369	0.9147	0.000779231	0.0376792	ACE2
LEU-410	0.0922	0.014	0.0942	0.014	-0.002	0	0.0137	0.4263	-0.0026	0.1234	0.1033	0.4433	3.93857e-05	0.103339	ACE2
SER-411	0.2078	0.0253	0.2096	0.0254	-0.002	0.0002	-0.0193	0.2705	-0.0033	0.0457	0.1852	0.2759	0.000128781	0.185329	ACE2
ALA-412	0.1052	0.0197	0.1069	0.0197	-0.0019	0.0004	-0.0155	0.0237	-0.0002	0.0216	0.0896	0.0373	7.77132e-05	0.0896777	ACE2
ALA-413	0.0826	0.011	0.0836	0.011	-0.001	0	-0.013	0.4257	-0.0002	0.0485	0.0694	0.4271	2.4343e-05	0.0694243	ACE2
THR-414	-0.0147	0.0414	-0.0136	0.0414	-0.001	0	-0.0566	0.7161	-0.002	0.0386	-0.0733	0.7151	0.000341434	-0.0729586	ACE2
PRO-415	-0.0403	0.0147	-0.0395	0.0146	-0.001	0	0.0129	0.1016	0.0012	0.0575	-0.0261	0.115	4.3054e-05	-0.0260569	ACE2
LYS-416	4.794	0.3431	4.7952	0.343	-0.001	0.0001	-0.1541	1.1388	-0.0011	0.1257	4.6388	1.1978	0.0234235	4.66222	ACE2
HIS-417	0.1508	0.0275	0.1533	0.0275	-0.0024	0.0005	-0.113	0.3731	-0.0013	0.0692	0.0365	0.3829	0.000151983	0.036652	ACE2
LEU-418	-0.0115	0.014	-0.0101	0.0139	-0.0012	0.0004	-0.003	0.0328	-0.0007	0.0263	-0.0152	0.0439	3.9019e-05	-0.015161	ACE2
LYS-419	4.3378	0.2443	4.3388	0.2442	-0.001	0	-0.2066	1.0601	-0.0032	0.1003	4.128	1.1002	0.011928	4.13993	ACE2
SER-420	0.0865	0.0309	0.0875	0.0309	-0.001	0	0.1074	1.2176	0.0109	0.0776	0.2048	1.2211	0.000191409	0.204991	ACE2
ILE-421	-0.0078	0.0138	-0.0056	0.0137	-0.0021	0.0003	-0.0473	0.3017	0.0002	0.0445	-0.0548	0.3055	3.81394e-05	-0.0547619	ACE2
GLY-422	0.0119	0.0163	0.0124	0.0162	-0.0008	0.0004	-0.0598	0.4093	-0.0022	0.0423	-0.0502	0.412	5.31986e-05	-0.0501468	ACE2
LEU-423	0.0717	0.0151	0.0731	0.0151	-0.0012	0.0004	-0.0234	0.3753	0.0045	0.0348	0.0528	0.3787	4.55886e-05	0.0528456	ACE2
LEU-424	-0.0424	0.011	-0.0416	0.011	-0.001	0	-0.0453	0.272	-0.0052	0.0502	-0.0929	0.2778	2.43893e-05	-0.0928756	ACE2
SER-425	-0.0416	0.0301	-0.0412	0.0301	0	0	-0.0977	1.3439	-0.0014	0.0367	-0.1407	1.3435	0.000181853	-0.140518	ACE2
PRO-426	0.0077	0.0139	0.0082	0.0139	-0.0002	0.0004	-0.0224	0.3695	-0.005	0.0859	-0.0197	0.3751	3.90122e-05	-0.019661	ACE2
ASP-427	-3.842	0.2052	-3.8417	0.2052	0	0	-0.1766	1.8479	-0.0019	0.071	-4.0206	1.8603	0.00848336	-4.01212	ACE2
PHE-428	0.022	0.0191	0.0227	0.0191	-0.001	0.0001	-0.0079	0.3607	-0.0008	0.0932	0.0133	0.3714	7.32969e-05	0.0133733	ACE2
GLN-429	-0.0197	0.0439	-0.0193	0.0438	0	0	-0.0739	1.0623	0.0036	0.0773	-0.0899	1.0694	0.000386292	-0.0895137	ACE2
GLU-430	-4.269	0.2671	-4.2686	0.2671	-0.0001	0.0002	-0.1278	1.7265	-0.0036	0.1171	-4.4004	1.7355	0.0142133	-4.38619	ACE2
ASP-431	-3.8833	0.195	-3.883	0.195	0	0	0.0555	1.0513	-0.0008	0.0446	-3.8286	1.0503	0.00764394	-3.82096	ACE2
ASN-432	-0.0731	0.0468	-0.0729	0.0468	0	0	-0.0353	0.7783	-0.0077	0.1164	-0.1162	0.7885	0.000441771	-0.115758	ACE2
GLU-433	-3.6376	0.1798	-3.6374	0.1798	0	0	-0.1699	1.6835	0.0039	0.0666	-3.8037	1.6851	0.00647325	-3.79723	ACE2
THR-434	-0.0492	0.0121	-0.0489	0.0121	0	0	-0.0268	0.3593	-0.0013	0.0634	-0.0772	0.3645	2.95216e-05	-0.0771705	ACE2
GLU-435	-4.3449	0.2423	-4.3445	0.2423	0	0.0001	0.0671	1.0612	-0.0147	0.1127	-4.2924	1.0971	0.0117242	-4.28068	ACE2
ILE-436	-0.0617	0.0081	-0.0614	0.0081	0	0	0.0016	0.0203	-0.0002	0.0681	-0.0603	0.0705	1.31752e-05	-0.0602868	ACE2
ASN-437	0.0004	0.0123	0.0007	0.0123	0	0	0.0146	0.2362	0.0013	0.0375	0.0163	0.2395	3.01199e-05	0.0163301	ACE2
PHE-438	-0.0341	0.0084	-0.0333	0.0084	-0.001	0	-0.0265	0.1726	-0.0029	0.1315	-0.0635	0.2148	1.41916e-05	-0.0634858	ACE2
LEU-439	-0.0617	0.0093	-0.0612	0.0094	-0.0007	0.0005	0.0015	0.0184	-0.0011	0.0419	-0.0614	0.0477	1.74824e-05	-0.0613825	ACE2
LEU-440	-0.0565	0.0083	-0.0561	0.0083	0	0	0.0027	0.0147	0.0003	0.0237	-0.0536	0.0295	1.36704e-05	-0.0535863	ACE2
LYS-441	5.0945	0.2668	5.0952	0.2668	-0.001	0	-0.138	1.2802	0.0043	0.1293	4.9608	1.3197	0.0142634	4.97506	ACE2
GLN-442	-0.0417	0.0388	-0.0409	0.0388	-0.001	0	0.009	0.4652	0.0046	0.1214	-0.0282	0.4871	0.00030205	-0.0278979	ACE2
ALA-443	-0.0529	0.0124	-0.0526	0.0124	0	0	0.0045	0.0122	-0.0001	0.0064	-0.0486	0.0183	3.09013e-05	-0.0485691	ACE2
LEU-444	-0.0364	0.009	-0.0359	0.009	-0.0004	0.0005	0.0214	0.119	-0.0017	0.0313	-0.0167	0.1234	1.62967e-05	-0.0166837	ACE2
THR-445	-0.0612	0.0312	-0.0604	0.0312	-0.001	0	0.002	0.5742	0.0072	0.0936	-0.0519	0.5791	0.000196086	-0.0517039	ACE2
ILE-446	-0.0272	0.0106	-0.0262	0.0106	-0.001	0	0.0049	0.0672	0.0067	0.1187	-0.0156	0.1387	2.24638e-05	-0.0155775	ACE2
VAL-447	-0.015	0.0114	-0.0145	0.0114	-0.0008	0.0004	0.0011	0.0138	0.0031	0.0249	-0.0107	0.0297	2.58715e-05	-0.0106741	ACE2
GLY-448	0.023	0.0092	0.0233	0.0092	0	0	-0.0155	0.2138	-0.0007	0.0761	0.0068	0.2251	1.68751e-05	0.00681688	ACE2
THR-449	0.0404	0.0354	0.0411	0.0353	-0.001	0	0.0673	0.5455	0.0063	0.0838	0.1141	0.5475	0.000249284	0.114349	ACE2
LEU-450	-0.0369	0.0127	-0.0359	0.0127	-0.001	0	-0.0024	0.0337	0.0028	0.0261	-0.0364	0.0437	3.24837e-05	-0.0363675	ACE2
PRO-451	-0.038	0.0112	-0.0375	0.0112	-0.0006	0.0005	-0.0001	0.0211	-0.0006	0.0365	-0.0387	0.0433	2.51691e-05	-0.0386748	ACE2
PHE-452	0.0051	0.0103	0.0059	0.0103	-0.001	0	-0.0051	0.1375	-0.0044	0.1125	-0.0044	0.1785	2.11217e-05	-0.00437888	ACE2
THR-453	-0.0645	0.0225	-0.0636	0.0225	-0.001	0	0.0082	0.3891	0.0001	0.0291	-0.0562	0.3909	0.000102118	-0.0560979	ACE2
TYR-454	-0.0681	0.0134	-0.0671	0.0134	-0.001	0	0.0371	1.3297	0	0.0582	-0.031	1.3321	3.5887e-05	-0.0309641	ACE2
MET-455	-0.0205	0.0233	-0.0199	0.0233	-0.001	0	0.0004	0.017	0.0008	0.0259	-0.0193	0.0373	0.000109457	-0.0191905	ACE2
LEU-456	0.0346	0.0127	0.0355	0.0127	-0.001	0	-0.0001	0.0597	0.0021	0.0474	0.0366	0.0767	3.21166e-05	0.0366321	ACE2
GLU-457	-6.1372	0.3923	-6.1359	0.3923	-0.0011	0.0003	0.1094	0.3366	0.0019	0.053	-6.0259	0.4921	0.0308087	-5.99509	ACE2
LYS-458	4.6907	0.2773	4.6915	0.2773	-0.001	0	-0.0502	1.051	0.0102	0.1251	4.6507	1.1099	0.0154295	4.66613	ACE2
TRP-459	-0.0336	0.0097	-0.0326	0.0096	-0.001	0	-0.0008	0.0335	-0.0044	0.0497	-0.0387	0.0608	1.8725e-05	-0.0386813	ACE2
ARG-460	6.1701	0.376	6.172	0.376	-0.002	0	-0.0688	0.2356	0.0004	0.0668	6.1017	0.4468	0.0283246	6.13002	ACE2
TRP-461	0.0722	0.0114	0.0743	0.0114	-0.002	0	0.009	0.1323	-0.0134	0.097	0.0677	0.1703	2.58428e-05	0.0677258	ACE2
MET-462	0.0155	0.0217	0.0162	0.0217	-0.001	0	0.0077	0.0628	-0.0055	0.09	0.0177	0.1122	9.45499e-05	0.0177945	ACE2
VAL-463	0.0419	0.0098	0.0426	0.0098	-0.001	0	-0.0487	0.2818	-0.0033	0.0378	-0.0101	0.2816	1.93801e-05	-0.0100806	ACE2
PHE-464	0.0474	0.013	0.0493	0.013	-0.002	0	-0.0392	0.3601	-0.0023	0.0756	0.0059	0.3685	3.38471e-05	0.00593385	ACE2
LYS-465	4.8845	0.3783	4.8856	0.3783	-0.001	0	-0.1561	1.1408	0.0055	0.1471	4.7339	1.2386	0.0286764	4.76258	ACE2
GLY-466	0.0535	0.0066	0.0538	0.0066	0	0	-0.0274	0.3853	-0.0037	0.071	0.0224	0.3914	8.65789e-06	0.0224087	ACE2
GLU-467	-4.4163	0.3083	-4.4157	0.3083	-0.001	0.0001	-0.1756	1.8294	-0.0011	0.074	-4.593	1.8562	0.0189472	-4.57405	ACE2
ILE-468	-0.0379	0.0074	-0.0374	0.0074	-0.0005	0.0005	0.0163	0.235	-0.0019	0.0565	-0.0236	0.2461	1.10447e-05	-0.023589	ACE2
PRO-469	-0.0289	0.0096	-0.0286	0.0096	0	0	0.0013	0.1037	-0.0026	0.0606	-0.0303	0.1219	1.85078e-05	-0.0302815	ACE2
LYS-470	4.3673	0.2564	4.3679	0.2564	-0.0004	0.0005	-0.1063	1.0614	0.0058	0.0887	4.2669	1.1027	0.0131707	4.28007	ACE2
ASP-471	-3.828	0.2506	-3.8278	0.2505	0	0	0.0393	1.8119	0.0028	0.0601	-3.7859	1.8195	0.0125747	-3.77333	ACE2
GLN-472	-0.0215	0.0252	-0.0212	0.0252	0	0	-0.0761	0.7578	-0.0099	0.0805	-0.1075	0.7657	0.000127772	-0.107372	ACE2
TRP-473	-0.0172	0.011	-0.0164	0.011	-0.001	0	-0.0127	0.3124	0.001	0.0899	-0.0289	0.3265	2.43194e-05	-0.0288757	ACE2
MET-474	-0.059	0.0082	-0.0586	0.0082	0	0	-0.0001	0.1766	-0.0071	0.0895	-0.0661	0.201	1.3605e-05	-0.0660864	ACE2
LYS-475	3.7099	0.2357	3.7101	0.2357	0	0	0.007	1.1684	0.0037	0.0758	3.7206	1.2099	0.0111822	3.73178	ACE2
LYS-476	4.0806	0.2618	4.0809	0.2618	0	0	-0.1371	0.9102	-0.0021	0.1094	3.9414	0.9551	0.0137909	3.95519	ACE2
TRP-477	-0.03	0.0088	-0.0293	0.0088	-0.001	0	0.0031	0.0865	0.0015	0.0447	-0.0254	0.0957	1.56907e-05	-0.0253843	ACE2
TRP-478	-0.0062	0.0126	-0.0058	0.0126	0	0	-0.0057	0.2114	0.0107	0.1135	-0.0012	0.2376	3.18673e-05	-0.00116813	ACE2
GLU-479	-3.8779	0.2342	-3.8776	0.2342	0	0	-0.1685	1.5668	0.007	0.1053	-4.0394	1.582	0.0109944	-4.02841	ACE2
MET-480	0.0021	0.0182	0.0025	0.0183	0	0	0.0025	0.0409	0.001	0.065	0.0057	0.0748	6.67143e-05	0.00576671	ACE2
LYS-481	4.5568	0.2509	4.5572	0.2509	0	0	0.0702	0.6603	0.0046	0.1279	4.6317	0.706	0.0126091	4.64431	ACE2
ARG-482	3.699	0.1866	3.6993	0.1867	0	0	-0.1237	0.8422	0.0029	0.0889	3.5782	0.8672	0.00698091	3.58518	ACE2
GLU-483	-3.9185	0.2467	-3.9182	0.2467	0	0	-0.2163	2.0264	-0.0026	0.1216	-4.1375	2.0175	0.0121739	-4.12533	ACE2
ILE-484	0.021	0.0109	0.0214	0.0109	0	0	-0.0005	0.112	-0.0024	0.0497	0.0181	0.1219	2.38575e-05	0.0181239	ACE2
VAL-485	0.0082	0.0071	0.0085	0.0071	0	0	0.0009	0.022	-0.0052	0.0429	0.0038	0.0489	1.01412e-05	0.00381014	ACE2
GLY-486	0.0054	0.0066	0.0055	0.0066	0	0	0.0001	0.0131	0.0002	0.0038	0.0056	0.0152	8.70093e-06	0.0056087	ACE2
VAL-487	0.0068	0.0078	0.007	0.0078	0	0	-0.0024	0.0444	0.0053	0.0625	0.0096	0.078	1.20818e-05	0.00961208	ACE2
VAL-488	-0.0259	0.009	-0.0257	0.009	0	0	-0.0004	0.0361	0.0018	0.043	-0.0245	0.0544	1.63011e-05	-0.0244837	ACE2
GLU-489	-3.8586	0.2024	-3.8584	0.2024	0	0	0.0295	0.9179	0.0084	0.0961	-3.8207	0.9255	0.00822309	-3.81248	ACE2
PRO-490	0.0486	0.0047	0.0488	0.0047	0	0	0.0196	0.5325	-0.001	0.0454	0.0672	0.5348	4.48116e-06	0.0672045	ACE2
VAL-491	-0.0431	0.0038	-0.043	0.0038	0	0	-0.0045	0.0664	0.0018	0.049	-0.0458	0.0847	2.89668e-06	-0.0457971	ACE2
PRO-492	0.003	0.0131	0.0031	0.013	0	0	-0.0811	0.4329	0.0018	0.0554	-0.0763	0.4344	3.41632e-05	-0.0762658	ACE2
HIS-493	3.8739	0.1917	3.8741	0.1917	0	0	0.019	0.6054	0.0009	0.1139	3.8938	0.6355	0.00736144	3.90116	ACE2
ASP-494	-3.7265	0.2103	-3.7264	0.2103	0	0	-0.1085	1.7153	-0.0024	0.0521	-3.8374	1.7337	0.00881106	-3.82859	ACE2
GLU-495	-4.0939	0.2382	-4.0937	0.2381	0	0	-0.0121	0.8255	0.0009	0.0336	-4.1052	0.8556	0.0113622	-4.09384	ACE2
THR-496	-0.0494	0.0133	-0.0492	0.0133	0	0	-0.0246	0.8516	0.0006	0.0357	-0.0734	0.8515	3.565e-05	-0.0733644	ACE2
TYR-497	0.0156	0.0097	0.0159	0.0097	0	0	0.0277	1.1874	-0.0019	0.0924	0.0414	1.1897	1.8828e-05	0.0414188	ACE2
CYS-498	-0.0533	0.0145	-0.053	0.0145	0	0	0.0124	0.1977	0.0036	0.0742	-0.0373	0.2091	4.21503e-05	-0.0372578	ACE2
ASP-499	-4.657	0.2454	-4.6566	0.2454	0	0	-0.1316	0.7224	0.0004	0.0416	-4.7883	0.7566	0.0120877	-4.77621	ACE2
PRO-500	-0.082	0.0073	-0.0815	0.0073	-0.0004	0.0005	0.0123	0.1595	0.0026	0.0671	-0.0671	0.1756	1.05441e-05	-0.0670895	ACE2
ALA-501	-0.0474	0.0176	-0.047	0.0176	0	0.0001	0.003	0.2279	0.0061	0.0841	-0.0383	0.2424	6.20293e-05	-0.038238	ACE2
SER-502	-0.0733	0.0115	-0.0729	0.0115	0	0	-0.0011	0.1937	-0.0022	0.0528	-0.0765	0.2037	2.63725e-05	-0.0764736	ACE2
LEU-503	0.0312	0.0126	0.0322	0.0126	-0.001	0	0.0013	0.0661	0.0011	0.0715	0.0337	0.1015	3.16757e-05	0.0337317	ACE2
PHE-504	-0.0136	0.0191	-0.0117	0.0191	-0.002	0.0001	-0.0118	0.163	-0.002	0.0877	-0.0274	0.1854	7.30288e-05	-0.027327	ACE2
HIS-505	0.0692	0.035	0.0711	0.035	-0.002	0	0.0133	0.4611	0.0043	0.0863	0.0868	0.4634	0.000244225	0.0870442	ACE2
VAL-506	-0.0725	0.0195	-0.0715	0.0196	-0.001	0	0.0186	0.2169	-0.0029	0.0399	-0.0568	0.2198	7.67321e-05	-0.0567233	ACE2
SER-507	-0.0071	0.016	-0.0061	0.016	-0.001	0	-0.0246	0.6314	-0.0048	0.0729	-0.0365	0.636	5.15386e-05	-0.0364485	ACE2
ASN-508	0.0297	0.0753	0.032	0.0753	-0.0022	0.0004	-0.0614	0.7354	-0.0024	0.0655	-0.034	0.7445	0.00112961	-0.0328704	ACE2
ASP-509	-7.2524	0.4774	-7.249	0.4774	-0.0034	0.0005	0.1497	1.4001	-0.0046	0.0486	-7.1073	1.446	0.0454809	-7.06182	ACE2
TYR-510	0.1514	0.0237	0.155	0.0238	-0.0036	0.0005	-0.0608	1.5288	0.0029	0.0892	0.0935	1.5333	0.000112506	0.0936125	ACE2
SER-511	0.0888	0.0208	0.0909	0.0208	-0.002	0.0001	0.0096	1.6402	0.0014	0.058	0.0998	1.647	8.66075e-05	0.0998866	ACE2
PHE-512	-0.04	0.0163	-0.0379	0.0163	-0.002	0	-0.0022	0.0944	0.0008	0.0565	-0.0413	0.1084	5.30683e-05	-0.0412469	ACE2
ILE-513	0.0161	0.0156	0.0186	0.0157	-0.0023	0.0005	0.0086	0.0406	0.0017	0.0407	0.0264	0.0598	4.89568e-05	0.026449	ACE2
ARG-514	8.5024	0.5626	8.509	0.5629	-0.0066	0.0006	-0.2678	0.9632	-0.0031	0.0865	8.2315	1.1678	0.0636061	8.29511	ACE2
TYR-515	-0.0154	0.0468	-0.0128	0.0468	-0.0028	0.0004	0.0087	1.1505	0.0079	0.1136	0.0012	1.1701	0.000438922	0.00163892	ACE2
TYR-516	0.023	0.017	0.0249	0.017	-0.002	0	-0.0025	0.1103	-0.0042	0.0626	0.0163	0.1271	5.76961e-05	0.0163577	ACE2
THR-517	-0.036	0.0192	-0.0339	0.0192	-0.002	0	0.0115	0.0234	0.0011	0.0283	-0.0234	0.04	7.37093e-05	-0.0233263	ACE2
ARG-518	7.2018	0.3705	7.2062	0.3705	-0.0043	0.0005	-0.28	0.8944	0.0085	0.0845	6.9303	0.9883	0.0275668	6.95787	ACE2
THR-519	0.0139	0.0254	0.0155	0.0254	-0.0016	0.0005	0.0191	0.2161	-0.0001	0.0421	0.0329	0.2259	0.000129463	0.0330295	ACE2
LEU-520	0.0317	0.0157	0.0334	0.0158	-0.002	0.0001	-0.0015	0.0359	-0.0024	0.039	0.0279	0.0557	4.96584e-05	0.0279497	ACE2
TYR-521	0.0037	0.0246	0.0081	0.0246	-0.0044	0.0005	-0.0321	0.5213	-0.0001	0.0367	-0.0286	0.5216	0.000121636	-0.0284784	ACE2
GLN-522	-0.1232	0.0599	-0.1204	0.0598	-0.0029	0.0003	0.0239	0.4081	0.0041	0.0718	-0.0952	0.4123	0.000719194	-0.0944808	ACE2
PHE-523	0.0056	0.0147	0.0075	0.0147	-0.002	0	0.003	0.0494	-0.0001	0.0786	0.0084	0.0956	4.34411e-05	0.00844344	ACE2
GLN-524	-0.0166	0.0293	-0.0144	0.0293	-0.002	0.0001	0.0093	0.2916	0.0013	0.0385	-0.006	0.2971	0.000172077	-0.00582792	ACE2
PHE-525	0.0751	0.0217	0.0803	0.0217	-0.0052	0.0004	-0.0083	0.0802	-0.0054	0.0548	0.0614	0.1016	9.47519e-05	0.0614948	ACE2
GLN-526	-0.0064	0.053	-0.0042	0.053	-0.002	0.0002	-0.0403	0.413	-0.0008	0.0964	-0.0476	0.4251	0.000564115	-0.0470359	ACE2
GLU-527	-5.134	0.3734	-5.1324	0.3735	-0.0016	0.0005	0.0485	1.6026	0.0145	0.141	-5.071	1.6359	0.0277271	-5.04327	ACE2
ALA-528	0.0768	0.0216	0.0784	0.0217	-0.0016	0.0005	-0.0053	0.1209	0.0017	0.0453	0.0732	0.1299	9.38542e-05	0.0732939	ACE2
LEU-529	0.0726	0.0169	0.0763	0.017	-0.0038	0.0004	-0.0154	0.0325	-0.0019	0.033	0.0553	0.0505	5.72619e-05	0.0553573	ACE2
CYS-530	0.013	0.0156	0.0144	0.0155	-0.0011	0.0003	0.0022	0.0794	-0.0034	0.0582	0.0119	0.0994	4.85173e-05	0.0119485	ACE2
GLN-531	0.0186	0.0797	0.0204	0.0797	-0.0019	0.0003	-0.1419	0.9809	0.001	0.0965	-0.1223	0.9902	0.00128707	-0.121013	ACE2
ALA-532	0.0792	0.0299	0.0808	0.0299	-0.0018	0.0004	-0.0505	0.3228	0.0011	0.0578	0.0298	0.3283	0.000179087	0.0299791	ACE2
ALA-533	0.0562	0.015	0.0575	0.015	-0.0011	0.0002	-0.0497	0.3881	0.0012	0.0358	0.0077	0.3894	4.53311e-05	0.00774533	ACE2
LYS-534	4.8645	0.4976	4.8662	0.4977	-0.0019	0.0003	-0.192	1.2321	-0.0077	0.0927	4.6647	1.3547	0.0487878	4.71349	ACE2
HIS-535	0.0033	0.0287	0.0045	0.0287	-0.001	0	-0.1476	0.6287	-0.0041	0.078	-0.1484	0.635	0.000165039	-0.148235	ACE2
GLU-536	-4.0691	0.3081	-4.0684	0.3081	-0.001	0	-0.0309	2.2095	-0.002	0.0515	-4.1021	2.1981	0.019028	-4.08307	ACE2
GLY-537	-0.0565	0.0219	-0.0563	0.0219	0	0	-0.0193	0.4038	0.0017	0.0294	-0.0742	0.4049	9.6003e-05	-0.074104	ACE2
PRO-538	-0.0489	0.0107	-0.0484	0.0106	-0.0005	0.0005	0.0088	0.0894	0.0008	0.0635	-0.0393	0.1079	2.27535e-05	-0.0392772	ACE2
LEU-539	-0.0532	0.0113	-0.0522	0.0113	-0.001	0	0.0053	0.1909	-0.0016	0.0795	-0.0495	0.1997	2.57029e-05	-0.0494743	ACE2
HIS-540	-0.0864	0.0197	-0.0856	0.0197	-0.001	0	0.0298	0.3975	0.0056	0.0781	-0.051	0.4046	7.79108e-05	-0.0509221	ACE2
LYS-541	4.3423	0.2554	4.343	0.2554	-0.001	0	-0.0484	0.8114	-0.0003	0.0818	4.2936	0.8666	0.0131337	4.30673	ACE2
CYS-542	-0.0602	0.0239	-0.0592	0.0239	-0.001	0	-0.0349	0.3545	-0.0022	0.0462	-0.0973	0.3547	0.00011487	-0.0971851	ACE2
ASP-543	-5.4974	0.337	-5.4959	0.337	-0.0014	0.0005	-0.0507	1.0313	-0.0023	0.0788	-5.5504	1.0898	0.0229621	-5.52744	ACE2
ILE-544	-0.025	0.0189	-0.0219	0.0189	-0.0031	0.0003	-0.0081	0.059	-0.0002	0.0372	-0.0333	0.0744	7.15451e-05	-0.0332285	ACE2
SER-545	0.162	0.0191	0.164	0.0191	-0.002	0.0002	-0.0069	0.399	-0.0019	0.0891	0.1532	0.4146	7.30074e-05	0.153273	ACE2
ASN-546	0.104	0.092	0.1068	0.092	-0.0028	0.0004	-0.1926	0.956	0.0005	0.1153	-0.0881	0.9578	0.0017028	-0.0863972	ACE2
SER-547	0.0282	0.0277	0.0308	0.0278	-0.0025	0.0005	-0.0638	0.3538	0.0009	0.0187	-0.0347	0.3573	0.000153991	-0.034546	ACE2
THR-548	-0.0913	0.0833	-0.0857	0.0833	-0.0055	0.0008	-0.0759	1.205	-0.0035	0.0635	-0.1707	1.2194	0.00138843	-0.169312	ACE2
GLU-549	-6.098	0.58	-6.0928	0.58	-0.0051	0.0008	-0.1248	1.9387	-0.0044	0.0992	-6.2272	1.9743	0.0674525	-6.15975	ACE2
ALA-550	-0.0977	0.0261	-0.0944	0.0261	-0.0032	0.0004	0.0115	0.04	0.0002	0.0107	-0.0859	0.0497	0.000136539	-0.0857635	ACE2
GLY-551	-0.1496	0.0396	-0.1451	0.0396	-0.0045	0.0006	0.021	0.0411	0.0002	0.0111	-0.1285	0.06	0.000314692	-0.128185	ACE2
GLN-552	-0.1809	0.2058	-0.1682	0.2059	-0.0128	0.0019	-0.0925	0.9321	-0.0022	0.0808	-0.2757	0.9569	0.00846896	-0.267231	ACE2
LYS-553	6.212	0.5281	6.2189	0.528	-0.0069	0.0009	-0.2278	1.0877	-0.0008	0.1015	5.9833	1.2611	0.055692	6.03899	ACE2
LEU-554	-0.0932	0.0404	-0.083	0.0405	-0.0102	0.0011	0.013	0.0283	-0.0017	0.0336	-0.082	0.0563	0.000326846	-0.0816732	ACE2
PHE-555	-0.1975	0.042	-0.1534	0.0424	-0.044	0.0068	0.0345	0.1819	0.0017	0.0893	-0.1612	0.2119	0.000353914	-0.160846	ACE2
ASN-556	-0.3853	0.153	-0.3713	0.1524	-0.014	0.0021	-0.0727	0.7664	-0.0002	0.0826	-0.4582	0.7765	0.00470253	-0.453497	ACE2
MET-557	-0.3237	0.0638	-0.3096	0.0635	-0.0141	0.0014	0.0553	0.2143	-0.0005	0.0483	-0.2689	0.2261	0.00081622	-0.268084	ACE2
LEU-558	-0.2519	0.0549	-0.226	0.0552	-0.0259	0.0028	0.0816	0.0376	0.0031	0.0275	-0.1672	0.0621	0.000604598	-0.166595	ACE2
ARG-559	11.214	1.2608	11.2868	1.2668	-0.0728	0.0153	-0.1909	1.362	-0.0029	0.0813	11.0202	1.909	0.331641	11.3518	ACE2
LEU-560	-0.5506	0.1008	-0.517	0.0994	-0.0336	0.0043	0.1008	0.1724	-0.0018	0.0702	-0.4516	0.196	0.00204225	-0.449558	ACE2
GLY-561	0.1359	0.0599	0.1511	0.0599	-0.0152	0.0016	-0.0936	0.3697	0.0009	0.047	0.0432	0.3771	0.000719449	0.0439194	ACE2
LYS-562	11.4461	0.9137	11.4805	0.9145	-0.0343	0.0028	-2.1896	1.1876	0.0115	0.1177	9.2681	1.4141	0.16834	9.43644	ACE2
SER-563	0.013	0.0915	0.0418	0.0901	-0.0288	0.0035	0.0194	0.6231	0.0102	0.0895	0.0425	0.6236	0.00168121	0.0441812	ACE2
GLU-564	-9.8362	1.1956	-9.8159	1.1947	-0.0203	0.0027	0.3759	1.9091	0.0008	0.0587	-9.4594	2.1543	0.273344	-9.18606	ACE2
PRO-565	-0.0817	0.0371	-0.0732	0.0371	-0.0085	0.0008	0.0157	0.0692	-0.0009	0.0352	-0.0669	0.0833	0.000275408	-0.0666246	ACE2
TRP-566	0.0498	0.0296	0.0575	0.0296	-0.0077	0.0006	-0.0201	0.187	-0.0017	0.0972	0.028	0.2078	0.000175285	0.0281753	ACE2
THR-567	-0.0402	0.0254	-0.0366	0.0254	-0.0037	0.0005	0.0097	0.0976	0.0013	0.0323	-0.0291	0.1046	0.000129612	-0.0289704	ACE2
LEU-568	0.1343	0.0358	0.1418	0.036	-0.0076	0.001	-0.0171	0.113	-0.0037	0.0839	0.1135	0.1444	0.000257441	0.113757	ACE2
ALA-569	0.0688	0.0295	0.0739	0.0295	-0.0051	0.0006	-0.0194	0.0398	-0.0009	0.0433	0.0486	0.0669	0.000174393	0.0487744	ACE2
LEU-570	-0.0134	0.0225	-0.0091	0.0225	-0.0043	0.0004	0.0002	0.0273	0.0008	0.0164	-0.0123	0.0374	0.000101791	-0.0121982	ACE2
GLU-571	-5.9785	0.603	-5.9746	0.6031	-0.0039	0.0005	-0.1398	1.6392	0.0004	0.0993	-6.1179	1.7186	0.0721031	-6.0458	ACE2
ASN-572	-0.0103	0.1595	-0.0036	0.1593	-0.0067	0.0009	-0.0665	0.8607	-0.0078	0.0778	-0.0845	0.8786	0.00514821	-0.0793518	ACE2
VAL-573	0.0723	0.029	0.0769	0.0289	-0.0046	0.0005	-0.0004	0.1992	-0.0013	0.0507	0.0706	0.2127	0.000168758	0.0707688	ACE2
VAL-574	0.1008	0.0143	0.1034	0.0143	-0.0025	0.0005	-0.0198	0.5016	0.0087	0.072	0.0897	0.501	4.10073e-05	0.089741	ACE2
GLY-575	0.1166	0.0263	0.1177	0.0264	-0.001	0.0001	-0.0486	0.4222	-0.0015	0.0382	0.0665	0.4206	0.000138824	0.0666388	ACE2
ALA-576	-0.1152	0.0202	-0.1138	0.0202	-0.0011	0.0003	0.0205	0.1008	0.0093	0.0858	-0.0855	0.1333	8.21378e-05	-0.0854179	ACE2
LYS-577	5.3707	0.5137	5.3732	0.5137	-0.0026	0.0005	-0.1981	1.0369	-0.0012	0.0949	5.1713	1.1036	0.0536697	5.22497	ACE2
ASN-578	-0.0343	0.0916	-0.0327	0.0917	-0.0017	0.0005	0.0012	0.6713	-0.0029	0.1278	-0.036	0.6942	0.00169104	-0.034309	ACE2
MET-579	0.0519	0.034	0.0537	0.034	-0.002	0	-0.0381	0.3248	0.0025	0.0983	0.0162	0.343	0.000232643	0.0164326	ACE2
ASN-580	-0.0345	0.0371	-0.0334	0.0371	-0.001	0	-0.1145	0.6308	-0.002	0.0946	-0.151	0.6492	0.000275913	-0.150724	ACE2
VAL-581	-0.0168	0.0135	-0.016	0.0135	-0.001	0	0.0099	0.1014	0.0014	0.0198	-0.0056	0.1046	3.64868e-05	-0.00556351	ACE2
ARG-582	4.4197	0.2983	4.4206	0.2984	-0.001	0	-0.0375	1.0374	0.0026	0.109	4.3848	1.1107	0.0178281	4.40263	ACE2
PRO-583	0.0751	0.0182	0.0761	0.0182	-0.001	0	-0.0056	0.0517	0.0021	0.0579	0.0716	0.0761	6.63466e-05	0.0716663	ACE2
LEU-584	0.0433	0.012	0.0442	0.0119	-0.001	0	-0.0034	0.0219	-0.0005	0.0314	0.0394	0.038	2.86808e-05	0.0394287	ACE2
LEU-585	0.035	0.0128	0.0357	0.0128	-0.001	0	0.0047	0.1848	0.005	0.086	0.0448	0.206	3.28593e-05	0.0448329	ACE2
ASN-586	0.1353	0.0286	0.1359	0.0286	-0.0009	0.0002	-0.0929	0.6499	0.0031	0.143	0.0455	0.6732	0.000163566	0.0456636	ACE2
TYR-587	0.0801	0.0177	0.0811	0.0177	-0.001	0	-0.0372	1.3529	-0.0016	0.1119	0.0412	1.3547	6.2904e-05	0.0412629	ACE2
PHE-588	0.0524	0.0075	0.0531	0.0074	-0.001	0	-0.0045	0.0337	-0.0019	0.0528	0.046	0.062	1.11466e-05	0.0460111	ACE2
GLU-589	-3.9901	0.2443	-3.9897	0.2443	0	0	-0.1042	1.6373	0.0031	0.113	-4.0912	1.6581	0.0119713	-4.07923	ACE2
PRO-590	0.0606	0.0084	0.0609	0.0084	0	0	-0.0098	0.2525	-0.0042	0.0713	0.0466	0.2616	1.42858e-05	0.0466143	ACE2
LEU-591	0.0663	0.0079	0.0667	0.0079	0	0	-0.0017	0.0215	0.0011	0.0194	0.0657	0.0291	1.24462e-05	0.0657124	ACE2
PHE-592	0.0433	0.007	0.0436	0.007	0	0	-0.0057	0.1397	-0.0038	0.1404	0.0338	0.1961	9.90642e-06	0.0338099	ACE2
THR-593	0.0421	0.0193	0.0423	0.0193	0	0	-0.118	1.031	-0.0025	0.1084	-0.0783	1.0469	7.44831e-05	-0.0782255	ACE2
TRP-594	0.0257	0.0065	0.026	0.0065	0	0	-0.0533	0.4456	-0.0014	0.0663	-0.029	0.457	8.54252e-06	-0.0289915	ACE2
LEU-595	0.0549	0.0059	0.0551	0.0059	0	0	-0.0007	0.0265	0.0011	0.0192	0.0553	0.0332	6.94368e-06	0.0553069	ACE2
LYS-596	3.647	0.2297	3.6472	0.2297	0	0	-0.1976	1.2293	0.0002	0.0812	3.4496	1.2646	0.0105662	3.46017	ACE2
ASP-597	-3.2438	0.1653	-3.2437	0.1653	0	0	-0.1034	1.4864	-0.0043	0.0822	-3.3515	1.4743	0.00548654	-3.34601	ACE2
GLN-598	0.051	0.0231	0.0512	0.0231	0	0	-0.0254	0.9485	0.0054	0.0624	0.031	0.9539	0.00010665	0.0311067	ACE2
ASN-599	0.0391	0.0081	0.0393	0.0081	0	0	0.0241	0.3398	-0.0023	0.0555	0.0609	0.3419	1.3175e-05	0.0609132	ACE2
LYS-600	3.1476	0.1544	3.1476	0.1544	0	0	-0.1148	1.0929	0.0014	0.0736	3.0341	1.1087	0.00479895	3.0389	ACE2
ASN-601	0.0085	0.0221	0.0086	0.0221	0	0	-0.2046	0.9516	0.0039	0.083	-0.1922	0.9563	9.78478e-05	-0.192102	ACE2
SER-602	0.0213	0.0182	0.0214	0.0182	0	0	-0.0798	1.2252	0.0055	0.0908	-0.053	1.2258	6.63062e-05	-0.0529337	ACE2
PHE-603	-0.0289	0.0055	-0.0288	0.0056	0	0	-0.0058	0.2706	-0.0066	0.0862	-0.0413	0.2871	6.14975e-06	-0.0412939	ACE2
VAL-604	0.029	0.0061	0.0291	0.0061	0	0	0.0017	0.3373	-0.0007	0.0757	0.0299	0.3483	7.3637e-06	0.0299074	ACE2
GLY-605	0.0366	0.0087	0.0367	0.0087	0	0	-0.0046	0.073	0.0014	0.0267	0.0334	0.0802	1.51422e-05	0.0334151	ACE2
TRP-606	-0.0132	0.008	-0.0129	0.008	0	0	0.0416	0.38	-0.0054	0.0678	0.0231	0.3855	1.29791e-05	0.023113	ACE2
SER-607	-0.0336	0.0156	-0.0335	0.0156	0	0	0.1878	1.5625	-0.0032	0.0699	0.151	1.5644	4.88906e-05	0.151049	ACE2
THR-608	0.0019	0.0189	0.002	0.0189	0	0	-0.0419	1.331	0.0028	0.0774	-0.0372	1.3346	7.14013e-05	-0.0371286	ACE2
ASP-609	-3.2493	0.1551	-3.2492	0.1551	0	0	-0.1248	1.9851	-0.002	0.0751	-3.376	1.9774	0.00481765	-3.37118	ACE2
TRP-610	-0.0677	0.0069	-0.0676	0.007	0	0	-0.0338	0.5139	-0.0061	0.0917	-0.1077	0.5258	9.64516e-06	-0.10769	ACE2
SER-611	0.0279	0.0185	0.028	0.0185	0	0	-0.111	1.0402	-0.0016	0.0524	-0.0847	1.0428	6.85347e-05	-0.0846315	ACE2
PRO-612	0.0404	0.0084	0.0405	0.0083	0	0	-0.0131	0.528	0.0005	0.0534	0.0278	0.5328	1.3994e-05	0.027814	ACE2
TYR-613	0.002	0.0121	0.0022	0.0121	0	0	0.0247	1.3571	0.0029	0.0739	0.0297	1.3624	2.91891e-05	0.0297292	ACE2
ALA-614	-3.1281	0.1543	-3.128	0.1543	0	0	-0.1057	2.1725	0.0018	0.065	-3.232	2.1705	0.00477862	-3.22722	ACE2
THR-333	-61.5141	0.8009	-61.5133	0.8009	-0.001	0	-0.4114	2.8256	0.0111	0.1068	-61.9144	2.9425	0.127169	-61.7872	RBD
ASN-334	-0.1478	0.4461	-0.1467	0.4461	-0.001	0	-0.2059	1.1985	0.001	0.0828	-0.3527	1.2898	0.0401915	-0.312509	RBD
LEU-335	-0.4716	0.1245	-0.4696	0.1245	-0.002	0	-0.182	0.5443	0.0094	0.1402	-0.6441	0.5804	0.0031322	-0.640968	RBD
CYS-336	0.1291	0.1006	0.1309	0.1006	-0.002	0	-0.0643	0.3875	0.003	0.0703	0.0677	0.4028	0.00202238	0.0697224	RBD
PRO-337	0.3712	0.136	0.3736	0.1361	-0.0023	0.0005	-0.0072	0.2211	-0.002	0.0909	0.3621	0.2672	0.00368317	0.365783	RBD
PHE-338	0.6094	0.1199	0.6148	0.1199	-0.0055	0.0005	-0.0226	0.1879	0.0038	0.0936	0.5906	0.2351	0.00286514	0.593465	RBD
GLY-339	0.8918	0.116	0.8943	0.116	-0.0025	0.0005	-0.0444	0.3255	0.0046	0.0653	0.852	0.3572	0.00269006	0.85469	RBD
GLU-340	74.417	1.2615	74.4216	1.2617	-0.0045	0.0005	-0.5657	2.7481	0.0058	0.1148	73.8571	3.0051	0.319571	74.1767	RBD
VAL-341	0.6893	0.1173	0.6963	0.1173	-0.0069	0.0006	-0.0153	0.2137	0.0017	0.0884	0.6757	0.2601	0.00274417	0.678444	RBD
PHE-342	0.8883	0.1035	0.9029	0.1036	-0.0146	0.0018	-0.0683	0.4509	0.0018	0.1439	0.8218	0.4946	0.00213802	0.823938	RBD
ASN-343	0.8347	0.6437	0.8422	0.6438	-0.0076	0.0011	-0.3365	1.3648	0.0056	0.1104	0.5038	1.46	0.0722464	0.576046	RBD
ALA-344	0.9998	0.1977	1.006	0.1978	-0.0062	0.0005	-0.0717	0.3746	-0.0022	0.094	0.9259	0.434	0.0077072	0.933607	RBD
THR-345	0.9347	0.3034	0.9438	0.3032	-0.0091	0.0012	0.0468	1.9625	0.0013	0.1089	0.9828	1.9779	0.0181011	1.0009	RBD
ARG-346	-85.7109	3.0379	-85.6924	3.0352	-0.0185	0.003	0.073	2.3105	0.0013	0.1091	-85.6366	3.5735	1.50656	-84.13	RBD
PHE-347	0.1475	0.2262	0.177	0.2261	-0.0295	0.0018	-0.0001	0.5855	-0.0114	0.1061	0.136	0.6163	0.0100881	0.146088	RBD
ALA-348	0.9396	0.174	0.9588	0.1739	-0.0192	0.0011	-0.1673	0.1803	0.0009	0.0386	0.7732	0.2201	0.00600968	0.77921	RBD
SER-349	-0.6985	0.1744	-0.655	0.1741	-0.0436	0.0026	-0.1152	1.9132	0.0034	0.0386	-0.8103	1.9066	0.00589371	-0.804406	RBD
VAL-350	-1.6136	0.1472	-1.5286	0.1462	-0.0849	0.0065	0.4351	0.1676	0.0007	0.0169	-1.1777	0.1298	0.00435576	-1.17334	RBD
TYR-351	-1.7006	0.1985	-1.6027	0.1977	-0.0979	0.0067	0.2651	1.8978	0.005	0.0798	-1.4305	1.8999	0.00794721	-1.42255	RBD
ALA-352	-0.612	0.1804	-0.5926	0.1804	-0.0194	0.0011	-0.0023	0.4479	-0.001	0.0589	-0.6152	0.4701	0.00655721	-0.608643	RBD
TRP-353	-1.493	0.1454	-1.462	0.1453	-0.031	0.0015	0.2589	0.4476	0.0026	0.0757	-1.2315	0.4569	0.00423072	-1.22727	RBD
ASP-354	81.0923	0.9415	81.1021	0.9417	-0.0098	0.0006	-1.2035	2.0826	0.0073	0.1162	79.8961	2.2264	0.176517	80.0726	RBD
ARG-355	-77.618	0.8471	-77.6092	0.8469	-0.0089	0.0004	0.8612	1.2516	0.0032	0.084	-76.7536	1.5001	0.144478	-76.6091	RBD
LYS-356	-75.6859	1.88	-75.6806	1.8796	-0.0053	0.0005	0.0204	1.3264	0.0041	0.143	-75.6614	2.2645	0.698415	-74.963	RBD
ARG-357	-67.6226	1.1306	-67.6193	1.1305	-0.0032	0.0004	-0.448	1.8774	-0.0082	0.1093	-68.0788	2.3182	0.235944	-67.8429	RBD
ILE-358	-0.0555	0.0967	-0.0527	0.0967	-0.003	0.0001	-0.0403	0.1628	-0.0015	0.0774	-0.0973	0.2111	0.00188133	-0.0954187	RBD
SER-359	0.4542	0.2597	0.4553	0.2597	-0.001	0	-0.4196	1.8527	0.0023	0.0695	0.0369	1.8691	0.0133333	0.0502333	RBD
ASN-360	0.0808	0.3706	0.0818	0.3706	-0.001	0	-0.2806	1.1902	0.0015	0.1019	-0.1983	1.2204	0.0271639	-0.171136	RBD
CYS-361	-0.0633	0.1228	-0.0621	0.1228	-0.001	0	-0.0303	0.2246	-0.0012	0.0561	-0.0947	0.2446	0.0030271	-0.0916729	RBD
VAL-362	0.2582	0.0847	0.2597	0.0846	-0.0014	0.0005	-0.0058	0.1025	0.0011	0.0892	0.2535	0.1574	0.00144087	0.254941	RBD
ALA-363	0.4805	0.1197	0.4821	0.1197	-0.0017	0.0005	-0.0019	0.1727	0.0028	0.0448	0.4814	0.2114	0.00282665	0.484227	RBD
ASP-364	71.5618	1.1149	71.5641	1.1151	-0.0022	0.0004	-0.5638	1.3821	-0.0032	0.1391	70.9948	1.7202	0.251058	71.2459	RBD
TYR-365	0.7898	0.1299	0.7963	0.1299	-0.0065	0.0006	-0.1365	0.9134	0.014	0.1636	0.6673	0.9494	0.00336426	0.670664	RBD
SER-366	0.6451	0.1586	0.6479	0.1587	-0.0028	0.0004	0.0155	0.5539	-0.0012	0.1213	0.6594	0.5878	0.00501257	0.664413	RBD
VAL-367	0.7269	0.1129	0.7303	0.1131	-0.0034	0.0005	0.0006	0.2227	0.0046	0.1233	0.7321	0.2826	0.00253674	0.734637	RBD
LEU-368	0.6088	0.1241	0.6158	0.1242	-0.007	0.0008	0.0033	0.1732	0.0013	0.0858	0.6134	0.2168	0.00308292	0.616483	RBD
TYR-369	0.6061	0.2276	0.6193	0.2278	-0.0131	0.0019	-0.2527	1.7191	-0.0038	0.1196	0.3496	1.7235	0.0104731	0.360073	RBD
ASN-370	0.7643	0.4081	0.7702	0.4083	-0.0059	0.0009	-0.1796	1.4361	0.0011	0.076	0.5858	1.4799	0.0328364	0.618636	RBD
SER-371	0.4438	0.3426	0.449	0.3428	-0.0052	0.0008	-0.1932	0.8887	-0.0021	0.0597	0.2484	0.9582	0.023195	0.271595	RBD
ALA-372	-0.1451	0.2121	-0.1372	0.2122	-0.0079	0.0012	0.0108	0.4024	0.0036	0.0879	-0.1307	0.4509	0.00904152	-0.121658	RBD
SER-373	-0.4663	0.7201	-0.4472	0.7206	-0.0191	0.004	-0.3686	2.1436	0.0069	0.1103	-0.828	2.2786	0.106359	-0.721641	RBD
PHE-374	-0.0554	0.2886	-0.0174	0.2901	-0.038	0.0068	-0.0096	0.6853	0.001	0.0979	-0.064	0.7419	0.0171621	-0.0468379	RBD
SER-375	-0.3479	0.5322	-0.2822	0.5329	-0.0657	0.0152	0.0472	1.7699	-0.0032	0.0593	-0.304	1.8388	0.0584256	-0.245574	RBD
THR-376	0.0093	0.5154	0.0487	0.5168	-0.0394	0.0063	-0.0734	1.4942	0.0025	0.0876	-0.0615	1.5166	0.0524226	-0.00907741	RBD
PHE-377	0.3184	0.25	0.3384	0.2508	-0.02	0.0025	-0.0304	0.5802	0.0031	0.0861	0.2911	0.608	0.0122587	0.303359	RBD
LYS-378	-96.477	2.5168	-96.4501	2.5136	-0.0269	0.004	0.1971	1.4362	0.0043	0.1125	-96.2755	2.8118	1.5918	-94.6837	RBD
CYS-379	0.6642	0.1441	0.6711	0.1442	-0.007	0.0008	-0.0662	0.6127	-0.0013	0.0883	0.5967	0.6356	0.00413268	0.600833	RBD
TYR-380	-0.2486	0.1509	-0.2329	0.1503	-0.0157	0.0018	-0.2342	1.3515	0.0039	0.1215	-0.4789	1.3531	0.00456053	-0.474339	RBD
GLY-381	-0.5832	0.0853	-0.5812	0.0852	-0.002	0.0002	-0.192	0.6964	0.002	0.0674	-0.7732	0.709	0.00148163	-0.771718	RBD
VAL-382	0.2905	0.3881	0.2941	0.388	-0.0037	0.0005	-0.0654	0.4143	-0.0027	0.0852	0.2224	0.5189	0.030386	0.252786	RBD
SER-383	-0.4212	0.2895	-0.4187	0.2895	-0.0024	0.0005	-0.3535	2.2032	0.0001	0.0846	-0.7746	2.2193	0.0165762	-0.758024	RBD
PRO-384	-0.0076	0.1278	-0.0049	0.1278	-0.0028	0.0005	-0.0534	0.5501	-0.0041	0.1355	-0.0651	0.5827	0.00326063	-0.0618394	RBD
THR-385	-0.5232	0.1821	-0.5217	0.1821	-0.0015	0.0005	-0.0991	0.837	0.0018	0.0925	-0.6205	0.8904	0.00691779	-0.613582	RBD
LYS-386	-68.8243	1.8513	-68.8225	1.8512	-0.0019	0.0003	-0.447	1.6032	0.0004	0.119	-69.2708	2.526	0.743763	-68.527	RBD
LEU-387	-0.0611	0.4335	-0.06	0.4335	-0.001	0	-0.1996	0.5738	0.0009	0.0848	-0.2598	0.7397	0.0385773	-0.221223	RBD
ASN-388	-0.7527	0.4192	-0.7516	0.4192	-0.001	0	-0.3698	0.9458	-0.0073	0.1086	-1.1297	1.0103	0.0361089	-1.09359	RBD
ASP-389	61.3154	1.9613	61.3163	1.9614	-0.001	0	-0.6281	2.656	-0.0008	0.1139	60.6865	3.2213	0.852493	61.539	RBD
LEU-390	0.3204	0.1562	0.3216	0.156	-0.0011	0.0003	-0.0693	0.4004	0.0008	0.1135	0.2519	0.4388	0.00480865	0.256709	RBD
CYS-391	-0.2407	0.1228	-0.2398	0.1228	-0.001	0	-0.1291	0.4538	-0.0002	0.0814	-0.37	0.4725	0.00305236	-0.366948	RBD
PHE-392	-0.4712	0.0999	-0.4689	0.0998	-0.0022	0.0004	-0.0417	0.1668	0.0035	0.1439	-0.5094	0.2486	0.00199988	-0.5074	RBD
THR-393	-0.1478	0.077	-0.1466	0.077	-0.001	0	0.0121	0.4985	-0.0016	0.0405	-0.1373	0.5037	0.00118945	-0.136111	RBD
ASN-394	-0.31	0.2086	-0.3082	0.2086	-0.002	0	-0.0399	0.7952	-0.0001	0.0893	-0.35	0.8166	0.00896811	-0.341032	RBD
VAL-395	-0.5702	0.0853	-0.5675	0.0852	-0.0029	0.0003	0.029	0.0357	-0.0048	0.0501	-0.5461	0.0995	0.00146928	-0.544631	RBD
TYR-396	0.0114	0.1468	0.0168	0.1467	-0.0054	0.0005	0.0031	0.8165	0.0004	0.1027	0.0149	0.8131	0.00433308	0.0192331	RBD
ALA-397	-0.4374	0.1004	-0.4335	0.1004	-0.004	0.0001	0.0139	0.1611	-0.0013	0.0437	-0.4248	0.1937	0.00202168	-0.422778	RBD
ASP-398	81.3446	0.8854	81.3542	0.8856	-0.0096	0.0005	-1.3338	0.5393	-0.0017	0.0371	80.0091	0.8908	0.154549	80.1636	RBD
SER-399	-0.5537	0.2454	-0.5421	0.2453	-0.0115	0.0006	-0.1804	1.501	0.0003	0.0932	-0.7338	1.5197	0.0118175	-0.721982	RBD
PHE-400	-0.4798	0.1152	-0.4323	0.1148	-0.0475	0.0026	0.1892	0.0824	0.0057	0.0528	-0.2848	0.1124	0.0026492	-0.282151	RBD
VAL-401	-0.5316	0.1643	-0.4542	0.1642	-0.0773	0.0052	-0.1922	0.1116	0.0008	0.0298	-0.7229	0.1366	0.00542174	-0.717478	RBD
ILE-402	-0.9172	0.2014	-0.7481	0.1952	-0.1692	0.0126	0.5054	0.285	-0.0001	0.0146	-0.412	0.2066	0.00808655	-0.403913	RBD
ARG-403	-141.957	10.2089	-138.655	9.8428	-3.3026	1.3183	30.1727	24.3123	-0.5708	0.3436	-112.355	14.3915	8.71801	-103.637	RBD
GLY-404	-1.6966	0.254	-1.515	0.253	-0.1817	0.0195	0.6152	0.5319	0.0034	0.0391	-1.0781	0.5526	0.0130226	-1.06508	RBD
ASP-405	126.488	2.9457	127.376	3.0518	-0.8888	0.1805	-6.7673	3.9511	-0.0152	0.0844	119.705	3.0837	1.69554	121.401	RBD
GLU-406	120.145	3.3574	120.824	3.4608	-0.6787	0.1823	-9.0518	6.4402	-0.0206	0.0952	111.073	4.821	2.06373	113.136	RBD
VAL-407	-1.5906	0.1275	-1.4884	0.1226	-0.1022	0.0104	0.0937	0.3158	-0.0011	0.1068	-1.498	0.3498	0.00324924	-1.49475	RBD
ARG-408	-122.095	2.7516	-121.555	2.6661	-0.5395	0.1345	4.1959	2.5477	-0.0171	0.1236	-117.916	2.8065	1.45295	-116.463	RBD
GLN-409	-2.3141	0.8188	-2.1102	0.7944	-0.2038	0.0353	-0.5623	0.81	-0.0031	0.0817	-2.8794	0.8475	0.135121	-2.74428	RBD
ILE-410	-0.2533	0.1887	-0.2011	0.1887	-0.0522	0.0037	0.1033	0.2534	-0.0021	0.066	-0.152	0.3123	0.00710739	-0.144893	RBD
ALA-411	0.2881	0.1677	0.3091	0.1673	-0.0209	0.0019	-0.1228	0.184	0.0015	0.0847	0.1669	0.2618	0.0056314	0.172531	RBD
PRO-412	1.1856	0.1842	1.2027	0.1847	-0.0171	0.0015	-0.1778	0.5939	-0.0027	0.0671	1.0051	0.6219	0.00675445	1.01185	RBD
GLY-413	0.5424	0.1479	0.5552	0.1482	-0.0127	0.0013	0.0401	0.5997	0.0022	0.0694	0.5848	0.6205	0.004393	0.589193	RBD
GLN-414	-1.4345	0.7076	-1.3631	0.7067	-0.0714	0.0083	-0.2549	1.0388	-0.0068	0.088	-1.6962	1.2261	0.0994683	-1.59673	RBD
THR-415	0.7688	0.2369	0.8853	0.238	-0.1165	0.0168	0.3243	0.8562	0.0005	0.0632	1.0936	0.8662	0.0111551	1.10476	RBD
GLY-416	-2.0611	0.2942	-1.9118	0.3014	-0.1494	0.023	0.7372	0.476	-0.0005	0.0365	-1.3245	0.2933	0.0177381	-1.30676	RBD
LYS-417	-146.367	10.0457	-144.336	10.8471	-2.031	3.5219	75.7002	21.6364	-1.2247	0.239	-71.8919	12.7412	17.7942	-54.0977	RBD
ILE-418	-1.6646	0.1835	-1.3374	0.1803	-0.3272	0.0535	-0.0415	0.1705	-0.0051	0.0381	-1.7112	0.1842	0.00676828	-1.70443	RBD
ALA-419	-1.4743	0.1144	-1.4153	0.1145	-0.059	0.0055	0.2951	0.141	-0.0035	0.0374	-1.1826	0.1226	0.00263314	-1.17997	RBD
ASP-420	96.5842	1.7304	96.6915	1.7325	-0.1072	0.0143	-3.5621	1.7635	-0.0012	0.0545	93.0209	2.1735	0.629633	93.6505	RBD
TYR-421	-0.6425	0.2827	-0.1346	0.2545	-0.5079	0.0928	0.059	1.8841	0.0041	0.1058	-0.5794	1.8652	0.015995	-0.563405	RBD
ASN-422	-1.6522	0.3403	-1.5321	0.3397	-0.1202	0.0106	0.7371	0.3506	0.0042	0.0337	-0.911	0.2662	0.023263	-0.887737	RBD
TYR-423	1.2391	0.1404	1.2824	0.1405	-0.0433	0.0025	-0.2008	0.1983	0.0088	0.0841	1.0471	0.2272	0.0039411	1.05104	RBD
LYS-424	-92.0652	1.4083	-92.0298	1.4074	-0.0354	0.0028	2.4	1.3471	0.0089	0.0962	-89.6564	1.8063	0.391732	-89.2647	RBD
LEU-425	0.484	0.1089	0.503	0.1089	-0.019	0.0013	-0.1086	0.2998	0.0017	0.0695	0.3771	0.3221	0.00237244	0.379472	RBD
PRO-426	1.0246	0.1852	1.034	0.1852	-0.0094	0.0007	-0.0818	0.1016	-0.0008	0.055	0.942	0.1929	0.00682369	0.948824	RBD
ASP-427	81.6553	1.8907	81.6652	1.8914	-0.0098	0.0011	-0.8126	2.539	0.0032	0.0823	80.846	3.1096	0.786033	81.632	RBD
ASP-428	75.7818	1.0679	75.7873	1.0682	-0.0055	0.0006	-0.6656	2.5738	0.0035	0.0758	75.1198	2.7567	0.235675	75.3555	RBD
PHE-429	-0.1714	0.1622	-0.1604	0.1623	-0.011	0.0009	-0.0593	0.4687	0	0.0498	-0.2307	0.489	0.00526706	-0.225433	RBD
THR-430	-0.1904	0.318	-0.1865	0.318	-0.004	0.0002	-0.0839	1.5167	0.0038	0.0814	-0.2706	1.5393	0.0204558	-0.250144	RBD
GLY-431	0.0381	0.1331	0.0411	0.1331	-0.003	0.0001	0.0365	0.0478	0.0003	0.024	0.0749	0.1316	0.00354419	0.0784442	RBD
CYS-432	-0.7171	0.1015	-0.7102	0.1013	-0.0069	0.0006	-0.0019	0.0298	0.0003	0.1117	-0.7187	0.1459	0.00206397	-0.716636	RBD
VAL-433	-0.316	0.1601	-0.2985	0.1603	-0.0175	0.0015	0.1118	0.0706	0.0003	0.0898	-0.2039	0.1871	0.00513133	-0.198769	RBD
ILE-434	-0.1392	0.1202	-0.1199	0.1199	-0.0193	0.0016	-0.0968	0.0533	0.0026	0.0581	-0.2334	0.1314	0.00290205	-0.230498	RBD
ALA-435	-0.495	0.1819	-0.4675	0.1824	-0.0274	0.0029	0.1788	0.0878	-0.0011	0.0271	-0.3172	0.1802	0.00663507	-0.310565	RBD
TRP-436	-0.6201	0.2109	-0.5499	0.2091	-0.0702	0.0077	-0.3369	0.4111	0.013	0.1275	-0.944	0.4739	0.00886821	-0.935132	RBD
ASN-437	-2.3479	0.4903	-2.0615	0.4827	-0.2863	0.112	0.7735	0.9724	-0.0102	0.0825	-1.5845	0.9628	0.0487722	-1.53573	RBD
SER-438	0.1768	0.2315	0.26	0.2316	-0.0832	0.0087	-0.0141	0.1199	0.0026	0.0452	0.1653	0.2389	0.0106289	0.175929	RBD
ASN-439	-1.3019	0.7205	-0.8256	0.7193	-0.4763	0.0843	-0.4448	0.8988	0.0008	0.0747	-1.7459	0.819	0.100975	-1.64493	RBD
ASN-440	-1.5866	1.6721	-1.4657	1.6702	-0.121	0.0195	-0.2376	1.5119	0.003	0.0898	-1.8213	2.3609	0.637183	-1.18412	RBD
LEU-441	-0.081	0.3157	-0.013	0.3175	-0.068	0.0057	0.0237	0.6544	0.0001	0.1136	-0.0573	0.7055	0.0201222	-0.0371778	RBD
ASP-442	103.431	1.4627	103.55	1.4654	-0.1188	0.0087	-3.3514	1.6937	0.0015	0.039	100.081	1.5942	0.41979	100.501	RBD
SER-443	-1.6081	0.6199	-1.3263	0.625	-0.2819	0.0273	0.4854	0.6956	-0.0035	0.0808	-1.1262	0.6837	0.0751117	-1.05109	RBD
LYS-444	-109.428	3.3214	-108.974	3.2966	-0.4549	0.071	1.4691	1.7467	0.012	0.1065	-107.947	3.3229	1.69523	-106.252	RBD
VAL-445	-2.7913	0.3911	-1.8857	0.2842	-0.9056	0.2405	0.2296	0.5926	-0.0166	0.0801	-2.5783	0.6127	0.0304739	-2.54783	RBD
GLY-446	-1.8935	1.1826	0.1081	1.2583	-2.0016	1.433	1.7919	2.2937	-0.3673	0.2768	-0.4689	1.7933	0.268228	-0.200672	RBD
GLY-447	-1.8187	0.4167	-0.8687	0.4618	-0.9499	0.255	0.544	0.6701	0.0005	0.0437	-1.2741	0.5543	0.034509	-1.23959	RBD
ASN-448	0.4232	0.4693	0.9175	0.4852	-0.4943	0.0606	-0.7236	0.6884	0.0038	0.0799	-0.2966	0.6132	0.046239	-0.250361	RBD
TYR-449	-9.6872	2.3984	-8.6735	1.1861	-1.0136	3.1041	21.6325	2.0876	-0.6732	0.1753	11.2721	3.1037	1.71726	12.9894	RBD
ASN-450	-1.5247	0.9341	-1.411	0.9359	-0.1138	0.01	0.1089	1.3219	0.0119	0.0936	-1.4039	1.4631	0.192667	-1.21123	RBD
TYR-451	0.8955	0.1941	1.0943	0.1955	-0.1988	0.0145	-0.8508	0.5116	-0.0031	0.1037	0.0416	0.4918	0.00759914	0.0491991	RBD
LEU-452	-1.2084	0.2563	-0.967	0.2465	-0.2413	0.0274	0.521	0.2532	0.0056	0.0775	-0.6818	0.2219	0.0131412	-0.668659	RBD
TYR-453	-5.1353	2.2914	-3.4821	0.9449	-1.6531	2.6422	18.0262	2.0872	-0.5234	0.2091	12.3675	2.6546	1.67894	14.0464	RBD
ARG-454	-94.344	1.5087	-93.9287	1.5052	-0.4153	0.0474	3.784	2.2457	-0.0011	0.0683	-90.5611	1.7833	0.455767	-90.1053	RBD
LEU-455	-9.0835	1.6306	1.7623	0.8494	-10.8458	1.3173	-3.4856	1.659	-0.9807	0.1885	-13.5498	1.5769	0.537437	-13.0124	RBD
PHE-456	-11.0754	1.8473	-0.8131	0.5027	-10.2623	1.702	3.9917	1.1637	-1.1074	0.2434	-8.1911	1.5933	0.772556	-7.41854	RBD
ARG-457	-87.6101	1.2714	-87.3358	1.2684	-0.2743	0.0331	2.7258	1.9128	0.0061	0.1081	-84.8781	1.9305	0.320843	-84.5573	RBD
LYS-458	-85.4129	2.625	-85.155	2.578	-0.2579	0.0953	-0.1191	2.6089	-0.0156	0.11	-85.5476	3.6557	1.06718	-84.4804	RBD
SER-459	0.7192	0.5109	0.785	0.5096	-0.0658	0.0088	-0.5732	2.1018	0.0024	0.0779	0.1484	2.1437	0.0513456	0.199746	RBD
ASN-460	-0.0019	0.4476	0.0731	0.4447	-0.0751	0.0115	-0.5882	1.2214	-0.0037	0.0773	-0.5938	1.2659	0.0374591	-0.556341	RBD
LEU-461	0.2882	0.1319	0.3286	0.1317	-0.0404	0.0035	-0.0437	0.4554	-0.001	0.0614	0.2435	0.4681	0.00348299	0.246983	RBD
LYS-462	-75.8648	1.7073	-75.8488	1.7061	-0.016	0.0017	0.0552	1.6443	-0.0024	0.0744	-75.812	2.3984	0.500719	-75.3113	RBD
PRO-463	-0.8022	0.0929	-0.7912	0.0927	-0.011	0.0008	-0.0286	0.578	0.0038	0.0556	-0.827	0.5935	0.00172996	-0.82527	RBD
PHE-464	-0.9233	0.1472	-0.9111	0.1471	-0.0122	0.0008	0.0004	0.6226	0.0067	0.108	-0.9162	0.6385	0.00434608	-0.911854	RBD
GLU-465	79.8256	1.625	79.8403	1.6263	-0.0147	0.0017	-1.4684	2.1195	-0.0001	0.0951	78.3571	2.6176	0.522472	78.8796	RBD
ARG-466	-82.8717	1.1007	-82.8496	1.1003	-0.022	0.0014	1.1181	1.8481	0.0013	0.1293	-81.7523	2.0089	0.242535	-81.5098	RBD
ASP-467	87.795	1.2817	87.8267	1.2824	-0.0317	0.0025	-2.6745	1.8022	-0.0002	0.0555	85.1203	1.8841	0.322915	85.4432	RBD
ILE-468	0.4194	0.1899	0.4459	0.1902	-0.0266	0.0018	-0.1098	0.537	-0.0045	0.0844	0.3051	0.566	0.00722504	0.312325	RBD
SER-469	1.7377	0.2224	1.7685	0.2235	-0.0308	0.0028	-0.475	0.4945	0.0038	0.0799	1.2665	0.5153	0.00985626	1.27636	RBD
THR-470	-0.0793	0.3766	-0.0201	0.378	-0.0591	0.006	-0.0011	2.0276	0.0008	0.063	-0.0796	2.0936	0.0275997	-0.0520003	RBD
GLU-471	85.1138	1.4427	85.1868	1.4454	-0.073	0.0066	-1.1012	2.8521	-0.0027	0.1061	84.0098	3.1635	0.432833	84.4426	RBD
ILE-472	-1.357	0.1611	-1.1323	0.1588	-0.2247	0.0213	-0.112	0.532	0.0044	0.0977	-1.4646	0.5367	0.00522621	-1.45937	RBD
TYR-473	-3.4429	0.8077	-0.8529	0.4567	-2.59	0.5286	4.642	2.8891	-0.1577	0.1947	1.0415	2.5943	0.133787	1.17529	RBD
GLN-474	-1.2797	0.6646	-0.2836	0.7256	-0.9961	0.1924	-1.8631	1.6501	-0.0148	0.1334	-3.1575	1.3338	0.0880502	-3.06945	RBD
ALA-475	-9.7707	2.3765	-4.0766	2.2733	-5.6941	2.7377	15.4403	2.7918	-1.2435	0.1972	4.4261	2.8187	1.43908	5.86518	RBD
GLY-476	-5.5318	2.0583	-0.9583	1.3047	-4.5734	1.2902	3.2832	2.85	-0.4208	0.146	-2.6694	1.5982	0.964592	-1.70481	RBD
SER-477	-5.6447	3.8868	-2.7802	2.6821	-2.8645	1.8422	7.4402	7.4646	-0.5815	0.3723	1.2141	4.2997	2.03396	3.24806	RBD
THR-478	-0.008	0.7622	0.5124	0.7262	-0.5204	0.1513	0.5383	1.9748	0.0002	0.1111	0.5304	2.0792	0.114321	0.644721	RBD
PRO-479	1.0111	0.316	1.1514	0.3207	-0.1404	0.0222	0.1262	0.6106	0.0072	0.0854	1.1444	0.658	0.0200409	1.16444	RBD
CYS-480	0.6619	0.1962	0.8365	0.199	-0.1746	0.0185	0.0396	0.3747	-0.0027	0.0574	0.6988	0.4189	0.00770889	0.706509	RBD
ASN-481	-0.0341	1.2031	0.0213	1.2027	-0.0554	0.0067	-0.3994	1.4196	0.005	0.0771	-0.4285	1.9643	0.301621	-0.126879	RBD
GLY-482	-0.0551	0.18	-0.0232	0.1807	-0.0319	0.0039	-0.1028	0.5553	-0.0003	0.0488	-0.1582	0.5888	0.00645285	-0.151747	RBD
VAL-483	-0.601	0.2571	-0.4778	0.2432	-0.1232	0.0237	-0.1291	0.2567	0.0014	0.0583	-0.7287	0.3798	0.0131539	-0.715546	RBD
GLU-484	103.929	3.8577	104.838	3.8889	-0.9094	0.3124	11.8215	9.5453	-0.1401	0.1496	115.61	8.3339	2.71364	118.324	RBD
GLY-485	-1.0233	0.796	-0.1234	0.4453	-0.8998	0.5325	0.9217	1.2288	-0.0363	0.1223	-0.1379	0.6984	0.107617	-0.0302827	RBD
PHE-486	-17.8365	2.9873	-3.1066	0.4902	-14.7299	2.8026	7.9772	1.5659	-2.204	0.42	-12.0633	2.5012	1.89967	-10.1636	RBD
ASN-487	-12.4027	2.2378	-4.7638	1.2106	-7.6389	2.6613	21.5605	2.4797	-0.97	0.1791	8.1879	2.8155	1.30376	9.49166	RBD
CYS-488	-0.4448	0.2846	0.4702	0.3025	-0.915	0.1169	0.4842	0.345	-0.0007	0.0845	0.0387	0.3551	0.016201	0.054901	RBD
TYR-489	-14.1878	1.7138	0.2197	0.5022	-14.4075	1.7734	19.9334	2.7521	-1.8574	0.2428	3.8882	3.0987	0.853267	4.74147	RBD
PHE-490	-0.5173	0.5316	0.674	0.411	-1.1913	0.241	4.8996	2.0489	-0.1453	0.1604	4.237	1.7094	0.0557314	4.29273	RBD
PRO-491	1.0942	0.2588	1.5584	0.2609	-0.4642	0.0611	-1.364	0.3974	-0.0021	0.0342	-0.2719	0.344	0.0134008	-0.258499	RBD
LEU-492	-1.3963	0.688	-0.6636	0.5794	-0.7327	0.1518	5.34	2.3903	-0.0579	0.0862	3.8858	1.8228	0.0959725	3.98177	RBD
GLN-493	-24.4639	3.5948	-17.6032	3.2049	-6.8608	3.5839	37.9403	5.9716	-1.7117	0.1993	11.7647	4.3578	3.75273	15.5174	RBD
SER-494	1.7931	1.4617	3.0914	1.4667	-1.2983	0.2701	-2.6777	2.4229	-0.0212	0.0885	-0.9058	2.3486	0.450327	-0.455473	RBD
TYR-495	-3.4519	0.6775	-1.8405	0.5863	-1.6114	0.2247	-0.793	1.2273	-0.0011	0.0724	-4.246	0.8524	0.0909585	-4.15504	RBD
GLY-496	-6.4145	2.1523	-6.0836	1.1244	-0.3309	2.5534	13.1003	1.3984	-0.4932	0.1285	6.1927	2.6612	1.25809	7.45079	RBD
PHE-497	-2.6111	0.4498	-0.0834	0.4436	-2.5277	0.4382	-0.5487	0.5296	0.0027	0.0683	-3.1571	0.5331	0.0404107	-3.11669	RBD
GLN-498	-19.0401	2.8656	-11.301	1.8962	-7.739	3.6557	21.1069	2.5459	-1.2196	0.2102	0.8472	3.7756	2.21351	3.06071	RBD
PRO-499	-1.2236	0.5475	0.517	0.5072	-1.7405	0.2057	-0.0288	0.664	-0.0056	0.0936	-1.258	0.5846	0.0610137	-1.19699	RBD
THR-500	-17.25	2.4745	-2.7617	1.4971	-14.4883	2.5643	28.2329	5.0243	-2.3791	0.2302	8.6038	4.6709	1.34965	9.95345	RBD
ASN-501	-27.628	2.4296	-10.7502	1.6212	-16.8778	1.6762	26.7017	2.9949	-0.7849	0.1648	-1.7112	2.4257	1.39428	-0.316915	RBD
GLY-502	-9.1901	1.9915	-4.0045	0.7126	-5.1856	2.0496	6.8437	1.4339	-0.9175	0.167	-3.2639	1.7681	1.13672	-2.12718	RBD
VAL-503	-5.8502	1.4895	-1.4697	0.3545	-4.3805	1.3334	0.5759	1.0069	-0.8802	0.3206	-6.1545	1.3685	0.466329	-5.68817	RBD
GLY-504	-2.7612	0.4047	-1.8385	0.3914	-0.9226	0.1335	0.815	0.5471	-0.0248	0.0554	-1.9709	0.4174	0.0331084	-1.93779	RBD
TYR-505	-28.0706	3.1888	-9.9136	2.6754	-18.157	3.1533	30.8658	5.9841	-2.4062	0.3557	0.389	4.4051	2.99113	3.38013	RBD
GLN-506	-5.7002	0.9338	-3.7663	0.7996	-1.9339	0.5079	4.0051	2.2044	-0.1526	0.1947	-1.8477	1.4682	0.13746	-1.71024	RBD
PRO-507	0.4876	0.1961	0.7962	0.1956	-0.3086	0.024	-0.0245	0.1982	-0.0001	0.0221	0.463	0.1839	0.00774303	0.470743	RBD
TYR-508	0.7366	0.2261	1.0562	0.2048	-0.3195	0.0647	-0.7088	1.7032	-0.0048	0.0841	0.023	1.6925	0.0101384	0.0331384	RBD
ARG-509	-96.3797	1.2385	-96.32	1.2372	-0.0597	0.0033	1.9352	1.5719	-0.0078	0.1102	-94.4522	1.8121	0.312576	-94.1396	RBD
VAL-510	-0.1999	0.113	-0.167	0.1125	-0.0329	0.0022	-0.0026	0.0357	-0.0016	0.025	-0.2041	0.1022	0.00255867	-0.201541	RBD
VAL-511	0.7037	0.1466	0.7174	0.1468	-0.0137	0.0008	-0.0356	0.0337	0.0008	0.0408	0.6688	0.135	0.00427507	0.673075	RBD
VAL-512	-0.2693	0.0925	-0.257	0.0924	-0.0123	0.0007	0.0056	0.0468	-0.0007	0.0405	-0.2643	0.1042	0.00171425	-0.262586	RBD
LEU-513	0.3949	0.2026	0.4021	0.2026	-0.0072	0.0005	-0.0179	0.0569	0.0133	0.1036	0.3902	0.215	0.008177	0.398377	RBD
SER-514	-0.106	0.277	-0.1021	0.2771	-0.004	0.0002	-0.055	0.4202	-0.0043	0.065	-0.1653	0.4974	0.0147097	-0.15059	RBD
PHE-515	0.4699	0.1134	0.4743	0.1134	-0.0043	0.0005	-0.0879	0.5505	-0.0089	0.1235	0.3731	0.5753	0.00256121	0.375661	RBD
GLU-516	69.9177	1.0394	69.9203	1.0396	-0.0028	0.0004	-0.3752	2.1061	0.0015	0.0874	69.544	2.2787	0.219408	69.7634	RBD
LEU-517	0.3994	0.1034	0.4012	0.1033	-0.002	0.0002	-0.1825	0.5576	-0.0113	0.1041	0.2056	0.5772	0.00211648	0.207716	RBD
LEU-518	-0.0442	0.0905	-0.0426	0.0905	-0.0018	0.0004	-0.1481	0.5554	0.0004	0.1091	-0.1919	0.5749	0.00163703	-0.190263	RBD
HIS-519	-0.005	0.348	-0.0039	0.348	-0.001	0	-0.3314	1.0619	-0.0032	0.1176	-0.3396	1.1098	0.0227696	-0.31683	RBD
ALA-520	0.3224	0.099	0.323	0.099	-0.001	0.0002	-0.0888	0.3135	0.0012	0.0628	0.2348	0.3318	0.00195056	0.236751	RBD
PRO-521	0.6039	0.0819	0.6045	0.0819	-0.001	0	-0.0956	0.3236	-0.003	0.0871	0.5052	0.3401	0.00133472	0.506535	RBD
ALA-522	-0.5273	0.1165	-0.5268	0.1165	-0.001	0.0001	-0.0428	0.5777	0.0011	0.068	-0.569	0.5888	0.00285735	-0.566143	RBD
THR-523	0.0789	0.1147	0.0798	0.1147	-0.001	0	0.125	0.653	-0.0063	0.0961	0.1975	0.6759	0.00262769	0.200128	RBD
VAL-524	-0.1081	0.113	-0.1066	0.113	-0.0014	0.0005	0.0071	0.0664	-0.0012	0.0255	-0.1022	0.1327	0.00255724	-0.0996428	RBD
CYS-525	0.219	0.1126	0.2201	0.1125	-0.001	0	-0.0088	0.1304	0.0015	0.0895	0.2117	0.1938	0.00253079	0.214231	RBD
GLY-526	-0.6535	0.1078	-0.6527	0.1078	-0.001	0	-0.0264	0.4447	0.004	0.0967	-0.6759	0.4827	0.00233532	-0.673565	RBD
PRO-527	68.6804	1.0452	68.6827	1.0455	-0.0023	0.0004	-0.1505	1.2326	0.0012	0.098	68.531	1.5195	0.209228	68.7402	RBD

## Sheet: D364Y
Residue	MM_Energy	MM_Energy-error	EE_Energy	EE_Energy-error	VDW_Energy	VDW_Energy-error	Polar_Energy	Polar_Energy-error	Apolar_Energy	Apolar_Energy-error	Enthalpy_Energy	Enthalpy_Energy-error	Entropy_Energy	Total_Energy	Chain
SER-19	16.3811	7.9576	19.3602	7.7688	-2.9792	3.0212	27.8002	18.6011	-0.8816	0.3591	43.2996	12.2334	10.7032	54.0028	ACE2
THR-20	-1.1692	0.4334	-0.345	0.4538	-0.8242	0.2391	-0.7438	1.6816	0.001	0.0646	-1.912	1.5609	0.035518	-1.87648	ACE2
ILE-21	-1.2188	0.2542	-0.2662	0.1466	-0.9526	0.2665	0.2279	0.3283	-0.0174	0.1014	-1.0084	0.3958	0.0124707	-0.995929	ACE2
GLU-22	-20.9045	2.0289	-20.5892	2.0237	-0.3153	0.0362	2.4878	2.117	-0.0042	0.0885	-18.4209	2.2694	0.698519	-17.7224	ACE2
GLU-23	-30.4834	6.5945	-28.1366	6.3197	-2.3468	0.8176	7.8172	12.5039	-0.1061	0.1589	-22.7723	7.5116	4.17222	-18.6001	ACE2
GLN-24	-15.206	2.3728	-2.9789	1.3081	-12.2272	2.2605	17.565	3.8689	-1.3458	0.2316	1.0131	3.1456	1.21882	2.23192	ACE2
ALA-25	-1.1725	0.1779	-0.3119	0.1504	-0.8606	0.1025	0.8529	0.3354	0.0006	0.0131	-0.319	0.2856	0.00634306	-0.312657	ACE2
LYS-26	25.9844	5.1956	27.2334	5.3883	-1.249	0.2637	-4.1606	8.6736	-0.0252	0.1197	21.7986	4.8725	10.9276	32.7262	ACE2
THR-27	-13.2267	2.0841	-1.1776	0.8847	-12.0491	1.8268	10.6057	3.4263	-1.6692	0.1994	-4.2902	4.4033	0.882383	-3.40782	ACE2
PHE-28	-6.9567	1.0056	-0.7469	0.2778	-6.2098	0.9584	1.4452	0.6209	-0.4853	0.1379	-5.9967	1.0903	0.237578	-5.75912	ACE2
LEU-29	-0.9722	0.3376	0.0448	0.3507	-1.017	0.0978	-0.1691	0.6235	0.0009	0.031	-1.1405	0.3679	0.022533	-1.11797	ACE2
ASP-30	-65.0717	5.8283	-60.0394	6.3399	-5.0322	3.3818	94.1487	20.6072	-1.0866	0.213	27.9904	16.4409	12.4451	40.4355	ACE2
LYS-31	-12.7275	5.1902	1.4897	4.7427	-14.2172	2.7746	66.9334	13.2794	-2.2725	0.2884	51.9333	10	6.04056	57.9739	ACE2
PHE-32	-1.1842	0.3175	-0.056	0.295	-1.1283	0.0933	-0.3754	0.4533	0.0016	0.0579	-1.558	0.2587	0.0203565	-1.53764	ACE2
ASN-33	-0.341	0.7109	0.8553	0.6643	-1.1963	0.128	-1.6338	1.3947	-0.008	0.0681	-1.9828	1.0157	0.100543	-1.88226	ACE2
HIS-34	-18.7475	3.4554	-3.8472	2.0036	-14.9003	3.2634	19.0853	5.0358	-2.419	0.3089	-2.0811	4.3048	3.23968	1.15858	ACE2
GLU-35	-26.7827	3.84	-21.869	3.8437	-4.9136	2.4542	10.1105	6.7876	-0.3627	0.1372	-17.0349	4.9619	3.53671	-13.4982	ACE2
ALA-36	-0.286	0.1823	0.2888	0.1715	-0.5749	0.0585	-0.5437	0.3089	-0.0014	0.0261	-0.8311	0.2116	0.00666048	-0.82444	ACE2
GLU-37	-44.0572	3.5874	-40.3978	3.5774	-3.6594	2.9762	35.6776	7.7388	-0.6667	0.2243	-9.0464	6.0146	2.66559	-6.38081	ACE2
ASP-38	-43.6104	4.4122	-40.2591	4.0964	-3.3512	3.8705	45.7485	9.2062	-0.9479	0.1937	1.1903	7.7639	4.25969	5.44999	ACE2
LEU-39	-0.9648	0.2371	-0.0476	0.1795	-0.9171	0.1339	-0.1228	0.3655	-0.0051	0.1105	-1.0927	0.3398	0.0111415	-1.08156	ACE2
PHE-40	-0.0844	0.1351	0.3928	0.1288	-0.4773	0.0397	-0.4281	0.2995	0.0078	0.1049	-0.5046	0.2623	0.00364521	-0.500955	ACE2
TYR-41	-12.6301	2.4838	-1.1088	1.9065	-11.5214	2.1882	5.8054	1.9694	-0.8756	0.1588	-7.7004	2.3888	1.34054	-6.35986	ACE2
GLN-42	-3.2404	2.3275	0.934	1.8584	-4.1744	1.6343	-0.2496	5.4374	-0.583	0.2963	-4.0731	3.8799	0.823603	-3.2495	ACE2
SER-43	0.0594	0.2628	0.2483	0.2614	-0.189	0.0208	-0.3259	0.9683	0.0033	0.0778	-0.2631	0.9308	0.0137964	-0.249304	ACE2
SER-44	0.801	0.1781	1.0561	0.1778	-0.2552	0.0385	-0.9602	0.462	0.0003	0.0427	-0.1589	0.4004	0.00636239	-0.152538	ACE2
LEU-45	-2.8285	1.0929	0.7879	0.1927	-3.6164	1.0854	-0.5758	0.3088	-0.5143	0.2589	-3.9185	1.2581	0.22055	-3.69795	ACE2
ALA-46	0.0707	0.1003	0.2168	0.0971	-0.1461	0.0253	-0.1634	0.1194	-0.0004	0.0296	-0.0931	0.1262	0.00202168	-0.0910783	ACE2
SER-47	0.5336	0.1616	0.5983	0.1633	-0.0647	0.0074	-0.4539	1.4836	-0.0087	0.0871	0.071	1.4862	0.00517278	0.0761728	ACE2
TRP-48	0.367	0.1227	0.7463	0.1244	-0.3793	0.0554	-0.0995	0.455	0.0035	0.0761	0.271	0.4645	0.00301641	0.274016	ACE2
ASN-49	0.0932	0.4632	0.3342	0.4566	-0.2411	0.0564	-0.1142	1.0289	-0.0023	0.0917	-0.0232	0.9573	0.0419461	0.0187461	ACE2
TYR-50	0.2193	0.0668	0.259	0.0667	-0.0397	0.0044	-0.2281	2.0222	0.0022	0.0981	-0.0066	2.0182	0.000896634	-0.00570337	ACE2
ASN-51	0.8018	0.0912	0.8308	0.0914	-0.029	0.0028	-0.2451	0.8502	0.0001	0.0942	0.5568	0.8614	0.00166488	0.558465	ACE2
THR-52	0.1001	0.1122	0.1493	0.1112	-0.0492	0.0059	-0.1248	0.6705	-0.0023	0.0582	-0.027	0.667	0.00252113	-0.0244789	ACE2
ASN-53	0.2983	0.1052	0.328	0.1076	-0.0297	0.0053	-0.0362	0.7246	0.0012	0.0695	0.2632	0.7279	0.00217962	0.26538	ACE2
ILE-54	0.0469	0.0452	0.0597	0.0451	-0.0128	0.0014	-0.019	0.433	0.0071	0.0775	0.035	0.4396	0.0004098	0.0354098	ACE2
THR-55	-0.2655	0.1152	-0.2504	0.1153	-0.0151	0.0023	0.02	0.9434	-0.0019	0.0648	-0.2474	0.9474	0.00265494	-0.244745	ACE2
GLU-56	-14.3623	0.6832	-14.3516	0.6824	-0.0107	0.0016	0.0939	2.6849	0.0007	0.0842	-14.2676	2.7644	0.0919044	-14.1757	ACE2
GLU-57	-18.1351	1.5698	-18.1015	1.5622	-0.0336	0.0102	-0.0221	2.4446	0.0018	0.0885	-18.1554	2.937	0.469291	-17.6861	ACE2
ASN-58	-0.6945	0.1856	-0.6471	0.1818	-0.0474	0.009	-0.0116	0.8192	-0.0033	0.0969	-0.7094	0.843	0.006935	-0.702465	ACE2
VAL-59	-0.2444	0.0598	-0.227	0.0599	-0.0175	0.0025	0.056	0.0721	-0.0036	0.0717	-0.192	0.1088	0.000714675	-0.191285	ACE2
GLN-60	-0.0885	0.2979	-0.0623	0.2983	-0.0261	0.0056	-0.0457	1.1404	0.0054	0.081	-0.1287	1.169	0.0180675	-0.110633	ACE2
ASN-61	-0.1745	0.321	-0.0436	0.3268	-0.1309	0.0362	-0.0203	0.9347	-0.0015	0.0898	-0.1963	0.9766	0.0206861	-0.175614	ACE2
MET-62	-0.2484	0.1188	-0.1992	0.1175	-0.0492	0.0071	0.1147	0.356	-0.0155	0.1084	-0.1491	0.378	0.002841	-0.146259	ACE2
ASN-63	0.0604	0.2248	0.0844	0.2251	-0.0241	0.0035	0.0126	1.1073	-0.0022	0.0663	0.0707	1.0821	0.0101401	0.0808401	ACE2
ASN-64	0.0909	0.6417	0.1604	0.643	-0.0696	0.0205	0.0462	1.2137	-0.0017	0.089	0.1354	1.3598	0.0838059	0.219206	ACE2
ALA-65	0.0992	0.094	0.1891	0.0986	-0.0899	0.0251	0.082	0.1734	-0.001	0.0645	0.1802	0.1913	0.00177263	0.181973	ACE2
GLY-66	-0.0194	0.0729	0.0085	0.0742	-0.0279	0.0056	0.0783	0.2173	0.0026	0.0525	0.0615	0.2188	0.00106752	0.0625675	ACE2
ASP-67	-14.8636	0.9537	-14.8269	0.9526	-0.0367	0.0058	0.5786	2.4176	-0.0041	0.0914	-14.2891	2.4583	0.172837	-14.1163	ACE2
LYS-68	18.9048	2.6734	19.1397	2.7262	-0.2349	0.0984	-1.5631	1.8599	-0.001	0.1249	17.3407	2.8572	1.5731	18.9138	ACE2
TRP-69	-0.1414	0.1	0.068	0.1056	-0.2094	0.0228	0.2259	0.4611	0.0039	0.0891	0.0884	0.4591	0.00200062	0.0904006	ACE2
SER-70	0.0841	0.1465	0.1177	0.1477	-0.0336	0.0041	-0.0206	1.1074	-0.0021	0.0601	0.0613	1.1053	0.00427295	0.0655729	ACE2
ALA-71	0.1984	0.0833	0.2474	0.0863	-0.0491	0.0076	-0.0233	0.2977	0.0008	0.0776	0.1759	0.3204	0.00139504	0.177295	ACE2
PHE-72	-0.1498	0.1187	0.2559	0.0904	-0.4057	0.0707	-0.0042	0.181	0.0076	0.0924	-0.1464	0.2204	0.00279856	-0.143601	ACE2
LEU-73	0.0475	0.0571	0.1395	0.0591	-0.092	0.0094	0.0537	0.1275	0.0024	0.0744	0.1036	0.1428	0.000653515	0.104254	ACE2
LYS-74	12.961	1.0075	13.0269	1.0051	-0.0659	0.0102	-0.5876	1.5373	-0.0111	0.1195	12.3623	1.7689	0.210405	12.5727	ACE2
GLU-75	-11.1665	1.6762	-10.6851	1.7037	-0.4815	0.1671	0.8579	2.7209	0.0036	0.0936	-10.3051	2.8861	0.570272	-9.73483	ACE2
GLN-76	-1.7667	0.3735	-1.1043	0.3192	-0.6624	0.1224	0.8982	0.9165	0.0004	0.1028	-0.8682	0.851	0.02924	-0.83896	ACE2
SER-77	-0.0086	0.0803	0.0798	0.076	-0.0884	0.0128	0.0605	0.3727	0.0019	0.0291	0.0538	0.3598	0.00129274	0.0550927	ACE2
THR-78	-0.2688	0.12	-0.0243	0.1017	-0.2445	0.0554	-0.0079	0.7017	-0.0011	0.0781	-0.2778	0.703	0.0028593	-0.274941	ACE2
LEU-79	-4.319	1.3139	-0.2489	0.1245	-4.0701	1.2993	1.4396	0.9303	-0.6557	0.2361	-3.5351	1.4293	0.319061	-3.21604	ACE2
ALA-80	-0.3732	0.1134	-0.1039	0.0661	-0.2693	0.0746	0.1556	0.232	-0.0027	0.0591	-0.2203	0.2309	0.00255833	-0.217742	ACE2
GLN-81	0.0416	0.1103	0.2342	0.0998	-0.1925	0.0401	-0.3432	1.0386	-0.0057	0.1295	-0.3073	1.0424	0.00243055	-0.304869	ACE2
MET-82	-4.5719	1.579	-0.1392	0.2537	-4.4327	1.5431	1.1024	1.1745	-0.6274	0.188	-4.0969	1.614	0.640991	-3.45591	ACE2
TYR-83	-8.7692	2.0232	-3.5061	1.0849	-5.2631	2.3287	20.0517	2.6804	-0.8295	0.2035	10.4529	2.9296	1.05382	11.5067	ACE2
PRO-84	-0.4627	0.1113	-0.2926	0.1045	-0.1701	0.0405	0.1978	0.1559	-0.0043	0.0693	-0.2692	0.1521	0.00247183	-0.266728	ACE2
LEU-85	-0.1713	0.0783	-0.1216	0.0772	-0.0497	0.0071	0.0343	0.3644	0.0005	0.1062	-0.1365	0.3785	0.00122902	-0.135271	ACE2
GLN-86	-0.0334	0.1893	-0.0088	0.1888	-0.0245	0.0037	-0.0365	1.3574	-0.0012	0.1086	-0.0711	1.3572	0.00724242	-0.0638576	ACE2
GLU-87	-15.8258	1.4346	-15.7534	1.4259	-0.0725	0.0173	0.4975	2.6568	-0.0056	0.1032	-15.3339	2.8897	0.378642	-14.9553	ACE2
ILE-88	0.2969	0.0823	0.4028	0.0806	-0.1058	0.0133	-0.1745	0.4121	0.0009	0.0545	0.1233	0.415	0.00135686	0.124657	ACE2
GLN-89	0.2586	0.2457	0.2918	0.2466	-0.0332	0.0041	-0.0586	1.3544	-0.0101	0.108	0.1899	1.3495	0.01228	0.20218	ACE2
ASN-90	-0.2191	0.4149	-0.1515	0.4172	-0.0676	0.0086	0.3402	0.9416	0.0022	0.0534	0.1233	0.9322	0.0349218	0.158222	ACE2
LEU-91	-0.1529	0.0691	-0.1184	0.0692	-0.0344	0.0035	0.236	0.3012	0.0014	0.1132	0.0846	0.3203	0.000957055	0.0855571	ACE2
THR-92	-0.0372	0.3121	0.0445	0.3127	-0.0817	0.0131	0.0758	1.7656	0.0114	0.0875	0.05	1.7901	0.0193087	0.0693087	ACE2
VAL-93	-0.1921	0.103	-0.0575	0.1052	-0.1345	0.0127	0.1659	0.0824	0.0041	0.0307	-0.0221	0.0897	0.00213263	-0.0199674	ACE2
LYS-94	15.9141	1.0455	15.9617	1.0469	-0.0476	0.0044	-1.2421	1.4101	0.0032	0.1108	14.6752	1.536	0.235439	14.9106	ACE2
LEU-95	0.2054	0.087	0.249	0.088	-0.0437	0.0034	0.0039	0.2707	-0.0012	0.1138	0.2081	0.298	0.00151595	0.209616	ACE2
GLN-96	-0.6651	0.2766	-0.5067	0.2757	-0.1584	0.0144	0.8322	0.5882	-0.0014	0.0623	0.1657	0.5682	0.0152908	0.180991	ACE2
LEU-97	-0.031	0.0785	0.1262	0.0779	-0.1572	0.0199	-0.0436	0.0762	-0.001	0.0415	-0.0756	0.0805	0.00123944	-0.0743606	ACE2
GLN-98	-0.0512	0.1205	-0.019	0.1205	-0.0322	0.0022	-0.0068	1.0959	0	0.129	-0.0581	1.1139	0.00303052	-0.0550695	ACE2
ALA-99	0.0777	0.1032	0.1091	0.103	-0.0315	0.0025	-0.1953	0.5548	0.0022	0.0909	-0.1154	0.5538	0.00213963	-0.11326	ACE2
LEU-100	0.0793	0.0629	0.2156	0.0621	-0.1364	0.0136	-0.2303	0.2028	0.002	0.0441	-0.149	0.2039	0.000795235	-0.148205	ACE2
GLN-101	0.1412	0.1682	0.1912	0.1688	-0.05	0.0062	-0.0236	0.8433	-0.005	0.1489	0.1127	0.8671	0.00567404	0.118374	ACE2
GLN-102	-0.4882	0.1898	-0.4595	0.1896	-0.0288	0.0022	0.1972	0.8177	-0.0115	0.1327	-0.3025	0.8206	0.00761533	-0.294885	ACE2
ASN-103	0.1772	0.1833	0.2073	0.1853	-0.0301	0.0049	-0.0306	0.6413	0	0.0986	0.1467	0.6651	0.00662675	0.153327	ACE2
GLY-104	0.0304	0.0387	0.0365	0.0386	-0.006	0.0008	0.0363	0.3175	-0.0027	0.0673	0.064	0.3192	0.000299855	0.0642999	ACE2
SER-105	0.1199	0.0488	0.1253	0.0488	-0.0055	0.0007	0.098	1.8722	-0.0073	0.1131	0.2106	1.8855	0.000476888	0.211077	ACE2
SER-106	0.1284	0.0875	0.1397	0.0879	-0.0113	0.002	-0.1033	1.6157	-0.009	0.1106	0.0161	1.6141	0.00152845	0.0176285	ACE2
VAL-107	0.0678	0.0258	0.0809	0.0251	-0.0131	0.0022	-0.0723	0.5607	-0.0064	0.0782	-0.0109	0.5636	0.000133629	-0.0107664	ACE2
LEU-108	-0.1288	0.0296	-0.1219	0.0295	-0.0068	0.0011	0.0028	0.4268	0.0051	0.0667	-0.1209	0.43	0.00017506	-0.120725	ACE2
SER-109	-0.1073	0.0369	-0.1035	0.037	-0.0038	0.0007	-0.0132	0.8891	0.0016	0.033	-0.1189	0.8942	0.000273025	-0.118627	ACE2
GLU-110	-10.6599	0.7024	-10.6533	0.702	-0.0066	0.0014	0.0741	2.8148	0.0011	0.071	-10.5847	2.8394	0.0955042	-10.4892	ACE2
ASP-111	-9.997	0.4963	-9.9944	0.4962	-0.0025	0.0005	0.2373	1.897	-0.0041	0.0631	-9.7638	1.9267	0.047984	-9.71582	ACE2
LYS-112	10.0254	0.4774	10.0287	0.4775	-0.0032	0.0004	-0.1868	1.2204	0.0023	0.0936	9.8409	1.3265	0.0468465	9.88775	ACE2
SER-113	0.0181	0.0555	0.0217	0.0555	-0.0037	0.0006	-0.099	1.4021	0.0035	0.0447	-0.0774	1.3997	0.000614579	-0.0767854	ACE2
LYS-114	10.6556	0.8079	10.6599	0.8084	-0.0043	0.001	-0.06	1.4515	0.0048	0.091	10.6004	1.7353	0.142989	10.7434	ACE2
ARG-115	9.6289	0.421	9.6312	0.421	-0.0022	0.0004	-0.1123	1.2127	-0.0054	0.1151	9.5112	1.3495	0.0364379	9.54764	ACE2
LEU-116	0.0438	0.0218	0.047	0.0218	-0.0032	0.0004	-0.0045	0.0403	-0.0017	0.032	0.0376	0.0584	9.53813e-05	0.0376954	ACE2
ASN-117	-0.0956	0.1485	-0.0919	0.1484	-0.0036	0.0006	-0.0898	1.1607	0.0024	0.0932	-0.183	1.1614	0.00448467	-0.178515	ACE2
THR-118	-0.0601	0.048	-0.0584	0.048	-0.0019	0.0003	-0.0291	1.0457	-0.004	0.1265	-0.0932	1.0503	0.000461692	-0.0927383	ACE2
ILE-119	0.0146	0.0164	0.0163	0.0164	-0.0019	0.0003	0.0013	0.0389	-0.0001	0.0277	0.0158	0.0518	5.40739e-05	0.0158541	ACE2
LEU-120	0.0714	0.0268	0.0744	0.0268	-0.003	0.0003	0.0087	0.2996	-0.003	0.0985	0.0771	0.3178	0.000143928	0.0772439	ACE2
ASN-121	-0.0528	0.144	-0.0504	0.1438	-0.0024	0.0005	0.0744	1.1582	0.003	0.0902	0.0246	1.1516	0.00422656	0.0288266	ACE2
THR-122	0.0389	0.029	0.04	0.029	-0.001	0.0001	0.0504	0.6636	-0.0036	0.0963	0.0857	0.6632	0.000167971	0.085868	ACE2
MET-123	0.136	0.0213	0.1375	0.0212	-0.0015	0.0005	-0.0068	0.0349	-0.0058	0.0446	0.1234	0.0588	9.04054e-05	0.12349	ACE2
SER-124	0.0494	0.0591	0.0508	0.0591	-0.0012	0.0004	-0.0554	0.948	0.0055	0.0559	-0.0005	0.9529	0.000701435	0.000201435	ACE2
THR-125	-0.0478	0.0307	-0.0466	0.0307	-0.001	0.0002	-0.1362	0.8824	-0.008	0.094	-0.192	0.8922	0.000188731	-0.191811	ACE2
ILE-126	0.0228	0.0151	0.0238	0.0151	-0.001	0	0.0043	0.2015	0	0.0664	0.0272	0.2058	4.56272e-05	0.0272456	ACE2
TYR-127	0.1334	0.0261	0.135	0.0261	-0.0018	0.0004	-0.0166	1.5011	0.0053	0.1049	0.1221	1.4992	0.000136372	0.122236	ACE2
SER-128	-0.0023	0.0658	-0.0013	0.0658	-0.001	0	0.0822	1.2726	-0.0053	0.0856	0.0747	1.2816	0.000870117	0.0755701	ACE2
THR-129	0.1258	0.0189	0.1266	0.0189	-0.001	0	0.0142	0.6095	0.0005	0.0644	0.1405	0.6119	7.17332e-05	0.140572	ACE2
GLY-130	-0.1017	0.0151	-0.1014	0.0151	0	0	-0.0066	0.1712	0.0002	0.0463	-0.1082	0.179	4.58438e-05	-0.108154	ACE2
LYS-131	9.4145	0.3735	9.4151	0.3736	-0.0009	0.0003	-0.1132	1.2218	-0.0052	0.11	9.2961	1.3471	0.0287651	9.32487	ACE2
VAL-132	-0.0306	0.0117	-0.0302	0.0117	0	0.0001	-0.0013	0.0359	0.0012	0.0228	-0.0307	0.0425	2.76309e-05	-0.0306724	ACE2
CYS-133	-0.0451	0.0122	-0.0449	0.0122	0	0	0.0048	0.1228	-0.0033	0.0801	-0.0436	0.1438	2.98163e-05	-0.0435702	ACE2
ASN-134	-0.0709	0.0205	-0.0707	0.0204	0	0	0.078	0.6189	-0.0027	0.0876	0.0045	0.6277	8.39939e-05	0.00458399	ACE2
PRO-135	-0.0366	0.016	-0.0365	0.016	0	0	-0.058	0.4932	-0.0001	0.085	-0.0948	0.502	5.15974e-05	-0.0947484	ACE2
ASP-136	-7.268	0.2464	-7.2679	0.2464	0	0	0.0392	2.8217	0.004	0.0794	-7.2248	2.7978	0.0119604	-7.21284	ACE2
ASN-137	0.0002	0.0526	0.0003	0.0526	0	0	-0.0907	0.9289	-0.0022	0.1129	-0.0927	0.9311	0.000554955	-0.092145	ACE2
PRO-138	-0.0195	0.0168	-0.0193	0.0169	0	0	-0.0584	0.5593	0.0032	0.0659	-0.0746	0.5667	5.68568e-05	-0.0745431	ACE2
GLN-139	0.051	0.0739	0.0513	0.0739	0	0	-0.0914	1.3349	-0.0012	0.1031	-0.0416	1.3471	0.00109547	-0.0405045	ACE2
GLU-140	-8.7942	0.5051	-8.7939	0.505	0	0	-0.2558	2.6589	-0.0033	0.1204	-9.0534	2.5997	0.0498573	-9.00354	ACE2
CYS-141	-0.0012	0.0145	-0.0009	0.0145	0	0	-0.0369	0.3671	-0.0043	0.1002	-0.0424	0.3829	4.22741e-05	-0.0423577	ACE2
LEU-142	0.0593	0.0166	0.0598	0.0166	-0.0005	0.0005	-0.0007	0.1171	0.0025	0.0811	0.0611	0.1403	5.50308e-05	0.061155	ACE2
LEU-143	0.0811	0.027	0.0819	0.027	-0.001	0	-0.0047	0.301	-0.0015	0.0927	0.0749	0.3188	0.000146616	0.0750466	ACE2
LEU-144	0.0441	0.0209	0.045	0.021	-0.001	0	0.037	0.5301	-0.0011	0.1023	0.0799	0.5361	8.79319e-05	0.0799879	ACE2
GLU-145	-11.5738	0.5804	-11.5724	0.5802	-0.0014	0.0005	0.1013	2.8317	-0.0051	0.1183	-11.4777	2.8107	0.0656243	-11.4121	ACE2
PRO-146	0.0732	0.0191	0.0741	0.0192	-0.001	0	0.0048	0.1672	-0.0008	0.0698	0.0772	0.1793	7.35005e-05	0.0772735	ACE2
GLY-147	0.0867	0.0122	0.087	0.0122	0	0	0.0082	0.1265	0.0008	0.05	0.0957	0.1373	2.971e-05	0.0957297	ACE2
LEU-148	0.127	0.0119	0.1277	0.0119	-0.0009	0.0002	0.0078	0.1247	0.0059	0.092	0.1407	0.1497	2.82919e-05	0.140728	ACE2
ASN-149	0.1459	0.0633	0.1464	0.0633	-0.0009	0.0004	0.018	1.211	0.0033	0.0913	0.1671	1.2099	0.000793245	0.167893	ACE2
GLU-150	-9.2062	0.4483	-9.2057	0.4483	-0.0002	0.0004	-0.0873	2.4684	0.0042	0.1003	-9.2893	2.4195	0.0392248	-9.25008	ACE2
ILE-151	0.1136	0.0091	0.114	0.0091	0	0.0001	0.0005	0.036	0.0014	0.037	0.1154	0.0516	1.67874e-05	0.115417	ACE2
MET-152	0.146	0.0293	0.1464	0.0292	0	0.0001	-0.0238	0.338	0.0011	0.1537	0.1234	0.3769	0.000171183	0.123571	ACE2
ALA-153	0.0855	0.011	0.0857	0.011	0	0	-0.0188	0.4506	0.001	0.0821	0.0676	0.4639	2.42285e-05	0.0676242	ACE2
ASN-154	0.1362	0.0519	0.1364	0.0519	0	0	-0.0956	1.1336	0.0046	0.1146	0.0451	1.1453	0.000532874	0.0456329	ACE2
SER-155	-0.0185	0.014	-0.0183	0.014	0	0	0.0118	0.2808	-0.0023	0.0527	-0.0089	0.2847	3.90105e-05	-0.00886099	ACE2
LEU-156	-0.0163	0.0178	-0.0161	0.0178	0	0	-0.006	0.4329	0.0004	0.0899	-0.0219	0.4397	6.38637e-05	-0.0218361	ACE2
ASP-157	-7.3795	0.2357	-7.3794	0.2357	0	0	0.0568	2.1579	-0.0016	0.0517	-7.3243	2.1124	0.0109623	-7.31334	ACE2
TYR-158	-0.0938	0.0121	-0.0936	0.0121	0	0	0.0283	1.2407	0.0038	0.1148	-0.0617	1.2427	2.925e-05	-0.0616707	ACE2
ASN-159	-0.0724	0.0234	-0.0723	0.0234	0	0	-0.104	0.9247	0.0045	0.0891	-0.1719	0.9251	0.000109859	-0.17179	ACE2
GLU-160	-7.7629	0.2715	-7.7628	0.2714	0	0	-0.1159	2.1081	0.0012	0.0695	-7.8776	2.1145	0.014527	-7.86307	ACE2
ARG-161	8.0894	0.2934	8.0897	0.2935	0	0	-0.1722	1.5166	-0.0094	0.1222	7.9077	1.5632	0.0175154	7.92522	ACE2
LEU-162	-0.095	0.0109	-0.0948	0.0109	0	0	0.0024	0.0529	0.0058	0.0723	-0.0867	0.0891	2.36088e-05	-0.0866764	ACE2
TRP-163	-0.1094	0.0125	-0.1091	0.0125	0	0	-0.0244	0.5098	0.0026	0.1073	-0.1312	0.5164	3.15573e-05	-0.131168	ACE2
ALA-164	-0.0729	0.0184	-0.0727	0.0184	0	0	0.0279	0.316	0.005	0.0502	-0.0399	0.3172	6.79331e-05	-0.0398321	ACE2
TRP-165	-0.0269	0.0133	-0.0265	0.0133	-0.0003	0.0004	0.0102	0.2523	0.0099	0.0876	-0.0068	0.2632	3.54605e-05	-0.00676454	ACE2
GLU-166	-8.1125	0.29	-8.1123	0.29	0	0	-0.0968	1.6602	-0.0002	0.0802	-8.2095	1.6421	0.0164674	-8.19303	ACE2
SER-167	-0.073	0.014	-0.0728	0.014	0	0	-0.012	0.4777	0.0008	0.0721	-0.0842	0.4801	3.92358e-05	-0.0841608	ACE2
TRP-168	0.006	0.0161	0.0069	0.0161	-0.001	0	-0.0029	0.0553	-0.003	0.0451	0.0001	0.0726	5.20968e-05	0.000152097	ACE2
ARG-169	8.9527	0.3154	8.9533	0.3154	-0.0006	0.0005	-0.0175	0.3468	0.002	0.0691	8.9372	0.4557	0.0204345	8.95763	ACE2
SER-170	0.0015	0.0236	0.0017	0.0236	0	0	-0.0615	1.8498	0.002	0.0756	-0.0581	1.8483	0.000111627	-0.0579884	ACE2
GLU-171	-8.9431	0.3649	-8.9427	0.3649	-0.0001	0.0002	-0.1061	2.1473	0.003	0.0838	-9.0462	2.1406	0.0258753	-9.02032	ACE2
VAL-172	0.0169	0.0165	0.0174	0.0166	-0.0008	0.0004	0.0017	0.0322	-0.0001	0.0153	0.0185	0.0389	5.4802e-05	0.0185548	ACE2
GLY-173	-0.0349	0.0193	-0.0346	0.0193	0	0	0.0039	0.0329	0.0027	0.0308	-0.0283	0.049	7.43965e-05	-0.0282256	ACE2
LYS-174	8.0243	0.2713	8.0246	0.2714	0	0	-0.0895	1.3813	0.0036	0.0714	7.9384	1.449	0.0150607	7.95346	ACE2
GLN-175	-0.0609	0.0736	-0.0603	0.0736	-0.0008	0.0004	0.0273	1.0827	-0.0014	0.0784	-0.035	1.0909	0.00108775	-0.0339123	ACE2
LEU-176	-0.0287	0.0113	-0.0279	0.0113	-0.001	0	0.003	0.0159	0.0005	0.0314	-0.0253	0.037	2.56915e-05	-0.0252743	ACE2
ARG-177	8.5331	0.2807	8.5337	0.2807	-0.001	0	0.0006	0.3822	-0.0006	0.0272	8.5331	0.4731	0.0160903	8.54919	ACE2
PRO-178	-0.0444	0.0121	-0.0439	0.012	-0.0004	0.0005	0.0191	0.2934	-0.0002	0.0905	-0.0255	0.3046	2.91131e-05	-0.0254709	ACE2
LEU-179	-0.0274	0.0162	-0.0264	0.0163	-0.001	0	0.0007	0.051	-0.0079	0.0858	-0.0346	0.1025	5.28697e-05	-0.0345471	ACE2
TYR-180	-0.0054	0.0141	-0.004	0.0142	-0.001	0.0002	-0.0054	0.0893	-0.0118	0.1213	-0.0225	0.1454	4.0071e-05	-0.0224599	ACE2
GLU-181	-8.7249	0.3047	-8.7242	0.3047	-0.001	0	0.1317	1.8945	0.0037	0.0807	-8.5894	1.8809	0.0182072	-8.57119	ACE2
GLU-182	-9.5185	0.3864	-9.5174	0.3864	-0.001	0	-0.1294	1.5891	-0.0009	0.0808	-9.6488	1.5952	0.0291602	-9.61964	ACE2
TYR-183	-0.0111	0.0143	-0.0088	0.0143	-0.0021	0.0003	-0.0002	0.0435	-0.0031	0.0986	-0.0145	0.1085	4.0843e-05	-0.0144592	ACE2
VAL-184	-0.1128	0.0233	-0.1117	0.0233	-0.001	0	0.0057	0.173	-0.005	0.0548	-0.1121	0.1887	0.000109079	-0.111991	ACE2
VAL-185	-0.0897	0.0182	-0.0885	0.0182	-0.001	0	-0.0149	0.2258	0.005	0.0961	-0.0996	0.247	6.6588e-05	-0.0995334	ACE2
LEU-186	-0.0933	0.0183	-0.0911	0.0184	-0.0021	0.0003	0.0059	0.0441	0.0001	0.0575	-0.0874	0.0704	6.74002e-05	-0.0873326	ACE2
LYS-187	11.9412	0.5287	11.9447	0.5287	-0.0034	0.0005	-0.2349	1.093	0.0011	0.0626	11.7074	1.2407	0.0580035	11.7654	ACE2
ASN-188	-0.2857	0.0287	-0.2839	0.0287	-0.002	0.0001	-0.0114	0.577	0.0009	0.08	-0.2962	0.579	0.000164485	-0.296036	ACE2
GLU-189	-10.5053	0.4539	-10.5021	0.4539	-0.0032	0.0004	0.0245	1.8567	0.0042	0.0959	-10.4766	1.8666	0.0401919	-10.4364	ACE2
MET-190	-0.0715	0.0457	-0.0652	0.0458	-0.0063	0.0007	0.0106	0.062	0.0004	0.1196	-0.0605	0.143	0.000415879	-0.0600841	ACE2
ALA-191	-0.1748	0.0222	-0.1721	0.0222	-0.0029	0.0004	0.0244	0.0423	0.0004	0.0071	-0.1499	0.0466	9.88541e-05	-0.149801	ACE2
ARG-192	10.2483	0.4079	10.2528	0.4078	-0.0045	0.0007	-0.2166	1.43	0	0.0921	10.0316	1.5194	0.034184	10.0658	ACE2
ALA-193	-0.1367	0.0287	-0.131	0.0285	-0.0058	0.001	-0.0316	0.5114	0.0016	0.0885	-0.1667	0.5189	0.000165362	-0.166535	ACE2
ASN-194	-0.409	0.0509	-0.3986	0.0509	-0.0103	0.0015	0.0882	0.7421	0.004	0.1672	-0.3167	0.756	0.000518869	-0.316181	ACE2
HIS-195	-0.0213	0.1703	-0.0114	0.1709	-0.01	0.0024	-0.0556	1.2951	-0.0065	0.1075	-0.0834	1.3181	0.0057758	-0.0776242	ACE2
TYR-196	-0.013	0.0329	-0.0051	0.0329	-0.0079	0.0009	-0.0393	1.5688	0.0021	0.1226	-0.0503	1.5725	0.000217057	-0.0500829	ACE2
GLU-197	-10.5831	0.431	-10.5809	0.431	-0.0021	0.0004	-0.051	2.6858	0.0081	0.1501	-10.6261	2.7275	0.0361829	-10.5899	ACE2
ASP-198	-10.8114	0.4017	-10.8096	0.4017	-0.002	0.0001	0.0748	1.2673	0.0021	0.0556	-10.7345	1.2695	0.0315168	-10.703	ACE2
TYR-199	-0.1939	0.0378	-0.1896	0.038	-0.0043	0.0005	-0.0106	1.2041	0.0023	0.0784	-0.2022	1.2042	0.000286892	-0.201913	ACE2
GLY-200	-0.1738	0.019	-0.1728	0.019	-0.001	0	0.0094	0.0428	0.0005	0.0236	-0.164	0.053	7.21733e-05	-0.163928	ACE2
ASP-201	-11.7706	0.4596	-11.7681	0.4596	-0.0024	0.0005	0.2658	0.9114	0.0031	0.068	-11.5017	1.0045	0.0414228	-11.4603	ACE2
TYR-202	-0.2135	0.039	-0.2053	0.039	-0.0081	0.0007	0.03	1.5256	-0.0079	0.1921	-0.1913	1.5404	0.000305409	-0.190995	ACE2
TRP-203	-0.0256	0.0324	-0.0199	0.0324	-0.0057	0.0005	-0.029	0.5044	-0.0112	0.16	-0.0658	0.5348	0.000210842	-0.0655892	ACE2
ARG-204	10.9916	0.3965	10.995	0.3965	-0.0035	0.0005	-0.1906	0.8082	-0.0046	0.0844	10.7964	0.9252	0.0321757	10.8286	ACE2
GLY-205	-0.1442	0.0367	-0.1415	0.0366	-0.0028	0.0004	-0.0608	0.472	-0.0054	0.0692	-0.2104	0.4775	0.000269625	-0.21013	ACE2
ASP-206	-14.3535	0.6137	-14.3473	0.6137	-0.0062	0.0005	0.1108	2.3619	0.0029	0.1815	-14.2398	2.3623	0.0725475	-14.1673	ACE2
TYR-207	-0.0083	0.0453	-0.0023	0.0453	-0.006	0.0004	0.0035	1.0257	-0.006	0.0958	-0.0107	1.0152	0.000410748	-0.0102893	ACE2
GLU-208	-13.4904	0.6185	-13.4844	0.6184	-0.006	0.0006	-0.0332	2.2815	-0.0083	0.1117	-13.5318	2.3345	0.0741839	-13.4576	ACE2
VAL-209	0.2116	0.0202	0.2172	0.0203	-0.0057	0.0006	-0.0332	0.2602	0	0.0461	0.1784	0.2652	8.16785e-05	0.178482	ACE2
ASN-210	-0.078	0.2967	-0.0701	0.2974	-0.0079	0.0019	0.0429	0.962	-0.0083	0.1249	-0.0435	1.0248	0.0175118	-0.0259882	ACE2
GLY-211	-0.2047	0.0954	-0.2009	0.0953	-0.0038	0.0007	-0.0094	0.5735	0.0039	0.0754	-0.2102	0.5836	0.0018328	-0.208367	ACE2
VAL-212	0.1661	0.0532	0.1742	0.0533	-0.0081	0.0012	0.0037	0.2315	0.0022	0.0993	0.172	0.2623	0.000566154	0.172566	ACE2
ASP-213	-13.6481	1.0983	-13.642	1.0969	-0.0061	0.0019	0.3419	2.5343	0.0052	0.069	-13.301	2.9929	0.245867	-13.0551	ACE2
GLY-214	0.1675	0.0335	0.1692	0.0335	-0.0018	0.0004	-0.0348	0.7097	-0.0022	0.0903	0.1305	0.7145	0.000224846	0.130725	ACE2
TYR-215	-0.2521	0.0364	-0.2469	0.0365	-0.0051	0.0009	-0.1405	1.3653	0.0011	0.0893	-0.3915	1.3765	0.000265286	-0.391235	ACE2
ASP-216	-11.7433	0.5421	-11.7404	0.542	-0.0029	0.0005	0.1883	2.5257	-0.0043	0.1049	-11.5593	2.6117	0.0575974	-11.5017	ACE2
TYR-217	-0.2208	0.0258	-0.2168	0.0257	-0.0039	0.0003	0.0368	0.2586	-0.0097	0.1188	-0.1937	0.282	0.000132768	-0.193567	ACE2
SER-218	-0.0274	0.0618	-0.0257	0.0618	-0.0019	0.0003	0.0931	2.2464	-0.0074	0.0791	0.0583	2.255	0.000765766	0.0590658	ACE2
ARG-219	12.3054	0.5047	12.3099	0.5047	-0.0044	0.0005	-0.2745	1.1456	0.0032	0.0861	12.0341	1.276	0.0518924	12.086	ACE2
GLY-220	0.0752	0.0257	0.0759	0.0256	-0.001	0	-0.0338	0.5418	-0.0057	0.0436	0.0357	0.5451	0.00013218	0.0358322	ACE2
GLN-221	0.1721	0.0261	0.1737	0.0261	-0.0017	0.0004	0.0231	0.9693	-0.0045	0.0766	0.1907	0.9723	0.000136552	0.190837	ACE2
LEU-222	0.1186	0.0225	0.1206	0.0225	-0.002	0	-0.0051	0.035	0.0001	0.0481	0.1136	0.0605	0.000101433	0.113701	ACE2
ILE-223	0.0618	0.0252	0.063	0.0252	-0.001	0	-0.0016	0.3926	0.0039	0.1223	0.0641	0.4166	0.000127234	0.0642272	ACE2
GLU-224	-9.6593	0.3263	-9.6584	0.3263	-0.001	0	0.0192	2.5761	-0.0077	0.1201	-9.6478	2.5929	0.0211662	-9.62663	ACE2
ASP-225	-10.7009	0.3592	-10.6998	0.3592	-0.001	0	0.1324	1.7801	0.0156	0.1186	-10.5529	1.8071	0.0254616	-10.5274	ACE2
VAL-226	0.0693	0.0145	0.0703	0.0145	-0.001	0	-0.0028	0.0361	0.0009	0.0434	0.0675	0.0566	4.20664e-05	0.0675421	ACE2
GLU-227	-9.155	0.2858	-9.1544	0.2858	-0.001	0	0.0536	2.364	0.0048	0.1515	-9.0966	2.373	0.0160908	-9.08051	ACE2
HIS-228	-0.0066	0.0831	-0.0058	0.0832	-0.001	0	-0.1125	0.9594	0.002	0.151	-0.1171	0.9762	0.00140722	-0.115693	ACE2
THR-229	0.067	0.025	0.0677	0.025	-0.001	0	-0.0058	0.095	0.0054	0.0603	0.0666	0.1154	0.000124826	0.0667248	ACE2
PHE-230	0.0398	0.0132	0.0405	0.0132	-0.001	0	-0.0041	0.1601	-0.0025	0.1075	0.0332	0.1979	3.51117e-05	0.0332351	ACE2
GLU-231	-8.6114	0.2369	-8.611	0.2369	0	0	0.1072	2.4411	-0.0015	0.1068	-8.5057	2.4497	0.0111182	-8.49458	ACE2
GLU-232	-9.0664	0.3502	-9.0659	0.3502	-0.0008	0.0004	-0.0298	2.5757	-0.0042	0.1328	-9.1005	2.6004	0.0239461	-9.07655	ACE2
ILE-233	0.0705	0.0123	0.0711	0.0123	-0.001	0	-0.0048	0.0326	0.002	0.0458	0.0677	0.0577	3.02194e-05	0.0677302	ACE2
LYS-234	8.3433	0.2538	8.3437	0.2538	0	0	-0.1093	1.2183	-0.0004	0.15	8.2335	1.2572	0.0131003	8.2466	ACE2
PRO-235	0.0529	0.0116	0.0532	0.0117	0	0	0.0007	0.1809	0.0001	0.1058	0.0537	0.2095	2.71334e-05	0.0537271	ACE2
LEU-236	0.0954	0.0131	0.0958	0.0131	0	0	0.008	0.0822	0.0018	0.0616	0.1051	0.1029	3.45908e-05	0.105135	ACE2
TYR-237	0.0135	0.0128	0.014	0.0128	-0.0003	0.0005	-0.0059	0.1574	0.0047	0.1108	0.0123	0.1928	3.29342e-05	0.0123329	ACE2
GLU-238	-8.0325	0.2098	-8.0323	0.2098	0	0	-0.053	2.0815	0.0037	0.1003	-8.0818	2.074	0.00871309	-8.07309	ACE2
HIS-239	0.0485	0.0156	0.0487	0.0156	0	0	-0.034	0.4065	0.0028	0.0601	0.0172	0.4108	4.86553e-05	0.0172487	ACE2
LEU-240	0.0827	0.0115	0.083	0.0115	0	0	-0.0018	0.0212	-0.0019	0.061	0.0789	0.0645	2.63471e-05	0.0789263	ACE2
HIS-241	0.0866	0.0135	0.0869	0.0135	0	0	0.0002	0.0407	-0.0007	0.0517	0.0861	0.0647	3.66815e-05	0.0861367	ACE2
ALA-242	0.0436	0.0076	0.0437	0.0076	0	0	0.001	0.16	-0.0026	0.0511	0.042	0.1692	1.16114e-05	0.0420116	ACE2
TYR-243	0.1144	0.0105	0.1147	0.0105	0	0	-0.0138	0.2139	-0.0021	0.0697	0.0985	0.2297	2.2003e-05	0.098522	ACE2
VAL-244	0.0636	0.0078	0.0638	0.0078	0	0	0.001	0.0244	0.0003	0.038	0.0649	0.0462	1.22939e-05	0.0649123	ACE2
ARG-245	7.5574	0.1907	7.5577	0.1907	0	0	-0.0288	0.666	0.001	0.0431	7.5296	0.663	0.00738471	7.53698	ACE2
ALA-246	0.0485	0.0059	0.0486	0.0059	0	0	0.0253	0.2797	0.0026	0.1215	0.0764	0.3002	6.98807e-06	0.076407	ACE2
LYS-247	7.7021	0.201	7.7023	0.201	0	0	-0.0648	1.4157	-0.0056	0.1199	7.6318	1.476	0.00819846	7.64	ACE2
LEU-248	0.0492	0.0079	0.0494	0.0079	0	0	-0.001	0.03	0.0032	0.0443	0.0514	0.0526	1.25484e-05	0.0514125	ACE2
MET-249	0.0316	0.0155	0.0318	0.0156	0	0	-0.0245	0.3479	-0.0023	0.0848	0.0048	0.358	4.84627e-05	0.00484846	ACE2
ASN-250	0.0819	0.0644	0.082	0.0644	0	0	-0.1817	1.3751	-0.0011	0.0737	-0.1009	1.3926	0.000826291	-0.100074	ACE2
ALA-251	0.0426	0.0125	0.0427	0.0124	0	0	-0.0393	0.5638	0.0018	0.0625	0.0051	0.5622	3.108e-05	0.00513108	ACE2
TYR-252	0.0174	0.0091	0.0176	0.0091	0	0	-0.0936	1.2613	0.0003	0.1101	-0.0759	1.2672	1.66336e-05	-0.0758834	ACE2
PRO-253	-0.0003	0.0111	-0.0002	0.0111	0	0	-0.0006	0.5309	-0.0032	0.0887	-0.004	0.5433	2.45951e-05	-0.0039754	ACE2
SER-254	0.0152	0.0254	0.0152	0.0254	0	0	0.2132	2.2179	-0.0009	0.0522	0.2275	2.2168	0.000129111	0.227629	ACE2
TYR-255	-0.0142	0.0207	-0.014	0.0207	0	0	-0.1378	1.7506	0.0056	0.1093	-0.1464	1.7592	8.63606e-05	-0.146314	ACE2
ILE-256	0.0585	0.0084	0.0586	0.0084	0	0	-0.0695	0.3562	0.0029	0.0588	-0.0081	0.362	1.41206e-05	-0.00808588	ACE2
SER-257	-0.0708	0.015	-0.0708	0.015	0	0	-0.2338	2.0536	0.0016	0.0417	-0.303	2.0533	4.49572e-05	-0.302955	ACE2
PRO-258	-0.0558	0.009	-0.0558	0.009	0	0	0.0094	0.2495	-0.0057	0.0745	-0.0521	0.2613	1.61477e-05	-0.0520839	ACE2
ILE-259	-0.0399	0.0089	-0.0398	0.0089	0	0	-0.0003	0.0554	0.0066	0.1035	-0.0336	0.1193	1.59792e-05	-0.033584	ACE2
GLY-260	-0.0425	0.0067	-0.0425	0.0067	0	0	-0.0022	0.0567	0.0004	0.0195	-0.0443	0.0619	9.06065e-06	-0.0442909	ACE2
CYS-261	0.0522	0.0086	0.0524	0.0086	0	0	-0.0027	0.0925	0.0066	0.06	0.0561	0.1038	1.49425e-05	0.0561149	ACE2
LEU-262	-0.0129	0.0105	-0.0127	0.0105	0	0	0	0.0189	-0.0009	0.0313	-0.0139	0.0383	2.19573e-05	-0.013878	ACE2
PRO-263	-0.0643	0.0093	-0.0641	0.0094	0	0	0.0011	0.0231	-0.0002	0.0372	-0.0634	0.0449	1.75109e-05	-0.0633825	ACE2
ALA-264	-0.0691	0.0076	-0.069	0.0076	0	0	-0.0003	0.1764	-0.0039	0.0704	-0.0733	0.1933	1.16607e-05	-0.0732883	ACE2
HIS-265	-0.0994	0.0162	-0.0991	0.0162	0	0	0.0108	0.3563	-0.0026	0.0608	-0.0912	0.3655	5.24781e-05	-0.0911475	ACE2
LEU-266	-0.0167	0.0112	-0.0165	0.0111	0	0	-0.0043	0.2667	0.002	0.0644	-0.0189	0.2689	2.49474e-05	-0.0188751	ACE2
LEU-267	-0.0486	0.0121	-0.0483	0.0121	0	0	0.0064	0.0855	-0.0036	0.0675	-0.0459	0.1126	2.94577e-05	-0.0458705	ACE2
GLY-268	-0.0818	0.0178	-0.0816	0.0178	0	0	0.0258	0.4247	-0.0101	0.0982	-0.0661	0.431	6.34557e-05	-0.0660365	ACE2
ASP-269	-9.7337	0.3359	-9.7333	0.3359	-0.0002	0.0004	0.021	1.3954	-0.0051	0.0996	-9.7179	1.3845	0.0220098	-9.69589	ACE2
MET-270	0.141	0.0177	0.1415	0.0177	-0.0009	0.0003	-0.0085	0.28	0.0024	0.044	0.1348	0.2828	6.26945e-05	0.134863	ACE2
TRP-271	0.0232	0.0214	0.0243	0.0214	-0.001	0	-0.032	0.3703	-0.0032	0.1758	-0.0119	0.4107	9.1959e-05	-0.011808	ACE2
GLY-272	0.0166	0.0125	0.0168	0.0125	0	0	0.0088	0.4493	0.0031	0.0696	0.0285	0.4505	3.14784e-05	0.0285315	ACE2
ARG-273	11.3111	0.4189	11.3125	0.419	-0.0015	0.0005	-0.04	1.4146	0.0019	0.1056	11.273	1.5231	0.0362675	11.3093	ACE2
PHE-274	0.0657	0.0186	0.0668	0.0186	-0.001	0	-0.0011	0.2796	0.0089	0.1046	0.0735	0.2954	6.93238e-05	0.0735693	ACE2
TRP-275	0.1024	0.0275	0.103	0.0275	-0.001	0	-0.0006	0.2001	0.0013	0.1215	0.1031	0.2384	0.000151491	0.103251	ACE2
THR-276	0.1069	0.0349	0.1074	0.0349	-0.0006	0.0005	0.0019	1.4045	-0.0009	0.0663	0.108	1.4048	0.000242869	0.108243	ACE2
ASN-277	0.0989	0.0844	0.0993	0.0844	0	0	-0.2743	1.0435	-0.0067	0.1271	-0.1821	1.064	0.00142586	-0.180674	ACE2
LEU-278	0.0759	0.0084	0.0763	0.0084	0	0	-0.0021	0.0785	-0.0055	0.076	0.0684	0.11	1.39818e-05	0.068414	ACE2
TYR-279	0.082	0.0175	0.0825	0.0175	-0.0004	0.0005	0.0096	1.2144	0.0008	0.0768	0.0924	1.2127	6.15253e-05	0.0924615	ACE2
SER-280	0.0583	0.0362	0.0585	0.0363	0	0	-0.0511	2.0769	-0.0014	0.0928	0.0058	2.0827	0.00026388	0.00606388	ACE2
LEU-281	0.0703	0.0075	0.0704	0.0075	0	0	0.0262	0.4874	0.0035	0.0935	0.0999	0.4924	1.13182e-05	0.0999113	ACE2
THR-282	-0.0215	0.0164	-0.0213	0.0164	0	0	0.0013	0.0986	0.0005	0.0201	-0.0198	0.0991	5.3936e-05	-0.0197461	ACE2
VAL-283	0.1049	0.0091	0.1051	0.0091	0	0	-0.025	0.4416	-0.0052	0.0968	0.0747	0.4492	1.66327e-05	0.0747166	ACE2
PRO-284	0.1026	0.0066	0.1028	0.0066	0	0	-0.0783	0.552	-0.0028	0.056	0.0215	0.5588	8.7195e-06	0.0215087	ACE2
PHE-285	-0.0531	0.011	-0.0528	0.011	0	0	-0.0137	0.2841	-0.0063	0.1156	-0.0732	0.3104	2.42482e-05	-0.0731758	ACE2
GLY-286	-0.0491	0.0154	-0.049	0.0154	0	0	-0.0675	0.6358	0.004	0.0775	-0.1126	0.6442	4.75139e-05	-0.112552	ACE2
GLN-287	-0.0355	0.049	-0.0354	0.049	0	0	-0.2777	1.5902	0.0034	0.0788	-0.3098	1.5844	0.000482024	-0.309318	ACE2
LYS-288	8.0577	0.2052	8.058	0.2052	0	0	0.0102	1.0493	0.0001	0.0762	8.068	1.0967	0.00849517	8.0765	ACE2
PRO-289	0.0693	0.0129	0.0695	0.0129	0	0	0.0072	0.1325	0.0042	0.0426	0.0807	0.1409	3.35002e-05	0.0807335	ACE2
ASN-290	-0.0488	0.0666	-0.0483	0.0666	-0.0001	0.0003	0.0034	0.6231	0.0068	0.0838	-0.0386	0.6174	0.000900766	-0.0376992	ACE2
ILE-291	-0.0528	0.0212	-0.0522	0.0212	-0.001	0	0.0274	0.4042	0.0091	0.1149	-0.0164	0.4232	9.04478e-05	-0.0163096	ACE2
ASP-292	-10.1954	0.3118	-10.1947	0.3118	-0.001	0	0.0849	1.7751	-0.0083	0.1324	-10.1187	1.7694	0.0192139	-10.0995	ACE2
VAL-293	0.011	0.0214	0.012	0.0214	-0.001	0	-0.0109	0.0935	-0.0016	0.0448	-0.0015	0.1054	9.20622e-05	-0.00140794	ACE2
THR-294	-0.145	0.0196	-0.1442	0.0196	-0.001	0	-0.0468	0.6037	0.0026	0.0697	-0.1892	0.6114	7.68698e-05	-0.189123	ACE2
ASP-295	-9.6322	0.2593	-9.6316	0.2593	-0.001	0	-0.0081	2.5971	-0.0041	0.118	-9.6444	2.5889	0.0133988	-9.631	ACE2
ALA-296	0.0054	0.0181	0.0059	0.0181	-0.0009	0.0004	-0.0021	0.1316	-0.0019	0.0746	0.0014	0.1559	6.54253e-05	0.00146543	ACE2
MET-297	-0.0149	0.038	-0.0132	0.038	-0.0019	0.0003	-0.0092	0.0866	0.0032	0.0443	-0.0209	0.1028	0.000289541	-0.0206105	ACE2
VAL-298	-0.049	0.0215	-0.0481	0.0215	-0.001	0	0.0226	0.3362	-0.006	0.1071	-0.0324	0.3508	9.30895e-05	-0.0323069	ACE2
ASP-299	-9.6641	0.2829	-9.6635	0.2829	-0.001	0	-0.1555	2.7134	0.0008	0.0909	-9.8188	2.6624	0.0158213	-9.80298	ACE2
GLN-300	-0.2625	0.0579	-0.2612	0.0578	-0.001	0.0002	-0.0544	0.805	0.0052	0.0786	-0.3117	0.8157	0.000683099	-0.311017	ACE2
ALA-301	-0.1265	0.0213	-0.1256	0.0213	-0.001	0	-0.0152	0.5996	0.0042	0.094	-0.1375	0.6048	9.13496e-05	-0.137409	ACE2
TRP-302	0.0126	0.0211	0.0163	0.0212	-0.0037	0.0005	0.0195	0.5489	0.007	0.0919	0.0391	0.557	8.91945e-05	0.0391892	ACE2
ASP-303	-13.171	0.4891	-13.1676	0.4889	-0.0034	0.0005	0.135	1.7024	0.0052	0.0852	-13.0308	1.6819	0.0466331	-12.9842	ACE2
ALA-304	-0.0664	0.0357	-0.0626	0.0357	-0.0039	0.0005	0.0286	0.2322	-0.0043	0.0399	-0.0421	0.2381	0.000254764	-0.0418452	ACE2
GLN-305	-0.1131	0.2746	-0.1018	0.2743	-0.0112	0.0017	0.0107	1.1132	-0.0062	0.1065	-0.1086	1.152	0.015073	-0.093527	ACE2
ARG-306	11.9903	0.436	11.9956	0.4363	-0.0054	0.0006	-0.2352	1.4373	0.0021	0.1132	11.7571	1.5732	0.0388774	11.796	ACE2
ILE-307	-0.0241	0.0286	-0.0185	0.0286	-0.0056	0.0005	0.0056	0.0319	0.0009	0.0374	-0.0176	0.0549	0.000163903	-0.0174361	ACE2
PHE-308	-0.1093	0.0453	-0.0924	0.0453	-0.017	0.0015	0.028	0.0881	0.001	0.0753	-0.0802	0.1195	0.000411145	-0.0797889	ACE2
LYS-309	15.8786	0.719	15.8923	0.7199	-0.0136	0.0017	-0.3542	1.3268	-0.0089	0.0905	15.5154	1.5261	0.105811	15.6212	ACE2
GLU-310	-13.1431	0.4417	-13.1376	0.4415	-0.0055	0.0006	0.1053	1.6872	-0.0029	0.1045	-13.0407	1.707	0.0383468	-13.0024	ACE2
ALA-311	0.0285	0.0428	0.0346	0.0427	-0.006	0.0006	-0.0197	0.0315	-0.0008	0.0481	0.008	0.0673	0.000366771	0.00836677	ACE2
GLU-312	-17.3924	0.7902	-17.3701	0.7888	-0.0223	0.0028	0.5116	1.8807	0.0043	0.1023	-16.8765	1.9039	0.119065	-16.7574	ACE2
LYS-313	13.313	0.4939	13.3221	0.4944	-0.0092	0.0011	-0.3072	1.2666	0.002	0.0689	13.0078	1.3721	0.0499311	13.0577	ACE2
PHE-314	0.0275	0.0321	0.0358	0.032	-0.0083	0.0008	-0.0447	0.0926	0.0062	0.1178	-0.011	0.1544	0.000206263	-0.0107937	ACE2
PHE-315	0.0517	0.0511	0.0694	0.0514	-0.0177	0.0018	-0.0314	0.0507	-0.0025	0.0771	0.0177	0.1015	0.000523854	0.0182239	ACE2
VAL-316	0.031	0.0378	0.0464	0.0377	-0.0154	0.0021	-0.0742	0.3437	-0.0002	0.0943	-0.0434	0.3588	0.000286226	-0.0431138	ACE2
SER-317	0.1095	0.0749	0.1146	0.0748	-0.0051	0.0006	-0.1027	0.9639	-0.0005	0.0682	0.0064	0.9681	0.00111364	0.00751364	ACE2
VAL-318	0.1263	0.0311	0.1331	0.0311	-0.0069	0.0007	-0.0277	0.0295	0.0009	0.0314	0.0994	0.0484	0.000193512	0.0995935	ACE2
GLY-319	-0.0555	0.0598	-0.0489	0.0596	-0.0066	0.0008	-0.0559	0.3577	-0.0011	0.0495	-0.1125	0.3698	0.000719321	-0.111781	ACE2
LEU-320	0.178	0.0556	0.2022	0.0561	-0.0242	0.0029	0.0002	0.4276	0.0023	0.0588	0.1805	0.4309	0.000618588	0.181119	ACE2
PRO-321	0.2981	0.0994	0.3533	0.1011	-0.0552	0.0085	0.0718	0.3606	-0.0087	0.1028	0.3612	0.392	0.00197587	0.363176	ACE2
ASN-322	-0.559	0.2727	-0.4774	0.2702	-0.0816	0.0139	-0.1204	1.1845	-0.0063	0.1028	-0.6857	1.2155	0.0151485	-0.670552	ACE2
MET-323	-0.2524	0.2318	-0.1075	0.2242	-0.1449	0.0243	-0.2877	0.5761	-0.0033	0.1228	-0.5434	0.6163	0.0109723	-0.532428	ACE2
THR-324	1.0472	0.3913	2.003	0.4179	-0.9558	0.2455	-1.1688	1.25	-0.0865	0.1421	-0.2081	1.1916	0.0268691	-0.181231	ACE2
GLN-325	-4.0906	3.4856	-0.5816	1.5977	-3.509	2.3424	5.8636	6.0704	-0.7544	0.6085	1.0187	2.9884	1.81841	2.83711	ACE2
GLY-326	-0.3876	0.3825	0.3567	0.3648	-0.7444	0.2223	0.1479	0.4879	-0.0241	0.0767	-0.2638	0.4024	0.0292028	-0.234597	ACE2
PHE-327	-0.1137	0.1695	0.2142	0.1343	-0.3279	0.0626	-0.17	0.1278	-0.0005	0.062	-0.2842	0.1827	0.00574646	-0.278454	ACE2
TRP-328	0.1442	0.1445	0.2909	0.1483	-0.1467	0.0191	-0.0202	0.6653	-0.0028	0.1461	0.1211	0.7046	0.00419187	0.125292	ACE2
GLU-329	-23.6609	1.9007	-23.1012	1.7229	-0.5597	0.2361	0.3308	2.7112	-0.0017	0.1039	-23.3318	3.3651	0.697329	-22.6345	ACE2
ASN-330	-3.5568	1.1298	-0.0674	0.3571	-3.4894	1.0308	5.5342	2.0604	-0.63	0.2002	1.3474	1.688	0.278512	1.62591	ACE2
SER-331	-0.2974	0.1745	-0.1884	0.1674	-0.109	0.0178	-0.0082	0.5394	0.0016	0.0788	-0.304	0.5398	0.00605221	-0.297948	ACE2
MET-332	-0.2556	0.0765	-0.214	0.0765	-0.0416	0.005	0.076	0.1743	0.0019	0.053	-0.1778	0.1851	0.00117848	-0.176622	ACE2
LEU-333	0.1461	0.0366	0.1708	0.0378	-0.0247	0.0034	0.0034	0.3668	-0.0002	0.0962	0.1493	0.3745	0.000269053	0.149569	ACE2
THR-334	0.0853	0.0749	0.0936	0.0749	-0.0083	0.0008	-0.0904	0.9327	0.0006	0.0886	-0.0045	0.931	0.00113849	-0.00336151	ACE2
ASP-335	-15.4371	0.6483	-15.4257	0.6475	-0.0114	0.0016	0.0457	2.1331	0.0025	0.0647	-15.3889	2.1573	0.0817413	-15.3072	ACE2
PRO-336	-0.3389	0.0743	-0.3192	0.0735	-0.0196	0.0042	-0.0641	0.6263	-0.0016	0.0681	-0.4045	0.6406	0.00111514	-0.403385	ACE2
GLY-337	0.0618	0.0665	0.069	0.0672	-0.0072	0.0016	-0.0034	0.4754	-0.0006	0.0664	0.0578	0.4894	0.000886256	0.0586863	ACE2
ASN-338	0.2602	0.198	0.2674	0.1984	-0.0071	0.0018	-0.0794	1.3768	-0.0009	0.0568	0.18	1.3915	0.00777055	0.187771	ACE2
VAL-339	0.1318	0.0919	0.1401	0.0917	-0.0082	0.002	-0.0223	0.5263	0.0038	0.0692	0.1133	0.5311	0.00167895	0.114979	ACE2
GLN-340	0.5544	0.2985	0.5753	0.2969	-0.0209	0.0053	0.0178	1.1323	0.0014	0.0784	0.5736	1.155	0.0171965	0.590797	ACE2
LYS-341	13.2393	0.5075	13.2483	0.508	-0.0091	0.0011	-0.2136	1.514	0.0029	0.0904	13.0286	1.6433	0.0525395	13.0811	ACE2
ALA-342	0.3032	0.0292	0.3111	0.0294	-0.0079	0.0008	-0.1247	0.4666	0.0071	0.0728	0.1856	0.4782	0.000171296	0.185771	ACE2
VAL-343	-0.1974	0.0308	-0.1869	0.0308	-0.0105	0.0009	0.0413	0.1994	-0.0008	0.0621	-0.1569	0.2138	0.000190131	-0.15671	ACE2
CYS-344	0.0363	0.056	0.0417	0.0559	-0.0054	0.0005	-0.0459	0.5373	0.0051	0.0911	-0.0046	0.5483	0.000627757	-0.00397224	ACE2
HIS-345	-0.1216	0.1313	-0.1122	0.1314	-0.0094	0.0009	0.0455	0.8464	0.0035	0.0634	-0.0727	0.8429	0.0032912	-0.0694088	ACE2
PRO-346	0.0377	0.0299	0.0451	0.0299	-0.0074	0.0005	-0.006	0.5947	0.0074	0.1096	0.039	0.5979	0.000178796	0.0391788	ACE2
THR-347	-0.2198	0.0768	-0.2016	0.0767	-0.0182	0.0013	0.1302	0.4182	0.0032	0.0586	-0.0865	0.4157	0.00119093	-0.0853091	ACE2
ALA-348	0.2634	0.0436	0.2897	0.0438	-0.0263	0.0019	-0.1888	0.5731	0.0068	0.0556	0.0814	0.5735	0.000380724	0.0817807	ACE2
TRP-349	-0.6427	0.0846	-0.4849	0.0809	-0.1579	0.0142	0.291	0.3285	-0.0057	0.103	-0.3574	0.3435	0.00143172	-0.355968	ACE2
ASP-350	-21.6367	1.074	-21.4523	1.069	-0.1845	0.0169	3.0191	2.7824	0.0065	0.116	-18.611	2.6417	0.215257	-18.3957	ACE2
LEU-351	-0.6171	0.1771	0.3274	0.1467	-0.9445	0.1255	-0.6208	0.1983	-0.0005	0.0205	-1.2384	0.196	0.00623593	-1.23216	ACE2
GLY-352	-2.1079	0.3239	-0.6872	0.2333	-1.4207	0.1522	2.3708	0.567	0.0021	0.0501	0.2651	0.4777	0.0208352	0.285935	ACE2
LYS-353	-13.4034	5.0206	8.0464	4.4961	-21.4498	3.8571	79.9904	7.8405	-2.7045	0.2115	63.8825	6.5858	5.96743	69.8499	ACE2
GLY-354	-7.5964	0.9519	-0.238	0.4469	-7.3584	0.8991	3.6484	1.6691	-0.8395	0.1633	-4.7875	1.4674	0.19994	-4.58756	ACE2
ASP-355	-42.4283	3.5871	-34.0947	3.5144	-8.3336	1.9889	26.4185	5.8331	-0.4833	0.1432	-16.4931	4.0536	2.35218	-14.1409	ACE2
PHE-356	-1.4911	0.1915	-0.3542	0.1043	-1.1369	0.1669	0.4757	0.3185	-0.0017	0.0871	-1.0172	0.3271	0.00735908	-1.00984	ACE2
ARG-357	24.7098	1.7924	27.7212	1.6465	-3.0114	0.8036	-2.2358	3.1644	-0.3308	0.1043	22.1432	2.7877	0.744811	22.888	ACE2
ILE-358	-0.4227	0.0633	-0.3629	0.0621	-0.0599	0.0057	0.121	0.0534	0.0019	0.0409	-0.2999	0.0645	0.000803435	-0.299097	ACE2
LEU-359	0.0355	0.0364	0.0731	0.0374	-0.0376	0.0039	0.0161	0.0508	-0.0009	0.033	0.0507	0.0624	0.000265892	0.0509659	ACE2
MET-360	-0.2108	0.1128	-0.196	0.1132	-0.0149	0.0013	0.0304	0.0885	-0.0074	0.0771	-0.1878	0.1419	0.00253614	-0.185264	ACE2
CYS-361	0.0492	0.0218	0.055	0.0218	-0.0059	0.0005	-0.0412	0.5656	-0.0077	0.112	0.0002	0.5793	9.49614e-05	0.000294961	ACE2
THR-362	0.0186	0.0398	0.0239	0.0397	-0.0053	0.0005	-0.0038	0.5535	-0.0066	0.0653	0.0082	0.556	0.000315759	0.00851576	ACE2
LYS-363	11.9836	0.3914	11.9867	0.3915	-0.003	0.0002	-0.1988	1.1716	-0.0031	0.0967	11.7817	1.2483	0.0309257	11.8126	ACE2
VAL-364	0.1166	0.0164	0.1186	0.0164	-0.002	0	-0.0522	0.4692	-0.0044	0.1016	0.0599	0.4789	5.41445e-05	0.0599541	ACE2
THR-365	-0.1709	0.0378	-0.1693	0.0377	-0.0017	0.0005	-0.0039	0.2931	-0.0005	0.0367	-0.1752	0.2881	0.000284148	-0.174916	ACE2
MET-366	-0.1446	0.0599	-0.1429	0.0599	-0.002	0.0001	0.0103	0.131	-0.0017	0.0958	-0.136	0.1723	0.000715047	-0.135285	ACE2
ASP-367	-12.2137	0.3879	-12.2117	0.3879	-0.002	0	0.0396	2.3089	-0.0027	0.1115	-12.1768	2.2957	0.0296077	-12.1472	ACE2
ASP-368	-12.8946	0.4294	-12.8916	0.4293	-0.003	0.0002	0.3256	1.2407	0.0006	0.0926	-12.5685	1.2467	0.0361383	-12.5324	ACE2
PHE-369	-0.2598	0.0255	-0.2556	0.0254	-0.0041	0.0004	0.0428	0.04	0.003	0.1094	-0.214	0.1165	0.000130159	-0.21387	ACE2
LEU-370	-0.2375	0.028	-0.2343	0.028	-0.003	0.0002	0.0266	0.1539	-0.003	0.0576	-0.2138	0.1614	0.000157468	-0.213643	ACE2
THR-371	-0.1837	0.0335	-0.1791	0.0335	-0.0046	0.0005	0.0441	0.9811	0.0031	0.1049	-0.1365	0.9881	0.000224724	-0.136275	ACE2
ALA-372	-0.2899	0.0236	-0.2847	0.0235	-0.0052	0.0005	0.0718	0.0422	0.0017	0.0527	-0.2164	0.0666	0.000111414	-0.216289	ACE2
HIS-373	-0.2827	0.0572	-0.2754	0.0571	-0.0074	0.0006	0.0526	0.0903	0.002	0.0918	-0.2282	0.1364	0.000655273	-0.227545	ACE2
HIS-374	-0.3976	0.2256	-0.3892	0.2258	-0.0084	0.0006	0.045	0.5318	-0.0109	0.0936	-0.3635	0.6362	0.0104425	-0.353058	ACE2
GLU-375	-16.5881	0.6701	-16.5724	0.6697	-0.0158	0.001	0.9157	1.6676	0.0051	0.132	-15.6672	1.6665	0.0869828	-15.5802	ACE2
MET-376	-0.252	0.121	-0.2271	0.1213	-0.0249	0.0023	0.0577	0.0459	0.0017	0.0561	-0.1926	0.1142	0.00287597	-0.189724	ACE2
GLY-377	-0.3528	0.0594	-0.3449	0.0591	-0.0079	0.0007	0.0727	0.3127	0.0001	0.0324	-0.28	0.3144	0.000708364	-0.279292	ACE2
HIS-378	-0.2369	0.0842	-0.2146	0.084	-0.0223	0.0016	0.0734	0.6455	-0.0016	0.1277	-0.1651	0.6592	0.0014138	-0.163686	ACE2
ILE-379	-0.4844	0.0578	-0.4128	0.0557	-0.0716	0.0074	0.1397	0.0738	-0.0034	0.0463	-0.3481	0.0827	0.000668956	-0.347431	ACE2
GLN-380	-0.5136	0.1156	-0.467	0.1141	-0.0466	0.0047	-0.1493	0.4354	0.0026	0.0885	-0.6603	0.4649	0.00267726	-0.657623	ACE2
TYR-381	-0.314	0.0672	-0.2636	0.0662	-0.0504	0.0045	-0.0312	1.0365	-0.0031	0.045	-0.3482	1.0433	0.000904474	-0.347296	ACE2
ASP-382	-21.4353	1.1018	-21.3261	1.0985	-0.1093	0.0115	2.7804	1.6542	0.0109	0.1013	-18.6441	1.5759	0.228025	-18.4161	ACE2
MET-383	-0.6015	0.1754	-0.3607	0.1679	-0.2408	0.0326	-0.3154	0.5435	-0.0031	0.0996	-0.92	0.5631	0.00610706	-0.913893	ACE2
ALA-384	-0.4941	0.144	-0.4082	0.142	-0.0859	0.0139	-0.1676	0.4136	-0.0031	0.0628	-0.6648	0.4435	0.00413542	-0.660665	ACE2
TYR-385	-0.3241	0.1127	-0.0862	0.112	-0.2379	0.0487	-0.0311	0.5137	-0.001	0.0434	-0.3562	0.5111	0.00252681	-0.353673	ACE2
ALA-386	-1.5143	0.5282	-0.2139	0.3788	-1.3004	0.4859	3.1103	2.2489	-0.1686	0.117	1.4274	1.9155	0.0524113	1.47981	ACE2
ALA-387	-3.2702	1.496	-0.7988	0.5097	-2.4713	1.464	0.8793	1.5285	-0.5515	0.4016	-2.9424	1.7108	0.37158	-2.57082	ACE2
GLN-388	-1.1628	0.5866	-0.3799	0.6368	-0.783	0.2465	0.4711	1.0567	-0.0061	0.094	-0.6978	1.2143	0.0655732	-0.632227	ACE2
PRO-389	0.8231	0.2288	1.4968	0.2551	-0.6738	0.13	-1.4456	0.4401	-0.0097	0.0751	-0.6322	0.3599	0.0105212	-0.621679	ACE2
PHE-390	0.3388	0.1293	0.8933	0.1492	-0.5545	0.0785	-1.2101	0.3841	-0.0117	0.1087	-0.883	0.361	0.0033396	-0.87966	ACE2
LEU-391	0.4961	0.0907	0.6778	0.0943	-0.1817	0.0144	-0.5683	0.2299	0.0055	0.0918	-0.0666	0.224	0.00165241	-0.0649476	ACE2
LEU-392	0.5157	0.1283	0.661	0.1349	-0.1452	0.0188	-0.425	0.1512	-0.0035	0.0724	0.0872	0.1684	0.00332381	0.0905238	ACE2
ARG-393	29.1499	2.3777	31.3879	2.3545	-2.238	0.5206	-12.4676	3.8491	-0.1583	0.1368	16.524	2.8799	1.24487	17.7689	ACE2
ASN-394	-0.2605	0.2031	-0.2048	0.2033	-0.0557	0.0045	-0.0907	1.0843	-0.002	0.1012	-0.3532	1.0641	0.00812868	-0.345071	ACE2
GLY-395	-0.1894	0.0682	-0.1761	0.0681	-0.0133	0.001	0.1179	0.4728	0.0064	0.0577	-0.0651	0.4794	0.000932858	-0.0641671	ACE2
ALA-396	-0.0147	0.0582	-0.005	0.0582	-0.0097	0.0008	0.0024	0.2953	-0.0051	0.0714	-0.0174	0.3078	0.000678916	-0.0167211	ACE2
ASN-397	-0.1	0.0607	-0.0915	0.0608	-0.0085	0.0006	0.0937	0.315	0.008	0.0605	0.0017	0.3234	0.000738099	0.0024381	ACE2
GLU-398	-15.4277	0.9538	-15.4173	0.9527	-0.0104	0.0015	0.3159	2.4739	0.0098	0.1794	-15.1019	2.5507	0.176733	-14.9252	ACE2
GLY-399	-0.0635	0.0361	-0.0606	0.0361	-0.003	0.0001	0.0077	0.0541	-0.0016	0.0339	-0.0575	0.0657	0.000261069	-0.0572389	ACE2
PHE-400	0.0085	0.0376	0.0189	0.0376	-0.0104	0.0007	-0.0081	0.0681	0.0027	0.0463	0.0031	0.0846	0.00028362	0.00338362	ACE2
HIS-401	0.4544	0.0758	0.477	0.0759	-0.0226	0.0015	-0.1648	0.5283	-0.0017	0.0984	0.2879	0.5444	0.00115358	0.289054	ACE2
GLU-402	-14.4032	0.5499	-14.3952	0.5497	-0.008	0.0006	0.4409	1.3903	-0.006	0.0679	-13.9682	1.4321	0.0582112	-13.91	ACE2
ALA-403	0.1155	0.0235	0.1191	0.0235	-0.0037	0.0005	-0.0154	0.0184	0.0006	0.0195	0.1007	0.0318	0.000110627	0.100811	ACE2
VAL-404	0.2007	0.0598	0.2104	0.0597	-0.0097	0.0008	-0.0422	0.0375	0.0001	0.0546	0.1586	0.0803	0.000717039	0.159317	ACE2
GLY-405	0.1065	0.0338	0.1099	0.0338	-0.0034	0.0005	-0.0169	0.0384	-0.0001	0.0211	0.0894	0.0496	0.00022864	0.0896286	ACE2
GLU-406	-12.8419	0.4392	-12.8378	0.4392	-0.004	0.0002	0.1779	1.8726	0.0018	0.0793	-12.6622	1.9057	0.0377677	-12.6244	ACE2
ILE-407	0.2024	0.0242	0.2069	0.0242	-0.0044	0.0005	-0.0275	0.0284	0.0018	0.023	0.1766	0.0405	0.000117022	0.176717	ACE2
MET-408	0.2799	0.0897	0.2872	0.0897	-0.0072	0.0007	-0.0392	0.0466	-0.0003	0.0717	0.2405	0.1157	0.00159038	0.24209	ACE2
SER-409	0.2405	0.0546	0.243	0.0546	-0.0026	0.0005	-0.0474	0.9353	0.0031	0.0319	0.1962	0.9315	0.000590118	0.19679	ACE2
LEU-410	0.134	0.0168	0.1362	0.0169	-0.002	0.0002	-0.0097	0.1924	0.0056	0.0894	0.1299	0.2042	5.67265e-05	0.129957	ACE2
SER-411	0.1916	0.0475	0.1935	0.0475	-0.002	0	-0.0065	0.2328	0.0041	0.0688	0.1892	0.2435	0.00045131	0.189651	ACE2
ALA-412	0.1057	0.0223	0.1074	0.0223	-0.0019	0.0002	-0.0087	0.0416	-0.0009	0.0284	0.0962	0.0529	9.98384e-05	0.0962998	ACE2
ALA-413	0.1087	0.0129	0.1097	0.0129	-0.001	0	0.009	0.2616	0.0111	0.1037	0.1288	0.2917	3.32042e-05	0.128833	ACE2
THR-414	-0.1252	0.0399	-0.1241	0.04	-0.001	0	0.011	0.1657	-0.0026	0.0738	-0.1168	0.1828	0.000320791	-0.116479	ACE2
PRO-415	-0.0774	0.029	-0.0766	0.029	-0.001	0	0.0254	0.191	0.0132	0.1047	-0.0389	0.2221	0.00016883	-0.0387312	ACE2
LYS-416	10.4279	0.3297	10.4291	0.3298	-0.001	0.0002	-0.2678	1.2562	-0.0061	0.1148	10.1539	1.3028	0.0219279	10.1758	ACE2
HIS-417	0.0802	0.0303	0.0828	0.0303	-0.0026	0.0005	-0.0293	0.2518	0.0028	0.1224	0.0538	0.2849	0.000183695	0.0539837	ACE2
LEU-418	-0.0498	0.0222	-0.0483	0.0222	-0.0013	0.0005	-0.0045	0.0288	0.001	0.0482	-0.0533	0.0587	9.86208e-05	-0.0532014	ACE2
LYS-419	9.6019	0.265	9.603	0.265	-0.001	0	-0.1143	1.3365	-0.0052	0.0955	9.4824	1.3854	0.0142842	9.49668	ACE2
SER-420	0.098	0.0422	0.0992	0.0422	-0.001	0.0001	-0.0366	0.9045	0.0033	0.0919	0.0647	0.9074	0.000355571	0.0650556	ACE2
ILE-421	-0.0249	0.02	-0.0225	0.02	-0.0023	0.0005	-0.0603	0.468	-0.0001	0.1086	-0.0853	0.4817	8.00073e-05	-0.08522	ACE2
GLY-422	0.0224	0.0259	0.0231	0.0259	-0.001	0	-0.0407	0.4701	0.0018	0.0588	-0.0164	0.4748	0.000133934	-0.0162661	ACE2
LEU-423	0.1272	0.0171	0.1286	0.0171	-0.0014	0.0005	-0.0699	0.4652	-0.0031	0.0825	0.0542	0.4645	5.85086e-05	0.0542585	ACE2
LEU-424	-0.1046	0.0157	-0.1037	0.0157	-0.001	0	-0.0215	0.3048	0.0037	0.0903	-0.1225	0.3194	4.97326e-05	-0.12245	ACE2
SER-425	-0.0393	0.0339	-0.0388	0.0339	-0.0001	0.0003	0.0051	1.1581	0.0048	0.0561	-0.0293	1.1591	0.00023058	-0.0290694	ACE2
PRO-426	0.0368	0.0198	0.0373	0.0198	-0.0009	0.0004	-0.0128	0.5674	0.0034	0.0743	0.0274	0.572	7.84481e-05	0.0274784	ACE2
ASP-427	-8.8638	0.2372	-8.8635	0.2371	0	0	0.048	2.3431	0.0063	0.0847	-8.8095	2.3263	0.0111589	-8.79834	ACE2
PHE-428	0.0005	0.0343	0.0011	0.0343	-0.001	0	-0.0288	0.5311	0.0103	0.1208	-0.018	0.5443	0.000235484	-0.0177645	ACE2
GLN-429	-0.0833	0.0587	-0.0829	0.0587	0	0	-0.0725	1.3852	0.0057	0.0936	-0.1502	1.3948	0.000694328	-0.149506	ACE2
GLU-430	-9.0577	0.3477	-9.0573	0.3476	-0.0001	0.0003	0.0585	2.2151	0.0033	0.1312	-8.9959	2.1684	0.0237096	-8.97219	ACE2
ASP-431	-8.3894	0.2139	-8.3892	0.2139	0	0	-0.0383	1.0486	0.0027	0.0718	-8.425	1.0364	0.00909738	-8.4159	ACE2
ASN-432	-0.0045	0.0962	-0.0042	0.0962	0	0	0.0121	1.0887	0.0132	0.1027	0.0209	1.0897	0.00184405	0.022744	ACE2
GLU-433	-7.8681	0.1823	-7.8679	0.1823	0	0	0.0456	2.0836	0.0045	0.0676	-7.8181	2.0885	0.0066051	-7.81149	ACE2
THR-434	-0.0534	0.0205	-0.0531	0.0205	0	0	-0.016	0.5215	-0.0039	0.0576	-0.0732	0.5204	8.44282e-05	-0.0731156	ACE2
GLU-435	-9.0733	0.2143	-9.0728	0.2142	0	0.0001	0.2539	1.427	0.0064	0.0971	-8.8129	1.4207	0.00913878	-8.80376	ACE2
ILE-436	-0.0871	0.0121	-0.0868	0.0121	0	0	0.0039	0.0197	0	0.0737	-0.0832	0.0765	2.94095e-05	-0.0831706	ACE2
ASN-437	0.0136	0.0143	0.0139	0.0143	0	0	0.004	0.1054	0	0.0151	0.0176	0.1072	4.07619e-05	0.0176408	ACE2
PHE-438	-0.0319	0.0134	-0.031	0.0134	-0.001	0	0.008	0.1388	-0.0011	0.1584	-0.0249	0.2098	3.59077e-05	-0.0248641	ACE2
LEU-439	-0.0795	0.0138	-0.079	0.0138	-0.001	0.0001	0.0017	0.0178	-0.0009	0.0371	-0.0788	0.0415	3.81276e-05	-0.0787619	ACE2
LEU-440	-0.0847	0.011	-0.0842	0.011	0	0	0.002	0.0202	-0.0009	0.0263	-0.0836	0.0343	2.42327e-05	-0.0835758	ACE2
LYS-441	9.9968	0.3789	9.9975	0.3789	-0.001	0	-0.1943	1.4908	-0.0074	0.1138	9.7952	1.5613	0.0291792	9.82438	ACE2
GLN-442	-0.059	0.0435	-0.0581	0.0435	-0.001	0	-0.0213	0.8679	-0.0026	0.1074	-0.083	0.8719	0.000380839	-0.0826192	ACE2
ALA-443	-0.0734	0.017	-0.073	0.0169	0	0	0.0022	0.0331	0.0001	0.0219	-0.071	0.0426	5.78567e-05	-0.0709421	ACE2
LEU-444	-0.0388	0.0136	-0.0383	0.0135	-0.0008	0.0004	-0.0031	0.1191	-0.0008	0.0393	-0.0427	0.1282	3.68906e-05	-0.0426631	ACE2
THR-445	-0.0719	0.0495	-0.0711	0.0494	-0.001	0	0.0501	1.0746	0.0015	0.0868	-0.0202	1.0846	0.000492956	-0.019707	ACE2
ILE-446	-0.0412	0.0156	-0.0401	0.0157	-0.001	0	-0.0077	0.0819	-0.0032	0.079	-0.052	0.1203	4.91057e-05	-0.0519509	ACE2
VAL-447	-0.015	0.0176	-0.0145	0.0176	-0.0009	0.0002	0.0003	0.0255	0.0005	0.033	-0.0142	0.0458	6.20183e-05	-0.014138	ACE2
GLY-448	0.0321	0.0146	0.0323	0.0146	0	0	-0.0111	0.2541	0.0019	0.0821	0.0228	0.2692	4.27769e-05	0.0228428	ACE2
THR-449	0.0293	0.0286	0.03	0.0285	-0.001	0	-0.0054	0.1339	-0.0088	0.0892	0.0151	0.1586	0.00016405	0.015264	ACE2
LEU-450	-0.0413	0.0156	-0.0403	0.0156	-0.001	0	-0.0004	0.0386	-0.0034	0.0525	-0.0451	0.0663	4.88828e-05	-0.0450511	ACE2
PRO-451	-0.0534	0.0165	-0.0529	0.0165	-0.0009	0.0002	0.0025	0.0232	-0.002	0.0523	-0.0528	0.0579	5.46831e-05	-0.0527453	ACE2
PHE-452	0.0168	0.0144	0.0177	0.0144	-0.001	0	0.0036	0.1227	0.0004	0.0965	0.0208	0.1514	4.15792e-05	0.0208416	ACE2
THR-453	-0.0462	0.0454	-0.0452	0.0454	-0.001	0	-0.0191	0.3793	0.0002	0.045	-0.065	0.3819	0.000414604	-0.0645854	ACE2
TYR-454	-0.094	0.0188	-0.0929	0.0188	-0.001	0	-0.1446	1.2061	0.0005	0.0769	-0.2381	1.2084	7.11593e-05	-0.238029	ACE2
MET-455	0.0475	0.017	0.0482	0.0171	-0.001	0	0	0.028	-0.0033	0.0551	0.0443	0.0627	5.78752e-05	0.0443579	ACE2
LEU-456	0.0633	0.0155	0.0643	0.0155	-0.001	0	-0.0016	0.0271	0.0015	0.0401	0.0632	0.0512	4.82051e-05	0.0632482	ACE2
GLU-457	-11.282	0.4102	-11.2806	0.4102	-0.0011	0.0004	0.073	0.6922	-0.0051	0.0675	-11.2141	0.8198	0.0327925	-11.1813	ACE2
LYS-458	9.2218	0.2942	9.2226	0.2942	-0.001	0	-0.1658	1.0986	0.0122	0.1648	9.0682	1.1504	0.0176432	9.08584	ACE2
TRP-459	-0.0516	0.012	-0.0505	0.012	-0.001	0	-0.0001	0.0435	-0.0014	0.0653	-0.0531	0.0819	2.90151e-05	-0.053071	ACE2
ARG-460	11.2721	0.4223	11.2739	0.4223	-0.002	0	-0.114	0.2408	-0.0031	0.0784	11.155	0.4633	0.0367266	11.1917	ACE2
TRP-461	0.101	0.0164	0.1031	0.0164	-0.002	0	0.0306	0.3419	0.002	0.107	0.1336	0.3648	5.41739e-05	0.133654	ACE2
MET-462	0.0134	0.03	0.0141	0.0299	-0.001	0	0.0011	0.1041	-0.0024	0.1068	0.0121	0.1451	0.000179972	0.01228	ACE2
VAL-463	0.0608	0.0135	0.0616	0.0135	-0.001	0	-0.0087	0.2807	-0.0018	0.0552	0.0504	0.2865	3.63106e-05	0.0504363	ACE2
PHE-464	0.0642	0.0188	0.066	0.0188	-0.002	0.0001	-0.0142	0.2569	-0.0036	0.0726	0.0464	0.2654	7.08918e-05	0.0464709	ACE2
LYS-465	9.7345	0.3564	9.7355	0.3564	-0.001	0	-0.2101	1.5489	-0.0021	0.1386	9.5222	1.6013	0.0260582	9.54826	ACE2
GLY-466	0.0794	0.0099	0.0797	0.0099	0	0	-0.0336	0.572	0.0031	0.0724	0.0489	0.574	1.96068e-05	0.0489196	ACE2
GLU-467	-8.8002	0.3046	-8.7996	0.3046	-0.0009	0.0002	-0.1633	2.4554	0.0003	0.0801	-8.9632	2.4385	0.0182251	-8.94497	ACE2
ILE-468	-0.0621	0.0104	-0.0616	0.0104	-0.0002	0.0004	-0.0117	0.3356	0.0039	0.0775	-0.0699	0.3407	2.15171e-05	-0.0698785	ACE2
PRO-469	-0.0326	0.0153	-0.0323	0.0153	0	0	-0.0017	0.1189	0.0019	0.0745	-0.0324	0.1405	4.70311e-05	-0.032353	ACE2
LYS-470	8.6478	0.3995	8.6482	0.3995	-0.0004	0.0005	-0.0223	1.4943	0.0066	0.0806	8.632	1.6047	0.0328073	8.66481	ACE2
ASP-471	-7.8412	0.2369	-7.841	0.2369	0	0	0.1508	2.0871	0.0044	0.0729	-7.686	2.0813	0.0110673	-7.67493	ACE2
GLN-472	-0.0039	0.0416	-0.0036	0.0416	0	0	-0.1736	0.93	0.0092	0.0856	-0.1683	0.9239	0.000347565	-0.167952	ACE2
TRP-473	-0.0233	0.0151	-0.0225	0.0151	-0.001	0	-0.0174	0.3968	-0.0031	0.0542	-0.0438	0.4007	4.56748e-05	-0.0437543	ACE2
MET-474	-0.0362	0.0101	-0.0358	0.0102	0	0	-0.0097	0.0962	-0.001	0.0857	-0.047	0.1311	2.06406e-05	-0.0469794	ACE2
LYS-475	7.5307	0.2114	7.5309	0.2113	0	0	-0.2229	1.4735	0.0079	0.1212	7.3157	1.5151	0.00901523	7.32472	ACE2
LYS-476	8.0173	0.2369	8.0176	0.2369	0	0	-0.1052	1.1496	-0.0027	0.0941	7.9094	1.2012	0.011446	7.92085	ACE2
TRP-477	-0.0284	0.0139	-0.0277	0.0139	-0.001	0	0.0078	0.1057	-0.0019	0.0476	-0.0225	0.1158	3.86652e-05	-0.0224613	ACE2
TRP-478	0.0022	0.0187	0.0026	0.0186	0	0	-0.0225	0.4531	-0.0006	0.1121	-0.0209	0.4681	7.011e-05	-0.0208299	ACE2
GLU-479	-7.8596	0.2404	-7.8593	0.2404	0	0	-0.0989	2.1738	-0.0044	0.138	-7.9628	2.1537	0.0114023	-7.9514	ACE2
MET-480	-0.011	0.0292	-0.0106	0.0292	0	0	-0.0033	0.0699	-0.0055	0.0877	-0.0199	0.121	0.000170968	-0.019729	ACE2
LYS-481	8.8549	0.3054	8.8553	0.3054	0	0	-0.1015	0.6854	-0.0069	0.1298	8.7465	0.7167	0.0191246	8.76562	ACE2
ARG-482	7.5818	0.2294	7.5821	0.2294	0	0	-0.0743	0.9695	0.0056	0.0947	7.5132	1.0127	0.0107155	7.52392	ACE2
GLU-483	-8.1483	0.2927	-8.148	0.2927	0	0	0.2671	2.4807	0.01	0.1494	-7.8711	2.4568	0.0170202	-7.85408	ACE2
ILE-484	0.0188	0.0174	0.0192	0.0174	0	0	0.0054	0.1892	0.0036	0.1133	0.0278	0.2194	6.05025e-05	0.0278605	ACE2
VAL-485	0.0054	0.0103	0.0058	0.0103	0	0	0.0003	0.0373	-0.0028	0.0526	0.0029	0.067	2.12991e-05	0.0029213	ACE2
GLY-486	0.0045	0.0103	0.0046	0.0103	0	0	0.0003	0.0217	0	0	0.0049	0.0239	2.13316e-05	0.00492133	ACE2
VAL-487	0.0117	0.0119	0.012	0.0119	0	0	0.0017	0.0266	-0.002	0.0811	0.0114	0.0855	2.84675e-05	0.0114285	ACE2
VAL-488	-0.0551	0.0116	-0.0549	0.0116	0	0	-0.0015	0.0382	-0.0013	0.0296	-0.0579	0.0497	2.70176e-05	-0.057873	ACE2
GLU-489	-7.7262	0.2458	-7.726	0.2458	0	0	0.0158	1.8391	0.0033	0.0993	-7.7071	1.8361	0.0118792	-7.69522	ACE2
PRO-490	0.0862	0.0083	0.0864	0.0083	0	0	-0.08	0.3537	0.0012	0.0602	0.0074	0.3573	1.37249e-05	0.00741372	ACE2
VAL-491	-0.0694	0.0066	-0.0692	0.0066	0	0	-0.0157	0.22	-0.0014	0.0755	-0.0864	0.2288	8.60317e-06	-0.0863914	ACE2
PRO-492	0.001	0.0148	0.0011	0.0148	0	0	-0.0057	0.5828	-0.0022	0.0607	-0.0069	0.5809	4.37182e-05	-0.00685628	ACE2
HIS-493	7.8831	0.2632	7.8834	0.2633	0	0	-0.0419	1.6618	-0.0115	0.1536	7.8297	1.7432	0.0141715	7.84387	ACE2
ASP-494	-7.8067	0.2467	-7.8065	0.2467	0	0	-0.0601	1.7949	-0.0035	0.0859	-7.8703	1.7714	0.0119844	-7.85832	ACE2
GLU-495	-8.2915	0.2613	-8.2912	0.2613	0	0	-0.0932	0.8106	0.005	0.0586	-8.3797	0.865	0.0134283	-8.36627	ACE2
THR-496	-0.0745	0.017	-0.0743	0.0169	0	0	-0.0031	0.4067	0.0022	0.0501	-0.0754	0.4096	5.77408e-05	-0.0753423	ACE2
TYR-497	0.0436	0.0136	0.044	0.0136	0	0	-0.0915	1.0053	0.0087	0.1212	-0.0392	1.0108	3.68237e-05	-0.0391632	ACE2
CYS-498	-0.0761	0.0227	-0.0757	0.0227	0	0	-0.0004	0.0681	0.0001	0.0848	-0.0764	0.1072	0.000102782	-0.0762972	ACE2
ASP-499	-9.1626	0.3136	-9.1622	0.3136	0	0	-0.0144	0.6495	0.0038	0.0788	-9.1732	0.6913	0.0192324	-9.15397	ACE2
PRO-500	-0.1029	0.0139	-0.1023	0.0139	-0.001	0	-0.0015	0.0887	-0.0002	0.0341	-0.1046	0.0978	3.87599e-05	-0.104561	ACE2
ALA-501	-0.1086	0.015	-0.1081	0.015	-0.0006	0.0005	0.0015	0.0136	-0.0008	0.0498	-0.1078	0.0536	4.51053e-05	-0.107755	ACE2
SER-502	-0.0329	0.037	-0.0324	0.037	-0.0004	0.0005	0.0007	0.1024	0.0014	0.0324	-0.0308	0.1134	0.000274207	-0.0305258	ACE2
LEU-503	0.0239	0.0154	0.025	0.0154	-0.001	0	0.0017	0.0496	0.0001	0.0558	0.0256	0.076	4.76629e-05	0.0256477	ACE2
PHE-504	0.0273	0.0222	0.0301	0.0222	-0.0028	0.0004	-0.0052	0.1991	-0.0055	0.0924	0.0167	0.219	9.84894e-05	0.0167985	ACE2
HIS-505	0.1766	0.0267	0.1791	0.0268	-0.0024	0.0005	-0.0013	0.4134	-0.0096	0.1041	0.1658	0.42	0.000142676	0.165943	ACE2
VAL-506	-0.0973	0.0272	-0.096	0.0272	-0.001	0.0001	0.0051	0.0352	-0.0029	0.0689	-0.095	0.0793	0.000148136	-0.0948519	ACE2
SER-507	-0.1046	0.0296	-0.1036	0.0297	-0.001	0	0.0104	0.1313	0.0024	0.0393	-0.0918	0.1379	0.000177044	-0.091623	ACE2
ASN-508	-0.2382	0.0444	-0.236	0.0443	-0.0021	0.0003	-0.0277	0.6228	-0.0002	0.0609	-0.266	0.6248	0.000395078	-0.265605	ACE2
ASP-509	-12.4116	0.5494	-12.4087	0.5493	-0.003	0.0002	0.1096	1.2604	0.0005	0.0558	-12.3014	1.3104	0.057936	-12.2435	ACE2
TYR-510	0.2859	0.0537	0.2915	0.0538	-0.0057	0.0006	-0.1355	1.902	-0.008	0.1108	0.1424	1.8982	0.000568035	0.142968	ACE2
SER-511	0.0841	0.0331	0.0864	0.0331	-0.0021	0.0002	0.0484	1.0931	0.0001	0.108	0.1326	1.0939	0.000219664	0.13282	ACE2
PHE-512	-0.0562	0.0242	-0.0539	0.0243	-0.0021	0.0002	0.0027	0.0486	0.0015	0.0525	-0.052	0.0758	0.000117805	-0.0518822	ACE2
ILE-513	0.027	0.0222	0.0293	0.0223	-0.0021	0.0003	0.0041	0.0454	-0.0027	0.0563	0.0284	0.073	9.92036e-05	0.0284992	ACE2
ARG-514	14.018	0.6405	14.024	0.6408	-0.006	0.0006	-0.3267	1.261	0.0019	0.127	13.6932	1.4223	0.0865835	13.7798	ACE2
TYR-515	0.0588	0.0461	0.0622	0.0461	-0.0033	0.0005	-0.2085	1.9553	0.0003	0.1198	-0.1493	1.9653	0.000424663	-0.148875	ACE2
TYR-516	0.0558	0.0236	0.0577	0.0236	-0.002	0	-0.005	0.0656	0.0035	0.053	0.0543	0.0857	0.00011134	0.0544113	ACE2
THR-517	0.0402	0.0429	0.0425	0.0429	-0.002	0.0002	-0.0012	0.0396	-0.0002	0.0328	0.0388	0.0645	0.000368323	0.0391683	ACE2
ARG-518	12.9632	0.465	12.9678	0.4651	-0.0045	0.0005	-0.3336	1.2822	0.0009	0.0671	12.6305	1.3796	0.0445661	12.6751	ACE2
THR-519	-0.0315	0.0552	-0.0298	0.0552	-0.0019	0.0002	0.0121	1.0128	-0.0009	0.0553	-0.0204	1.0175	0.000607873	-0.0197921	ACE2
LEU-520	0.0207	0.0216	0.0225	0.0217	-0.002	0	-0.001	0.0365	0.0041	0.0566	0.0237	0.0696	9.39261e-05	0.0237939	ACE2
TYR-521	-0.0039	0.035	0.001	0.035	-0.0049	0.0004	0.0068	0.1042	0.0032	0.0519	0.0061	0.1213	0.000244996	0.006345	ACE2
GLN-522	0.0725	0.0508	0.0752	0.0507	-0.003	0.0002	-0.039	0.6631	0.0021	0.0588	0.0355	0.664	0.000514222	0.0360142	ACE2
PHE-523	-0.0176	0.0213	-0.0156	0.0213	-0.002	0	-0.0009	0.0567	0.0001	0.0913	-0.0184	0.1067	9.13366e-05	-0.0183087	ACE2
GLN-524	0.0011	0.0431	0.0034	0.0431	-0.0021	0.0002	0.0176	0.3843	-0.0024	0.0469	0.0163	0.3885	0.000372203	0.0166722	ACE2
PHE-525	0.0629	0.0272	0.0685	0.0272	-0.0056	0.0005	-0.0166	0.0292	0.0031	0.0937	0.0495	0.101	0.000148142	0.0496481	ACE2
GLN-526	-0.1	0.0437	-0.0976	0.0437	-0.0022	0.0004	-0.039	0.4847	0.0038	0.0676	-0.1352	0.4998	0.000382319	-0.134818	ACE2
GLU-527	-10.6073	0.334	-10.6058	0.3339	-0.0017	0.0004	0.1707	1.581	0.0014	0.084	-10.4353	1.6255	0.0219846	-10.4133	ACE2
ALA-528	0.0534	0.0289	0.0551	0.0289	-0.0018	0.0004	-0.0245	0.2251	0.0006	0.053	0.0295	0.2344	0.000167873	0.0296679	ACE2
LEU-529	0.0436	0.0221	0.0477	0.0221	-0.0042	0.0004	-0.0157	0.0249	0.0003	0.0362	0.0282	0.0491	9.8237e-05	0.0282982	ACE2
CYS-530	-0.0332	0.022	-0.0318	0.022	-0.0014	0.0005	-0.0051	0.0734	-0.0025	0.0352	-0.0408	0.0834	9.72192e-05	-0.0407028	ACE2
GLN-531	-0.0868	0.072	-0.085	0.072	-0.002	0.0001	-0.0998	1.2487	-0.0077	0.1259	-0.1943	1.2458	0.0010622	-0.193238	ACE2
ALA-532	0.0533	0.0418	0.0552	0.0417	-0.002	0.0001	-0.0455	0.2973	-0.0018	0.0763	0.006	0.3148	0.00034888	0.00634888	ACE2
ALA-533	0.0661	0.0192	0.0676	0.0192	-0.0013	0.0005	-0.0468	0.5725	0.0015	0.0485	0.0209	0.5725	7.40771e-05	0.0209741	ACE2
LYS-534	11.4	0.505	11.402	0.5051	-0.002	0.0002	-0.3023	1.5323	0.0007	0.1142	11.0984	1.6153	0.0510839	11.1495	ACE2
HIS-535	-0.1226	0.06	-0.1212	0.06	-0.001	0.0002	-0.024	0.7554	-0.0052	0.1366	-0.1518	0.7643	0.000720341	-0.15108	ACE2
GLU-536	-9.526	0.3263	-9.5252	0.3263	-0.001	0	-0.0898	2.9475	-0.0007	0.0988	-9.6165	2.9021	0.0209533	-9.59555	ACE2
GLY-537	-0.086	0.0307	-0.0857	0.0307	0	0	-0.0654	0.6214	-0.0041	0.065	-0.1555	0.624	0.000189145	-0.155311	ACE2
PRO-538	-0.1082	0.0159	-0.1077	0.0158	-0.0008	0.0004	-0.0018	0.1071	-0.0044	0.0783	-0.1145	0.1344	5.03811e-05	-0.11445	ACE2
LEU-539	-0.0996	0.016	-0.0985	0.016	-0.001	0	0.0076	0.2255	-0.0006	0.0905	-0.0925	0.2412	5.1662e-05	-0.0924483	ACE2
HIS-540	-0.1371	0.029	-0.1363	0.029	-0.001	0	0.0403	0.3189	0.0057	0.1007	-0.0911	0.3414	0.000168751	-0.0909312	ACE2
LYS-541	9.2373	0.2458	9.2381	0.2458	-0.001	0	-0.2204	1.0447	-0.0048	0.0843	9.0122	1.0852	0.0122386	9.02444	ACE2
CYS-542	-0.0453	0.0267	-0.0442	0.0267	-0.001	0	0.0123	0.1758	-0.0017	0.0607	-0.0346	0.1894	0.00014224	-0.0344578	ACE2
ASP-543	-11.6885	0.3631	-11.6868	0.3631	-0.0019	0.0002	0.3266	1.4214	0.0032	0.1011	-11.3587	1.4354	0.0260673	-11.3326	ACE2
ILE-544	-0.0614	0.0259	-0.058	0.0258	-0.0034	0.0005	-0.0068	0.1267	0.0031	0.0473	-0.0652	0.1393	0.000134256	-0.0650657	ACE2
SER-545	0.0829	0.0336	0.0854	0.0336	-0.0024	0.0005	-0.094	1.5002	-0.0069	0.0879	-0.018	1.4954	0.000226198	-0.0177738	ACE2
ASN-546	0.1072	0.1811	0.1104	0.1811	-0.0032	0.0004	-0.006	1.1842	-0.0024	0.0967	0.0988	1.1876	0.0067042	0.105504	ACE2
SER-547	-0.0478	0.0393	-0.0449	0.0393	-0.003	0.0003	-0.0177	0.4636	0.0001	0.0411	-0.0653	0.4635	0.00030923	-0.0649908	ACE2
THR-548	-0.1228	0.103	-0.1162	0.1029	-0.0065	0.0009	-0.0161	1.4287	-0.0037	0.101	-0.1426	1.436	0.00212969	-0.14047	ACE2
GLU-549	-12.9184	0.5593	-12.9126	0.5589	-0.0057	0.0008	-0.1186	2.5879	0.001	0.1068	-13.0359	2.6314	0.0604106	-12.9755	ACE2
ALA-550	-0.1351	0.0324	-0.1314	0.0324	-0.0037	0.0005	0.0112	0.0615	-0.0014	0.0154	-0.1253	0.07	0.000211028	-0.125089	ACE2
GLY-551	-0.1741	0.0518	-0.1689	0.0516	-0.0053	0.0007	0.0164	0.0429	-0.0008	0.0239	-0.1586	0.069	0.000538277	-0.158062	ACE2
GLN-552	-0.2029	0.2331	-0.1867	0.232	-0.0161	0.0028	-0.0448	1.0164	-0.0092	0.0947	-0.2569	1.017	0.0108371	-0.246063	ACE2
LYS-553	12.8944	0.5498	12.9026	0.55	-0.0081	0.0011	-0.2405	1.2835	0.0011	0.1082	12.655	1.4482	0.061753	12.7168	ACE2
LEU-554	-0.1358	0.0436	-0.1236	0.0432	-0.0122	0.0014	0.0135	0.0281	-0.0013	0.067	-0.1237	0.0849	0.000379998	-0.12332	ACE2
PHE-555	-0.2501	0.0471	-0.1935	0.046	-0.0566	0.0093	0.0353	0.2143	-0.0065	0.0861	-0.2213	0.2291	0.000443375	-0.220857	ACE2
ASN-556	-0.5939	0.2171	-0.5743	0.2159	-0.0196	0.0037	-0.0631	0.9739	-0.0063	0.125	-0.6633	0.9968	0.00986936	-0.653431	ACE2
MET-557	-0.4199	0.123	-0.402	0.1225	-0.0179	0.002	0.0576	0.1354	-0.0029	0.0489	-0.3652	0.1875	0.0031106	-0.362089	ACE2
LEU-558	-0.3171	0.0623	-0.2849	0.0625	-0.0322	0.0036	0.1019	0.062	-0.0013	0.0257	-0.2166	0.0783	0.000778745	-0.215821	ACE2
ARG-559	19.4659	1.435	19.5604	1.447	-0.0945	0.0199	-0.137	1.5746	-0.0067	0.0912	19.3222	2.2889	0.430685	19.7529	ACE2
LEU-560	-0.5835	0.1182	-0.5382	0.1163	-0.0453	0.0069	0.0479	0.1982	-0.003	0.0944	-0.5386	0.2379	0.00280582	-0.535794	ACE2
GLY-561	0.3267	0.1102	0.3482	0.1106	-0.0214	0.0028	-0.1872	0.2929	-0.0033	0.0506	0.1362	0.3024	0.00243899	0.138639	ACE2
LYS-562	17.843	0.9812	17.8812	0.983	-0.0382	0.0043	-1.4276	1.6328	0.0052	0.1503	16.4206	1.7376	0.198527	16.6191	ACE2
SER-563	0.1789	0.2108	0.2121	0.2088	-0.0332	0.0049	-0.118	1.01	0.0036	0.1025	0.0645	1.041	0.00901356	0.0735136	ACE2
GLU-564	-16.4635	0.8085	-16.4445	0.808	-0.019	0.0022	0.4246	2.1106	-0.0045	0.1097	-16.0435	2.2492	0.125957	-15.9175	ACE2
PRO-565	-0.068	0.0452	-0.0582	0.0452	-0.0098	0.0009	-0.0025	0.0701	-0.0138	0.0881	-0.0842	0.1164	0.000408923	-0.0837911	ACE2
TRP-566	0.0613	0.0364	0.0701	0.0366	-0.0088	0.0007	-0.0236	0.2331	0.0046	0.093	0.0422	0.261	0.000266163	0.0424662	ACE2
THR-567	-0.0997	0.0292	-0.0957	0.0292	-0.004	0.0003	0.009	0.0474	-0.0022	0.0391	-0.0928	0.0684	0.000170937	-0.0926291	ACE2
LEU-568	0.1231	0.0393	0.1304	0.0394	-0.0073	0.0008	0.0003	0.3348	-0.0014	0.0929	0.122	0.3442	0.000308686	0.122309	ACE2
ALA-569	0.0638	0.0315	0.0692	0.0315	-0.0055	0.0006	-0.0198	0.0317	-0.0049	0.0554	0.0391	0.072	0.000199044	0.039299	ACE2
LEU-570	-0.0534	0.0306	-0.0488	0.0306	-0.0046	0.0005	-0.0036	0.0289	-0.0005	0.0293	-0.0575	0.0498	0.000187999	-0.057312	ACE2
GLU-571	-12.4584	0.4867	-12.4542	0.4867	-0.0042	0.0005	0.0785	1.9744	0.0028	0.0677	-12.3771	2.0528	0.046847	-12.3303	ACE2
ASN-572	0.0209	0.2307	0.0284	0.2306	-0.0074	0.0009	-0.1131	1.0688	-0.0022	0.1285	-0.0944	1.0964	0.0106806	-0.0837194	ACE2
VAL-573	0.0861	0.0334	0.0911	0.0334	-0.005	0.0005	-0.0061	0.2976	0.0002	0.0399	0.0803	0.3011	0.000223712	0.0805237	ACE2
VAL-574	0.1458	0.0142	0.1484	0.0142	-0.0028	0.0004	0.002	0.4906	0.0023	0.0578	0.1501	0.4933	4.03971e-05	0.15014	ACE2
GLY-575	0.1603	0.0343	0.1615	0.0343	-0.001	0	-0.0423	0.5486	0.0007	0.0539	0.1186	0.551	0.000235767	0.118836	ACE2
ALA-576	-0.1429	0.0289	-0.1415	0.0289	-0.0013	0.0004	0.0039	0.1207	-0.0051	0.0912	-0.1442	0.1569	0.00016715	-0.144033	ACE2
LYS-577	12.0638	0.4644	12.0671	0.4644	-0.0033	0.0004	-0.1532	1.2146	0.0039	0.0573	11.9146	1.293	0.0437444	11.9583	ACE2
ASN-578	-0.097	0.1055	-0.0953	0.1056	-0.0019	0.0002	-0.0128	0.9949	0.0076	0.1269	-0.1023	1.0096	0.00223535	-0.100065	ACE2
MET-579	0.0667	0.0415	0.0686	0.0415	-0.002	0	-0.0189	0.5255	0.0105	0.1044	0.0583	0.5333	0.000347852	0.0586479	ACE2
ASN-580	-0.0153	0.0705	-0.0142	0.0705	-0.001	0	-0.0718	0.9784	0.0023	0.0938	-0.0847	0.9933	0.000989314	-0.0837107	ACE2
VAL-581	-0.0385	0.0187	-0.0377	0.0188	-0.001	0	0.0069	0.1717	-0.002	0.0338	-0.0336	0.177	7.02549e-05	-0.0335297	ACE2
ARG-582	10.1738	0.3193	10.175	0.3193	-0.001	0	-0.0698	1.3054	0.0003	0.0849	10.1044	1.3384	0.0207194	10.1251	ACE2
PRO-583	0.1009	0.0224	0.1019	0.0224	-0.001	0	-0.0041	0.0326	0.0018	0.0431	0.0985	0.0577	0.000100541	0.0986005	ACE2
LEU-584	0.0438	0.0179	0.0447	0.0179	-0.001	0	-0.0006	0.0337	0.0035	0.0527	0.0467	0.0621	6.46067e-05	0.0467646	ACE2
LEU-585	0.0543	0.0144	0.0549	0.0144	-0.001	0	0.0249	0.2783	-0.0087	0.0848	0.0705	0.2928	4.17195e-05	0.0705417	ACE2
ASN-586	0.2237	0.0724	0.2243	0.0724	-0.001	0	-0.0255	0.9269	-0.0004	0.1307	0.1979	0.9309	0.00102496	0.198925	ACE2
TYR-587	0.1376	0.0214	0.1388	0.0214	-0.001	0	0.0093	1.2245	0.002	0.1241	0.149	1.2233	9.18076e-05	0.149092	ACE2
PHE-588	0.0849	0.0094	0.0857	0.0094	-0.001	0	-0.004	0.042	-0.0013	0.046	0.0795	0.062	1.77917e-05	0.0795178	ACE2
GLU-589	-8.7425	0.2176	-8.7421	0.2176	0	0	-0.2028	2.7645	0.0018	0.1011	-8.9435	2.782	0.00939303	-8.93411	ACE2
PRO-590	0.11	0.0087	0.1103	0.0088	0	0	0.0097	0.2476	0.001	0.0948	0.1206	0.2629	1.52867e-05	0.120615	ACE2
LEU-591	0.1139	0.0089	0.1143	0.0089	0	0	-0.0042	0.0251	-0.0022	0.0414	0.1076	0.048	1.57417e-05	0.107616	ACE2
PHE-592	0.0865	0.0085	0.0869	0.0085	0	0	-0.0171	0.1869	0.0027	0.0939	0.0721	0.2067	1.44464e-05	0.0721144	ACE2
THR-593	0.093	0.0232	0.0931	0.0232	0	0	0.1253	1.0163	-0.0005	0.0902	0.2178	1.0205	0.000107642	0.217908	ACE2
TRP-594	0.0516	0.0092	0.0519	0.0092	0	0	-0.0433	0.5112	-0.0037	0.1239	0.0045	0.5268	1.69632e-05	0.00451696	ACE2
LEU-595	0.0983	0.0073	0.0986	0.0073	0	0	-0.0029	0.0339	-0.0016	0.0449	0.0938	0.0557	1.07793e-05	0.0938108	ACE2
LYS-596	8.0522	0.2327	8.0525	0.2327	0	0	-0.1182	1.4517	0.0008	0.0773	7.9349	1.4833	0.0108298	7.94573	ACE2
ASP-597	-7.2473	0.1705	-7.2472	0.1705	0	0	-0.0938	2.239	-0.0026	0.1086	-7.3437	2.2381	0.00579221	-7.33791	ACE2
GLN-598	0.1073	0.0349	0.1074	0.0349	0	0	-0.1178	1.1086	0.0044	0.1256	-0.0061	1.1025	0.000243521	-0.00585648	ACE2
ASN-599	0.0831	0.0133	0.0832	0.0133	0	0	-0.0277	0.4053	0.0032	0.0628	0.0586	0.409	3.53447e-05	0.0586353	ACE2
LYS-600	6.9643	0.1867	6.9644	0.1867	0	0	-0.0875	1.5828	-0.001	0.0853	6.8759	1.6354	0.00699876	6.8829	ACE2
ASN-601	0.0284	0.0372	0.0285	0.0372	0	0	-0.103	1.2593	0.0005	0.0705	-0.074	1.2601	0.000277416	-0.0737226	ACE2
SER-602	0.0329	0.03	0.033	0.0299	0	0	-0.1228	1.7614	0.0015	0.1183	-0.0883	1.7682	0.000179714	-0.0881203	ACE2
PHE-603	-0.0434	0.0086	-0.0432	0.0086	0	0	-0.0296	0.2964	-0.0034	0.1331	-0.0764	0.3165	1.49903e-05	-0.076385	ACE2
VAL-604	0.0532	0.0097	0.0533	0.0097	0	0	0.0299	0.4664	0.0033	0.0713	0.0864	0.474	1.88532e-05	0.0864189	ACE2
GLY-605	0.0584	0.0125	0.0585	0.0125	0	0	-0.007	0.091	-0.0009	0.0203	0.0505	0.0938	3.11868e-05	0.0505312	ACE2
TRP-606	-0.0298	0.0117	-0.0295	0.0116	0	0	-0.0284	0.5528	0.0003	0.1253	-0.058	0.5666	2.7243e-05	-0.0579728	ACE2
SER-607	-0.0497	0.0314	-0.0496	0.0314	0	0	-0.0112	1.1799	0.0001	0.0911	-0.0607	1.1849	0.000197275	-0.0605027	ACE2
THR-608	0.0141	0.0211	0.0142	0.0211	0	0	0.0453	1.847	-0.0031	0.0673	0.0563	1.8545	8.86311e-05	0.0563886	ACE2
ASP-609	-6.9541	0.195	-6.954	0.195	0	0	-0.3306	2.2477	-0.0016	0.0732	-7.2862	2.2269	0.00750794	-7.27869	ACE2
TRP-610	-0.1078	0.0119	-0.1076	0.0119	0	0	-0.0231	0.5281	0.0042	0.0939	-0.1267	0.5348	2.8287e-05	-0.126672	ACE2
SER-611	0.0396	0.0296	0.0397	0.0296	0	0	-0.2589	1.7937	-0.0014	0.0697	-0.2206	1.7973	0.000176294	-0.220424	ACE2
PRO-612	0.058	0.0148	0.0581	0.0148	0	0	-0.0367	0.557	0.0048	0.077	0.0261	0.5575	4.40532e-05	0.0261441	ACE2
TYR-613	-0.0426	0.0157	-0.0425	0.0157	0	0	-0.0141	1.7099	0.0026	0.1182	-0.0542	1.7112	4.96034e-05	-0.0541504	ACE2
ALA-614	-6.6712	0.1828	-6.6711	0.1828	0	0	0.0218	2.7202	-0.0031	0.0492	-6.6525	2.716	0.00661119	-6.64589	ACE2
THR-333	-60.7221	0.6027	-60.7214	0.6027	-0.001	0	-0.2762	2.7226	0.0013	0.0705	-60.997	2.7851	0.073112	-60.9239	RBD
ASN-334	-0.1553	0.576	-0.1542	0.576	-0.001	0	0.1504	0.954	0.0017	0.066	-0.0031	1.1448	0.0667857	0.0636857	RBD
LEU-335	-0.3263	0.106	-0.3245	0.106	-0.002	0.0001	0.0019	0.6328	-0.0011	0.1093	-0.3255	0.657	0.00225968	-0.32324	RBD
CYS-336	0.0901	0.1006	0.092	0.1007	-0.002	0	0.0366	0.2312	0.0006	0.0379	0.1273	0.2564	0.00202469	0.129325	RBD
PRO-337	0.5	0.0843	0.5024	0.0843	-0.0024	0.0005	-0.0086	0.1573	-0.0026	0.0898	0.4887	0.1952	0.00141607	0.490116	RBD
PHE-338	0.739	0.0722	0.7443	0.0722	-0.0053	0.0005	-0.0339	0.1088	0.006	0.1167	0.7111	0.1779	0.00104086	0.712141	RBD
GLY-339	0.9167	0.1004	0.9191	0.1004	-0.0023	0.0005	0.0307	0.3835	-0.001	0.0554	0.9463	0.3969	0.00200605	0.948306	RBD
GLU-340	73.9936	1.3262	73.9983	1.3264	-0.0047	0.0005	0.2249	2.4411	-0.0014	0.0986	74.217	2.6742	0.420286	74.6373	RBD
VAL-341	0.7882	0.1011	0.7956	0.1012	-0.0074	0.0007	-0.0612	0.1347	0.004	0.0934	0.731	0.1832	0.00203838	0.733038	RBD
PHE-342	1.022	0.1029	1.0348	0.1031	-0.0129	0.0011	-0.0441	0.4654	-0.0023	0.1005	0.9756	0.4829	0.00210344	0.977703	RBD
ASN-343	-0.502	1.0513	-0.494	1.0512	-0.0081	0.0009	0.3951	1.181	0.0073	0.0856	-0.0996	1.5335	0.238096	0.138496	RBD
ALA-344	1.0086	0.1854	1.0151	0.1855	-0.0065	0.0007	0.0139	0.4509	0.004	0.0725	1.0265	0.4736	0.00677536	1.03328	RBD
THR-345	0.9049	0.2953	0.9138	0.2952	-0.0089	0.0012	0.1211	1.8389	0.0057	0.0855	1.0317	1.8763	0.017279	1.04898	RBD
ARG-346	-87.1416	3.3733	-87.1207	3.3697	-0.0209	0.004	0.9803	1.9341	-0.0066	0.1208	-86.1679	3.7614	2.01741	-84.1505	RBD
PHE-347	0.1033	0.2187	0.1342	0.2187	-0.0308	0.0019	0.064	0.5033	0.0041	0.0888	0.1713	0.5362	0.00957188	0.180872	RBD
ALA-348	0.8495	0.1832	0.8698	0.1832	-0.0203	0.0012	-0.1594	0.1806	0.0027	0.051	0.6928	0.2361	0.00663502	0.699435	RBD
SER-349	-0.7358	0.2006	-0.6893	0.2006	-0.0465	0.0027	0.1063	1.4158	0.0024	0.0466	-0.627	1.4239	0.00777848	-0.619222	RBD
VAL-350	-1.5766	0.1564	-1.4897	0.1561	-0.0869	0.006	0.3984	0.1209	0.0015	0.0217	-1.1767	0.1229	0.00490147	-1.1718	RBD
TYR-351	-0.7738	0.1569	-0.6698	0.1562	-0.104	0.0065	0.1048	1.6002	-0.002	0.081	-0.671	1.6056	0.00494967	-0.66605	RBD
ALA-352	-0.6692	0.1566	-0.6491	0.1566	-0.02	0.0011	0.1824	0.3246	-0.0035	0.0616	-0.4903	0.3621	0.00493963	-0.48536	RBD
TRP-353	-1.4925	0.164	-1.46	0.1637	-0.0324	0.0017	0.3063	0.241	-0.0068	0.0905	-1.193	0.2856	0.00541747	-1.18758	RBD
ASN-354	0.1321	0.3455	0.1422	0.3453	-0.0101	0.0007	0.1334	0.9886	-0.005	0.1194	0.2605	1.0313	0.0241205	0.28462	RBD
ARG-355	-77.7756	0.9822	-77.7665	0.9822	-0.0091	0.0005	0.964	1.2555	-0.0051	0.1524	-76.8167	1.614	0.188629	-76.6281	RBD
LYS-356	-74.0867	1.8342	-74.0814	1.8338	-0.0053	0.0005	0.4916	1.293	-0.009	0.127	-73.604	2.1396	0.620716	-72.9833	RBD
ARG-357	-66.3919	0.7977	-66.3887	0.7976	-0.003	0.0002	0.4363	1.6276	0.0068	0.0826	-65.9488	1.9065	0.120723	-65.8281	RBD
ILE-358	0.0104	0.0793	0.0133	0.0793	-0.003	0	-0.0012	0.0853	0.0006	0.0543	0.0097	0.1272	0.00125779	0.0109578	RBD
SER-359	0.3527	0.2647	0.3538	0.2647	-0.001	0	0.0004	1.5237	-0.0036	0.0609	0.3496	1.5697	0.0139434	0.363543	RBD
ASN-360	0.1253	0.3904	0.1263	0.3904	-0.001	0	0.1056	1.2032	0.001	0.0689	0.2319	1.2642	0.029653	0.261553	RBD
CYS-361	0.054	0.1028	0.0552	0.1027	-0.001	0	-0.0326	0.2207	-0.0043	0.0742	0.0171	0.2577	0.00212014	0.0192201	RBD
VAL-362	0.3581	0.0968	0.3594	0.0968	-0.001	0.0001	-0.0013	0.0598	-0.0006	0.0587	0.3562	0.128	0.00187261	0.358073	RBD
ALA-363	-0.585	0.1199	-0.5837	0.1199	-0.001	0.0002	0.0381	0.1631	0.0009	0.0323	-0.5461	0.2033	0.00296249	-0.543138	RBD
TYR-364	0.0126	0.0987	0.0169	0.0987	-0.0043	0.0005	-0.0913	1.3732	-0.0014	0.1416	-0.0801	1.3807	0.00196323	-0.0781368	RBD
TYR-365	1.097	0.0746	1.1022	0.0746	-0.0051	0.0005	-0.0103	0.7554	-0.0007	0.0974	1.0861	0.7742	0.00111394	1.08721	RBD
SER-366	0.9702	0.1887	0.973	0.1887	-0.0028	0.0004	-0.0261	2.2548	-0.0028	0.0877	0.9412	2.2621	0.00702613	0.948226	RBD
VAL-367	0.8568	0.083	0.861	0.0832	-0.0042	0.0005	-0.0088	0.2208	0.0043	0.0907	0.8523	0.2501	0.00138152	0.853682	RBD
LEU-368	1.0074	0.0892	1.0148	0.0895	-0.0073	0.0008	0.017	0.1561	0.004	0.0884	1.0284	0.1969	0.00159004	1.02999	RBD
TYR-369	0.6691	0.2891	0.6806	0.2894	-0.0115	0.0015	0.1223	2.3034	-0.0014	0.126	0.7901	2.3187	0.0175925	0.807693	RBD
ASN-370	0.7012	0.5552	0.7083	0.5553	-0.0071	0.001	0.3589	1.3663	-0.0007	0.0702	1.0594	1.4109	0.0600665	1.11947	RBD
SER-371	0.4199	0.3334	0.4285	0.3339	-0.0086	0.0014	0.1274	0.9706	0.0019	0.0763	0.5491	1.048	0.0229446	0.572045	RBD
ALA-372	1.0519	0.1432	1.0673	0.144	-0.0154	0.0031	0.0726	0.5521	-0.0007	0.0592	1.1237	0.5623	0.00401868	1.12772	RBD
SER-373	0.9274	0.4547	0.9477	0.4551	-0.0203	0.0048	0.0172	1.998	-0.0009	0.0703	0.9438	2.0443	0.0404009	0.984201	RBD
PHE-374	-0.0112	0.2402	0.0197	0.2417	-0.0309	0.0043	0.1576	0.702	0	0.1213	0.1465	0.7657	0.0115419	0.158042	RBD
SER-375	-0.3638	0.466	-0.3103	0.4681	-0.0535	0.0116	0.3416	2.1293	0.0036	0.0613	-0.0186	2.1717	0.0440049	0.0254049	RBD
THR-376	0.0289	0.4858	0.0651	0.4868	-0.0362	0.0052	-0.0307	1.4456	0.0037	0.0762	0.0019	1.5039	0.0463896	0.0482896	RBD
PHE-377	0.2642	0.2374	0.2831	0.2382	-0.0189	0.0022	0.1006	0.5425	0.0017	0.1088	0.3664	0.6143	0.0111864	0.377586	RBD
LYS-378	-96.3436	2.1684	-96.3151	2.1654	-0.0284	0.004	0.777	1.6173	-0.0053	0.0992	-95.5719	2.9007	0.858873	-94.713	RBD
CYS-379	0.6643	0.1369	0.6718	0.1372	-0.0075	0.0008	0.0387	0.5537	0.0005	0.0496	0.7035	0.5636	0.00375648	0.707256	RBD
TYR-380	-0.4101	0.1548	-0.3916	0.1542	-0.0185	0.0021	0.0494	1.3791	-0.0028	0.0797	-0.3634	1.411	0.00483086	-0.358569	RBD
GLY-381	-0.5297	0.1417	-0.5272	0.1417	-0.0024	0.0005	0.1363	0.6486	-0.0004	0.0404	-0.3938	0.672	0.00414885	-0.389651	RBD
VAL-382	0.7989	0.072	0.8031	0.0721	-0.0042	0.0005	0.0618	0.2929	-0.0057	0.0707	0.8549	0.3073	0.00104162	0.855942	RBD
SER-383	-0.344	0.3967	-0.3404	0.3966	-0.0036	0.0006	-0.0333	1.9599	0.0012	0.0451	-0.3761	1.9807	0.0306719	-0.345428	RBD
PRO-384	-0.6233	0.1588	-0.617	0.1587	-0.0064	0.0008	0.0545	0.4691	0.0011	0.0702	-0.5677	0.5049	0.00509959	-0.5626	RBD
THR-385	0.1233	0.3223	0.1273	0.3223	-0.0039	0.0006	0.2698	1.8255	-0.0014	0.0765	0.3918	1.864	0.0205413	0.412341	RBD
LYS-386	-69.5607	1.4821	-69.5577	1.4818	-0.003	0.0003	0.3062	1.576	-0.0016	0.0902	-69.2561	2.2953	0.401179	-68.8549	RBD
LEU-387	-0.7495	0.0844	-0.7456	0.0844	-0.0039	0.0004	0.0066	0.1878	-0.003	0.0699	-0.7459	0.2223	0.00143492	-0.744465	RBD
ASN-388	0.1088	0.21	0.1108	0.21	-0.002	0.0001	0.0674	0.5804	0.0011	0.1	0.1773	0.6212	0.00878152	0.186082	RBD
ASP-389	66.4162	1.2041	66.4176	1.2041	-0.0014	0.0005	0.4634	2.2058	0.0039	0.1133	66.8834	2.3344	0.293668	67.1771	RBD
LEU-390	-0.227	0.1689	-0.2248	0.1689	-0.002	0.0002	0.012	0.3277	-0.0021	0.089	-0.2172	0.3791	0.0058162	-0.211384	RBD
CYS-391	0.0279	0.1215	0.029	0.1215	-0.001	0	0.0137	0.6207	-0.0024	0.0676	0.0392	0.6305	0.00294379	0.0421438	RBD
PHE-392	-0.3437	0.0906	-0.3411	0.0905	-0.0028	0.0004	0.0203	0.1411	0.0016	0.1061	-0.3219	0.2082	0.0016425	-0.320257	RBD
THR-393	-0.0734	0.082	-0.0722	0.082	-0.001	0	-0.0135	0.2756	0.0016	0.045	-0.0853	0.2814	0.00133676	-0.0839632	RBD
ASN-394	-0.3042	0.1333	-0.3024	0.1333	-0.002	0	0.0999	0.6817	0.0024	0.0606	-0.2019	0.7035	0.00357952	-0.19832	RBD
VAL-395	-0.5388	0.0948	-0.536	0.0948	-0.003	0.0001	0.0278	0.0256	0.0054	0.0331	-0.5056	0.0978	0.00182558	-0.503774	RBD
TYR-396	0.1188	0.1221	0.1241	0.1221	-0.0052	0.0004	0.0802	0.6114	0.0021	0.0943	0.2011	0.633	0.00300328	0.204103	RBD
ALA-397	-0.4246	0.1023	-0.4205	0.1023	-0.004	0.0001	0.0316	0.3041	0.0025	0.0398	-0.3905	0.3224	0.00211526	-0.388385	RBD
ASP-398	81.5786	1.0652	81.5887	1.0654	-0.0101	0.0005	-1.2953	0.4318	-0.0003	0.0384	80.283	0.9685	0.227458	80.5105	RBD
SER-399	-0.512	0.2452	-0.4999	0.2452	-0.012	0.0006	0.0129	1.0835	0.0121	0.1143	-0.487	1.1152	0.0117237	-0.475276	RBD
PHE-400	-0.4797	0.115	-0.4296	0.1148	-0.0501	0.0028	0.1512	0.0605	-0.0024	0.0434	-0.3309	0.1053	0.00265095	-0.328249	RBD
VAL-401	-0.4656	0.1657	-0.3832	0.1655	-0.0824	0.0054	-0.1298	0.098	0.0025	0.0368	-0.5929	0.1465	0.00551345	-0.587387	RBD
ILE-402	-0.9413	0.1791	-0.7635	0.1773	-0.1779	0.0127	0.465	0.1643	0	0	-0.4763	0.1578	0.00642525	-0.469875	RBD
ARG-403	-140.176	4.6043	-136.424	3.8784	-3.7524	1.1077	29.7272	12.2872	-0.538	0.3489	-110.987	8.6367	3.64115	-107.346	RBD
GLY-404	-1.7394	0.2459	-1.5467	0.2454	-0.1926	0.0244	0.827	0.4821	0.0006	0.0343	-0.9118	0.4869	0.0122687	-0.899531	RBD
ASP-405	125.371	3.5398	126.809	3.6471	-1.438	0.5787	-4.002	4.7014	-0.2172	0.2127	121.152	4.6155	2.22584	123.377	RBD
GLU-406	120.524	3.5971	121.246	3.628	-0.7217	0.1684	-9.053	5.2588	-0.0379	0.107	111.433	3.8923	2.2647	113.698	RBD
VAL-407	-1.4896	0.1261	-1.3838	0.1227	-0.1058	0.0105	0.153	0.2647	-0.0087	0.0747	-1.3452	0.2851	0.00318943	-1.34201	RBD
ARG-408	-121.901	3.5392	-121.205	3.4432	-0.696	0.2273	5.588	2.4029	-0.0761	0.166	-116.389	3.3956	2.31876	-114.07	RBD
GLN-409	-2.7529	0.5484	-2.5267	0.5354	-0.2262	0.0333	-0.1368	0.672	0.0065	0.0892	-2.8832	0.7716	0.0664524	-2.81675	RBD
ILE-410	-0.361	0.171	-0.3055	0.1712	-0.0554	0.0043	0.0934	0.3719	-0.0048	0.0559	-0.2724	0.4118	0.0058638	-0.266536	RBD
ALA-411	0.5604	0.1973	0.5821	0.197	-0.0217	0.002	-0.159	0.1854	0.0006	0.0618	0.402	0.2644	0.00778942	0.409789	RBD
PRO-412	1.2218	0.1828	1.2405	0.1833	-0.0187	0.0017	0.0055	0.5223	0.0019	0.0485	1.2291	0.5403	0.00664312	1.23574	RBD
GLY-413	0.6138	0.1608	0.6294	0.1615	-0.0156	0.002	0.1616	0.5553	-0.0056	0.0806	0.7698	0.5802	0.00519457	0.774995	RBD
GLN-414	-0.2793	1.1392	-0.2069	1.1379	-0.0724	0.0097	0.1999	1.1303	-0.011	0.1097	-0.0904	1.5541	0.216892	0.126492	RBD
THR-415	0.6389	0.519	0.7694	0.5184	-0.1304	0.0208	0.3053	2.0644	-0.003	0.0652	0.9412	2.1068	0.0509167	0.992117	RBD
GLY-416	-2.3413	0.3086	-2.1673	0.3025	-0.1739	0.0267	1.0225	0.4392	0	0.0495	-1.3188	0.3467	0.0197668	-1.29903	RBD
LYS-417	-149.444	8.4364	-146.885	9.049	-2.5595	3.3915	80.672	16.7136	-1.2255	0.2246	-69.9975	10.8542	13.9887	-56.0088	RBD
ILE-418	-1.5613	0.2123	-1.2668	0.1906	-0.2945	0.0494	-0.0751	0.1323	-0.0008	0.0494	-1.6372	0.1857	0.00907429	-1.62813	RBD
ALA-419	-1.5103	0.1314	-1.4468	0.1304	-0.0635	0.0063	0.3103	0.1267	0.002	0.0378	-1.1979	0.1466	0.00346948	-1.19443	RBD
ASP-420	100.15	3.4593	100.294	3.4772	-0.1442	0.0272	-4.0281	2.1435	0.0026	0.0597	96.1242	2.9683	2.32438	98.4486	RBD
TYR-421	-0.5593	0.2661	0.0506	0.2528	-0.6099	0.1079	0.1772	1.6931	-0.0004	0.1036	-0.3825	1.683	0.0140802	-0.36842	RBD
ASN-422	-1.8181	0.3685	-1.6951	0.3687	-0.123	0.0098	0.8047	0.2694	0.001	0.0284	-1.0124	0.2528	0.0269082	-0.985492	RBD
TYR-423	1.2467	0.1598	1.2929	0.1597	-0.0463	0.0027	-0.2134	0.1832	-0.0023	0.1036	1.0309	0.2347	0.00509941	1.036	RBD
LYS-424	-92.2853	1.8902	-92.2467	1.8885	-0.0387	0.0037	2.716	1.1371	-0.0007	0.1098	-89.57	1.9446	0.686202	-88.8838	RBD
LEU-425	0.5285	0.1094	0.5488	0.1096	-0.0203	0.0016	0.0301	0.3617	-0.0013	0.0654	0.5573	0.3772	0.00239087	0.559691	RBD
PRO-426	0.9	0.1996	0.91	0.1997	-0.01	0.001	-0.0784	0.1304	0.0004	0.0572	0.822	0.2325	0.00801571	0.830016	RBD
ASP-427	81.0303	1.9803	81.0406	1.9813	-0.0103	0.0015	0.2308	2.714	0.0044	0.1176	81.2655	2.9227	0.89676	82.1623	RBD
ASP-428	75.9226	1.3711	75.9284	1.3715	-0.0058	0.0007	0.2515	2.0812	0.0013	0.1224	76.1754	2.3413	0.392471	76.5679	RBD
PHE-429	-0.0935	0.1614	-0.082	0.1616	-0.0115	0.001	0.0484	0.4101	0.003	0.0497	-0.0421	0.4406	0.00522114	-0.0368789	RBD
THR-430	-0.191	0.2853	-0.1868	0.2853	-0.0042	0.0004	-0.2032	1.824	-0.0019	0.1052	-0.3961	1.8169	0.0164336	-0.379666	RBD
GLY-431	0.0491	0.1458	0.0524	0.1459	-0.0032	0.0004	0.034	0.0271	0.0005	0.0112	0.0836	0.1351	0.00427999	0.08788	RBD
CYS-432	-0.6677	0.1007	-0.6606	0.1005	-0.0071	0.0006	0.0047	0.0308	0.0005	0.0395	-0.6624	0.1069	0.00202923	-0.660371	RBD
VAL-433	-0.3458	0.1515	-0.3275	0.1517	-0.0183	0.0015	0.1138	0.0489	0.0022	0.0632	-0.2298	0.1618	0.00460674	-0.225193	RBD
ILE-434	-0.0317	0.1293	-0.0128	0.1292	-0.0189	0.0014	-0.0977	0.0361	0.0041	0.0387	-0.1253	0.1175	0.0033557	-0.121944	RBD
ALA-435	-0.6037	0.1776	-0.5776	0.1779	-0.0261	0.0025	0.1976	0.0732	-0.0005	0.0424	-0.4066	0.1697	0.00632742	-0.400273	RBD
TRP-436	-0.5858	0.2113	-0.5189	0.2102	-0.0669	0.0077	-0.1439	0.4115	0.0126	0.1052	-0.7172	0.4512	0.00895815	-0.708242	RBD
ASN-437	-2.3718	0.4436	-2.1067	0.4325	-0.2652	0.1364	1.0559	0.7731	-0.0042	0.0667	-1.3201	0.8078	0.0392279	-1.28087	RBD
SER-438	-1.0747	0.2476	-0.9937	0.2459	-0.081	0.0114	0.4391	0.2991	-0.0028	0.0226	-0.6384	0.3508	0.0123676	-0.626032	RBD
ASN-439	-1.5769	0.9329	-1.0808	0.8613	-0.4961	0.1568	0.3292	1.2197	-0.0063	0.0631	-1.254	1.0023	0.169508	-1.08449	RBD
ASN-440	-0.7663	1.7219	-0.6504	1.7184	-0.1158	0.0242	0.3411	1.3793	0.0014	0.0948	-0.4238	1.9644	0.603702	0.179902	RBD
LEU-441	-0.0372	0.3202	0.0294	0.322	-0.0666	0.0059	0.2023	0.578	-0.0096	0.0969	0.1554	0.6206	0.020787	0.176187	RBD
ASP-442	102.528	1.7013	102.642	1.7053	-0.1142	0.0082	-2.8318	1.3403	0.0008	0.0178	99.6969	1.4814	0.56802	100.265	RBD
SER-443	-1.9699	0.7216	-1.7001	0.7232	-0.2699	0.0269	0.7713	0.6891	0.0007	0.054	-1.1979	0.6687	0.104997	-1.0929	RBD
LYS-444	-109.965	3.832	-109.514	3.801	-0.4513	0.0681	1.9153	1.6836	-0.0046	0.0751	-108.055	3.7989	2.69058	-105.364	RBD
VAL-445	-2.7931	0.418	-1.9306	0.2797	-0.8624	0.2296	0.4527	0.6374	-0.0149	0.0892	-2.3553	0.6239	0.0346771	-2.32062	RBD
GLY-446	-1.6404	1.2844	0.2347	1.2712	-1.8751	1.3048	1.5817	2.3183	-0.3192	0.2469	-0.3779	1.6898	0.294671	-0.0832289	RBD
GLY-447	-1.5171	0.4751	-0.5576	0.4654	-0.9595	0.2613	0.1066	0.7749	0.0006	0.0312	-1.4099	0.6407	0.0433605	-1.36654	RBD
ASN-448	-0.1359	0.5069	0.3355	0.5117	-0.4713	0.0533	0.0601	0.7416	0.007	0.0781	-0.0688	0.7616	0.0535877	-0.0152123	RBD
TYR-449	-10.0688	2.5816	-8.6078	1.3778	-1.4609	3.3588	23.1118	2.5472	-0.7174	0.1656	12.3257	3.5303	2.4729	14.7986	RBD
ASN-450	-1.2328	0.86	-1.122	0.8616	-0.1108	0.0086	0.3542	1.1973	-0.0031	0.1025	-0.8817	1.2403	0.168549	-0.713151	RBD
TYR-451	0.7237	0.1799	0.9384	0.1818	-0.2148	0.018	-0.4031	0.5608	0.0031	0.1167	0.3237	0.5667	0.00654811	0.330248	RBD
LEU-452	-1.3712	0.2461	-1.0908	0.2329	-0.2804	0.0289	0.5269	0.2153	0.0021	0.0672	-0.8422	0.2034	0.0122206	-0.829979	RBD
TYR-453	-5.0348	2.2415	-3.4321	0.9399	-1.6027	2.6057	17.4648	2.1875	-0.402	0.1964	12.028	2.7315	1.53487	13.5629	RBD
ARG-454	-95.4078	1.6282	-94.9844	1.6203	-0.4233	0.0376	3.4109	1.6608	-0.0017	0.0411	-91.9986	1.4914	0.538591	-91.46	RBD
LEU-455	-9.7684	1.4184	1.8004	0.7797	-11.5688	1.3398	-3.0424	1.3616	-0.9653	0.172	-13.7761	1.6457	0.442838	-13.3333	RBD
PHE-456	-11.288	1.8846	-0.8974	0.5064	-10.3906	1.7145	4.2491	1.1168	-1.1071	0.2157	-8.146	1.6048	0.846354	-7.29965	RBD
ARG-457	-88.5203	1.4969	-88.188	1.4854	-0.3322	0.073	2.8955	1.51	0.0023	0.0796	-85.6225	1.6657	0.439589	-85.1829	RBD
LYS-458	-87.4297	4.2024	-86.8777	3.9766	-0.552	0.6398	1.0255	5.7055	-0.0851	0.2202	-86.4892	4.8416	2.06318	-84.426	RBD
SER-459	0.7088	0.5644	0.795	0.5597	-0.0862	0.0224	-0.4808	1.9798	-0.0011	0.0668	0.2269	1.9915	0.0632291	0.290129	RBD
ASN-460	-1.9113	1.0005	-1.8339	0.9989	-0.0775	0.0148	0.3608	1.1379	0.0006	0.0759	-1.5499	1.5488	0.218757	-1.33114	RBD
LEU-461	0.2582	0.1753	0.3048	0.1763	-0.0466	0.0046	0.0986	0.2627	-0.0021	0.0315	0.3547	0.2776	0.00613685	0.360837	RBD
LYS-462	-77.8202	1.8436	-77.8013	1.8421	-0.0189	0.0023	0.6814	1.497	0.0019	0.0675	-77.137	2.3191	0.618205	-76.5188	RBD
PRO-463	-0.7619	0.107	-0.7499	0.1068	-0.012	0.001	0.1104	0.5333	-0.0035	0.0541	-0.655	0.5416	0.00230107	-0.652699	RBD
PHE-464	-0.9393	0.1405	-0.926	0.1404	-0.0133	0.0009	0.2465	0.5182	-0.013	0.1509	-0.7058	0.5668	0.00396546	-0.701835	RBD
GLU-465	82.0691	1.8293	82.0868	1.8307	-0.0177	0.002	-1.1177	1.8767	-0.0077	0.0841	80.9437	2.3192	0.611897	81.5556	RBD
ARG-466	-83.5382	1.2489	-83.5132	1.2482	-0.025	0.0018	1.8392	1.554	-0.0024	0.0759	-81.7014	1.8613	0.320552	-81.3808	RBD
ASP-467	89.359	1.5679	89.3964	1.5696	-0.0374	0.0037	-2.4739	1.5987	-0.001	0.0545	86.8841	1.7722	0.493789	87.3779	RBD
ILE-468	0.3935	0.1951	0.4229	0.1953	-0.0294	0.0022	0.0318	0.433	-0.0019	0.0662	0.4234	0.4745	0.00762096	0.431021	RBD
SER-469	1.8119	0.2183	1.8472	0.2197	-0.0354	0.0036	-0.2048	0.6232	0.0015	0.0748	1.6086	0.6379	0.00948961	1.61809	RBD
THR-470	0.0593	0.3569	0.1218	0.3576	-0.0625	0.0062	0.0168	1.9453	-0.0011	0.0618	0.0751	1.9933	0.024808	0.099908	RBD
GLU-471	87.4404	1.8227	87.5208	1.8245	-0.0804	0.0072	0.3999	2.7266	-0.0017	0.0833	87.8386	3.0438	0.650266	88.4889	RBD
ILE-472	-1.5002	0.1422	-1.2584	0.138	-0.2418	0.0232	-0.0653	0.4944	-0.0105	0.0842	-1.5759	0.5189	0.00406111	-1.57184	RBD
TYR-473	-3.2438	1.0729	-0.6652	0.6103	-2.5786	0.7289	5.0417	3.6475	-0.2177	0.1613	1.5803	3.2796	0.23291	1.81321	RBD
GLN-474	-1.6166	0.9076	-0.5879	1.0395	-1.0287	0.2774	-1.2583	2.1988	-0.0162	0.1215	-2.8911	1.676	0.176381	-2.71472	RBD
ALA-475	-10.7571	3.083	-5.2662	2.1844	-5.4909	3.0142	17.4725	3.1396	-1.2448	0.2224	5.4706	2.6997	1.74707	7.21767	RBD
GLY-476	-5.9399	2.2254	-1.6471	1.5126	-4.2929	1.2387	3.7467	3.5053	-0.4029	0.1463	-2.5961	1.9663	0.935459	-1.66064	RBD
SER-477	-5.4151	3.7978	-2.7774	2.5472	-2.6376	1.7581	7.1918	7.5223	-0.4919	0.3931	1.2848	4.2846	1.85705	3.14185	RBD
THR-478	0.031	0.8637	0.5561	0.7745	-0.5251	0.2115	1.0889	1.9669	-0.0137	0.1518	1.1062	1.9452	0.141751	1.24795	RBD
PRO-479	1.1859	0.4052	1.3259	0.4153	-0.14	0.0251	0.158	0.5146	-0.0015	0.1021	1.3423	0.5887	0.0326703	1.37497	RBD
CYS-480	0.7713	0.1996	0.95	0.2033	-0.1787	0.0189	0.0421	0.2966	-0.007	0.0584	0.8064	0.3427	0.00799027	0.81439	RBD
ASN-481	-0.4676	0.907	-0.4114	0.9062	-0.0561	0.008	0.119	1.2853	-0.0036	0.0864	-0.3521	1.5872	0.194979	-0.157121	RBD
GLY-482	-0.0203	0.1743	0.0145	0.1744	-0.0348	0.0035	0.1192	0.5679	0.0023	0.0532	0.1011	0.5861	0.00606794	0.107168	RBD
VAL-483	-0.7351	0.2359	-0.5955	0.2283	-0.1396	0.0207	-0.0419	0.5495	-0.0015	0.0639	-0.7786	0.5933	0.0110631	-0.767537	RBD
GLU-484	105.814	3.5284	106.969	3.5306	-1.1552	0.4174	17.1432	10.0792	-0.188	0.1469	122.769	8.6159	2.27958	125.049	RBD
GLY-485	-1.3283	0.7145	-0.3876	0.5568	-0.9407	0.3225	1.0216	1.023	-0.0425	0.0867	-0.3493	0.6855	0.0981019	-0.251198	RBD
PHE-486	-17.2751	2.8176	-3.2761	0.4305	-13.999	2.75	8.1653	1.4524	-2.2154	0.3661	-11.3252	2.2914	1.71247	-9.61273	RBD
ASN-487	-12.4632	2.1405	-4.502	1.2066	-7.9612	2.4841	22.1141	2.5983	-0.9702	0.1676	8.6807	2.8534	1.22868	9.90938	RBD
CYS-488	-0.3746	0.2853	0.6156	0.2986	-0.9901	0.1054	0.4765	0.4081	-0.0044	0.0629	0.0975	0.3715	0.0161376	0.113638	RBD
TYR-489	-14.8848	1.6385	0.1564	0.6797	-15.0413	1.6129	19.8292	2.7503	-1.7321	0.2103	3.2123	2.9701	0.597065	3.80937	RBD
PHE-490	-0.6914	0.5862	0.67	0.478	-1.3614	0.2795	5.0816	1.9555	-0.175	0.1343	4.2152	1.6393	0.0627791	4.27798	RBD
PRO-491	0.9396	0.2897	1.4348	0.283	-0.4952	0.0675	-1.2633	0.3193	0.0037	0.0393	-0.32	0.3018	0.0168758	-0.303124	RBD
LEU-492	-1.3181	0.5603	-0.5214	0.4557	-0.7967	0.1412	5.5012	1.8919	-0.0432	0.0838	4.1399	1.4745	0.0634174	4.20332	RBD
GLN-493	-25.2466	3.5437	-17.0097	3.4877	-8.2369	3.1945	39.117	5.8687	-1.7482	0.1978	12.1222	4.0575	4.42533	16.5475	RBD
SER-494	2.0814	0.5151	3.6469	0.5221	-1.5655	0.2111	-2.1258	1.0612	-0.0597	0.0903	-0.1041	0.8342	0.0538518	-0.0502482	RBD
TYR-495	-6.1143	1.4322	-3.7481	1.7948	-2.3662	1.714	11.9244	2.2534	-0.4448	0.1294	5.3653	2.0686	0.490418	5.85572	RBD
GLY-496	-3.9064	1.6563	-1.4717	2.2329	-2.4347	1.9456	6.6051	4.7461	-0.1059	0.097	2.5928	3.9761	0.627077	3.21988	RBD
PHE-497	-2.435	0.444	-0.16	0.3716	-2.275	0.3622	-0.5509	0.6332	0.0016	0.0351	-2.9843	0.6236	0.0380516	-2.94625	RBD
GLN-498	-18.9559	2.7033	-10.1906	2.238	-8.7653	3.3017	21.9776	2.7269	-1.288	0.2126	1.7336	3.4759	1.82242	3.55602	RBD
PRO-499	-1.0683	0.5819	0.6011	0.5475	-1.6693	0.1996	-0.2989	0.6967	-0.0083	0.079	-1.3755	0.6014	0.0676286	-1.30787	RBD
THR-500	-16.8808	2.6709	-3.2741	1.4108	-13.6067	2.7595	27.2377	3.185	-2.2746	0.2523	8.0823	3.2608	1.74208	9.82438	RBD
ASN-501	-27.2567	2.3081	-10.3985	1.3731	-16.8582	1.5176	27.2851	3.1879	-0.8117	0.163	-0.7833	2.6542	1.13704	0.353737	RBD
GLY-502	-8.4813	1.7455	-3.4975	0.8434	-4.9837	1.8947	5.6909	1.3405	-0.8281	0.155	-3.6185	1.7484	0.878069	-2.74043	RBD
VAL-503	-4.7764	1.5571	-1.2011	0.3552	-3.5753	1.4311	0.0233	0.9186	-0.6285	0.418	-5.3817	1.6544	0.462362	-4.91934	RBD
GLY-504	-2.8155	0.4228	-1.8194	0.4189	-0.9961	0.1739	1.1314	0.5507	-0.0292	0.0575	-1.7133	0.3921	0.0361059	-1.67719	RBD
TYR-505	-28.0112	2.7807	-8.0054	2.2319	-20.0058	3.5757	33.1218	4.6244	-2.5583	0.3186	2.5523	4.4524	1.73863	4.29093	RBD
GLN-506	-5.9483	1.6489	-4.3414	1.5018	-1.6069	0.8357	4.5667	3.5683	-0.1385	0.2015	-1.5201	2.1155	0.397549	-1.12255	RBD
PRO-507	0.3522	0.2268	0.6552	0.2319	-0.303	0.0265	-0.1366	0.1436	0.0009	0.0236	0.2165	0.1806	0.0102961	0.226796	RBD
TYR-508	0.7953	0.189	1.0791	0.1894	-0.2838	0.0549	-0.4976	1.6314	-0.001	0.0602	0.2967	1.6242	0.00712765	0.303828	RBD
ARG-509	-95.5492	1.4271	-95.4907	1.4254	-0.0585	0.0036	2.0841	1.1712	-0.0035	0.112	-93.4686	1.5373	0.405041	-93.0636	RBD
VAL-510	-0.1885	0.1263	-0.154	0.1259	-0.0345	0.0024	-0.0035	0.0347	-0.0009	0.0301	-0.1929	0.1083	0.00317723	-0.189723	RBD
VAL-511	0.6803	0.1394	0.6944	0.1396	-0.0142	0.0009	-0.0407	0.0284	0.0013	0.0191	0.6408	0.1212	0.00387678	0.644677	RBD
VAL-512	-0.2797	0.0926	-0.2668	0.0924	-0.0129	0.0008	0.0054	0.0834	0.0002	0.0263	-0.2741	0.1176	0.0017137	-0.272386	RBD
LEU-513	0.4441	0.1771	0.4516	0.1771	-0.0075	0.0005	-0.0313	0.0337	-0.0055	0.0793	0.4073	0.1838	0.00625846	0.413558	RBD
SER-514	-0.1172	0.2202	-0.1133	0.2201	-0.004	0.0002	-0.0149	0.5538	-0.0049	0.0764	-0.137	0.5959	0.00938897	-0.127611	RBD
PHE-515	0.3237	0.1041	0.3287	0.1041	-0.005	0.0004	0.0434	0.6238	-0.0059	0.1111	0.3612	0.6289	0.00216157	0.363362	RBD
GLU-516	68.5223	1.0155	68.5248	1.0156	-0.0024	0.0005	0.0539	1.7865	0.0012	0.0547	68.5773	1.8585	0.201028	68.7783	RBD
LEU-517	0.346	0.1017	0.3476	0.1017	-0.0019	0.0003	0.1256	0.6866	0.0004	0.0917	0.472	0.6995	0.00204273	0.474043	RBD
LEU-518	0.066	0.0735	0.0675	0.0734	-0.0012	0.0004	0.0898	0.4778	0.0013	0.0759	0.1572	0.4933	0.00108434	0.158284	RBD
HIS-519	0.0051	0.3389	0.006	0.3388	-0.001	0	0.2191	0.9569	0.004	0.0658	0.2282	1.0797	0.0221223	0.250322	RBD
ALA-520	0.423	0.0765	0.4235	0.0766	-0.0007	0.0004	-0.0098	0.3499	-0.0003	0.0578	0.4129	0.3632	0.00116705	0.414067	RBD
PRO-521	0.4674	0.0859	0.4681	0.0859	-0.001	0	0.0119	0.2599	0.0032	0.0653	0.4825	0.283	0.00147673	0.483977	RBD
ALA-522	-0.5972	0.0739	-0.5966	0.0739	-0.001	0	0.1447	0.5636	0.0012	0.093	-0.4513	0.5848	0.00112254	-0.450177	RBD
THR-523	0.0546	0.0937	0.0556	0.0937	-0.001	0	0.0605	0.5255	0.0033	0.0849	0.1185	0.5349	0.00176489	0.120265	RBD
VAL-524	-0.0581	0.1207	-0.0565	0.1206	-0.0017	0.0005	0.0153	0.1432	0.0009	0.0369	-0.0418	0.1863	0.00290749	-0.0388925	RBD
CYS-525	0.0546	0.1802	0.0556	0.1801	-0.001	0	0.0395	0.1946	-0.001	0.0761	0.0931	0.2641	0.00640273	0.0995027	RBD
GLY-526	-0.5619	0.1009	-0.5613	0.1008	-0.001	0	0.0329	0.6197	-0.0024	0.0391	-0.5314	0.626	0.00205156	-0.529348	RBD
PRO-527	63.1606	1.0978	63.1618	1.098	-0.001	0.0002	0.4272	2.661	-0.0019	0.0931	63.5858	2.7198	0.24907	63.8349	RBD

## Sheet: V367F
Residue	MM_Energy	MM_Energy-error	EE_Energy	EE_Energy-error	VDW_Energy	VDW_Energy-error	Polar_Energy	Polar_Energy-error	Apolar_Energy	Apolar_Energy-error	Enthalpy_Energy	Enthalpy_Energy-error	Entropy_Energy	Total_Energy	Chain
SER-19	5.7011	6.4876	8.8753	5.9036	-3.1742	3.1142	45.0274	15.0625	-1.0473	0.278	49.6813	10.5005	8.23016	57.9115	ACE2
THR-20	-0.8734	0.2885	0.0267	0.3631	-0.9001	0.1876	-0.7669	1.6014	0.0129	0.0528	-1.6275	1.5316	0.0162492	-1.61125	ACE2
ILE-21	-1.1419	0.1846	-0.232	0.1129	-0.9099	0.1757	0.426	0.2799	-0.003	0.0468	-0.719	0.323	0.00675569	-0.712244	ACE2
GLU-22	-17.6141	1.4597	-17.2758	1.4495	-0.3383	0.0389	3.3695	1.9227	0.0096	0.0569	-14.235	2.0002	0.383039	-13.852	ACE2
GLU-23	-24.8546	4.5918	-21.7522	4.2667	-3.1024	0.9959	8.7871	8.373	-0.2025	0.1894	-16.27	5.6741	3.03966	-13.2303	ACE2
GLN-24	-15.8189	2.0942	-2.8993	1.2405	-12.9196	2.0549	18.7886	3.3126	-1.292	0.2268	1.6778	2.9138	1.00125	2.67905	ACE2
ALA-25	-1.1848	0.1795	-0.3359	0.164	-0.849	0.1031	1.1241	0.3132	0.0003	0.019	-0.0605	0.2713	0.00649631	-0.0540037	ACE2
LYS-26	26.1343	5.8581	27.783	6.1692	-1.6486	0.4473	-11.5794	12.0938	-0.0691	0.1377	14.4858	7.0514	10.4449	24.9307	ACE2
THR-27	-12.3151	1.9465	-0.0877	0.7304	-12.2274	1.9042	12.616	2.2335	-1.6024	0.2053	-1.3015	3.0723	0.815526	-0.485974	ACE2
PHE-28	-6.7747	1.1345	-0.6876	0.2996	-6.0871	1.0769	0.9485	0.665	-0.4616	0.1459	-6.2878	1.1251	0.27152	-6.01628	ACE2
LEU-29	-0.8966	0.376	0.0873	0.3829	-0.9839	0.1141	-0.5584	0.7329	0.001	0.0265	-1.4541	0.4507	0.0277474	-1.42635	ACE2
ASP-30	-61.9396	6.0808	-56.5464	6.9897	-5.3932	3.6196	97.4979	21.332	-1.1615	0.2575	34.3968	16.2296	9.50186	43.8987	ACE2
LYS-31	-19.5453	5.0486	-4.9164	4.769	-14.6289	2.147	72.8103	14.5463	-2.3554	0.2827	50.9096	11.0041	5.78218	56.6918	ACE2
PHE-32	-0.8411	0.2599	0.1367	0.2417	-0.9778	0.0882	-0.6207	0.3385	0.0022	0.0536	-1.4596	0.2108	0.0135516	-1.44605	ACE2
ASN-33	-0.0984	0.6905	0.9386	0.6839	-1.037	0.1151	-1.9474	1.0912	-0.0026	0.0575	-2.0484	0.8816	0.0981887	-1.95021	ACE2
HIS-34	-15.4516	2.7981	-2.685	1.7129	-12.7666	2.856	16.7337	4.1356	-2.1897	0.2775	-0.9075	4.0646	2.02419	1.11669	ACE2
GLU-35	-17.2909	3.2652	-14.0993	3.2638	-3.1916	2.7806	5.773	6.2614	-0.3359	0.1501	-11.8538	5.2808	3.35733	-8.49647	ACE2
ALA-36	-0.0324	0.183	0.4232	0.1882	-0.4555	0.046	-0.7855	0.2568	-0.0005	0.0125	-0.8184	0.1864	0.00674325	-0.811657	ACE2
GLU-37	-40.994	3.2752	-36.1716	3.7536	-4.8224	1.8821	33.1536	7.3844	-0.3763	0.1545	-8.2167	5.1256	1.93859	-6.27811	ACE2
ASP-38	-32.3721	3.3672	-24.8672	2.6329	-7.5048	1.4582	24.1775	8.8107	-0.9879	0.2265	-9.1825	8.197	2.01444	-7.16806	ACE2
LEU-39	-0.6001	0.1554	0.0677	0.1338	-0.6677	0.1006	-0.6631	0.2555	-0.0007	0.0753	-1.2639	0.2751	0.00481227	-1.25909	ACE2
PHE-40	0.0069	0.1194	0.386	0.1269	-0.3791	0.0442	-0.3687	0.268	0.0062	0.1078	-0.3556	0.2525	0.0028537	-0.352746	ACE2
TYR-41	-12.9989	2.5699	-4.3918	1.058	-8.6071	2.7269	8.7248	1.2264	-0.8178	0.1488	-5.0919	2.6562	1.8354	-3.2565	ACE2
GLN-42	-3.9808	1.4716	-0.4091	0.783	-3.5717	1.3169	4.4717	2.858	-0.564	0.2781	-0.0731	2.3935	0.393677	0.320577	ACE2
SER-43	0.0802	0.1932	0.2423	0.1938	-0.1622	0.0209	-0.3277	0.9846	-0.0034	0.0559	-0.2509	0.9939	0.00749897	-0.243401	ACE2
SER-44	0.7724	0.2124	1.0082	0.2179	-0.2359	0.028	-0.7286	0.6598	-0.0029	0.0311	0.041	0.6208	0.00892661	0.0499266	ACE2
LEU-45	-4.3276	1.0273	0.5379	0.2102	-4.8655	1.0244	-0.4358	0.3559	-0.7351	0.1851	-5.4984	1.1387	0.230561	-5.26784	ACE2
ALA-46	-0.0953	0.0861	0.045	0.0814	-0.1403	0.0217	-0.0371	0.0905	-0.0007	0.0258	-0.1331	0.0964	0.00148781	-0.131612	ACE2
SER-47	0.4495	0.192	0.5113	0.1934	-0.0619	0.0067	-0.2171	1.2826	-0.0063	0.056	0.226	1.2684	0.00722132	0.233221	ACE2
TRP-48	0.4101	0.1472	0.7995	0.1414	-0.3895	0.0559	-0.0532	0.3424	-0.0048	0.0568	0.3521	0.3601	0.00434213	0.356442	ACE2
ASN-49	-0.1781	0.3782	-0.0293	0.3738	-0.1489	0.0268	-0.2658	0.7486	-0.0022	0.0593	-0.4461	0.8418	0.0299967	-0.416103	ACE2
TYR-50	0.1266	0.055	0.1651	0.0551	-0.0385	0.004	0.0147	1.3125	-0.0008	0.0809	0.1405	1.3208	0.00060694	0.141107	ACE2
ASN-51	0.7418	0.0922	0.7707	0.0924	-0.0289	0.0028	-0.0118	0.7625	-0.0061	0.0718	0.7238	0.7625	0.00170241	0.725502	ACE2
THR-52	0.0773	0.1269	0.1294	0.1263	-0.0521	0.0065	-0.0189	0.3677	0.0006	0.073	0.059	0.4033	0.00323488	0.0622349	ACE2
ASN-53	0.3379	0.129	0.3662	0.1303	-0.0282	0.0043	0.1351	0.6127	-0.007	0.0939	0.466	0.6329	0.00324516	0.469245	ACE2
ILE-54	0.0359	0.0457	0.0482	0.0456	-0.0122	0.0012	0.0226	0.3296	0.0031	0.0796	0.0617	0.345	0.0004194	0.0621194	ACE2
THR-55	-0.1972	0.1066	-0.1847	0.1067	-0.0124	0.0018	0.0827	1.0575	0.0005	0.0869	-0.1139	1.0706	0.00228093	-0.111619	ACE2
GLU-56	-11.3291	0.5486	-11.3204	0.5482	-0.0087	0.0012	0.1236	2.3725	0.0002	0.068	-11.2053	2.4024	0.0582628	-11.147	ACE2
GLU-57	-14.7309	1.1078	-14.7059	1.104	-0.0251	0.0063	0.3429	2.2124	0.0011	0.0739	-14.3869	2.4154	0.236878	-14.15	ACE2
ASN-58	-0.3655	0.1759	-0.3286	0.1744	-0.0369	0.0063	0.0103	0.6444	0.0018	0.0353	-0.3534	0.6584	0.00615463	-0.347245	ACE2
VAL-59	-0.2118	0.067	-0.197	0.0665	-0.0148	0.0019	0.059	0.1795	-0.0033	0.0455	-0.1561	0.1969	0.000905539	-0.155194	ACE2
GLN-60	-0.0104	0.2247	0.0104	0.2246	-0.0208	0.0037	-0.0057	0.9565	0.003	0.0796	-0.0131	0.983	0.0101249	-0.00297508	ACE2
ASN-61	-0.1511	0.3736	-0.0584	0.3738	-0.0927	0.0229	0.0229	0.8946	0.0028	0.0743	-0.1254	0.9754	0.0281713	-0.0972287	ACE2
MET-62	-0.1591	0.1125	-0.1152	0.1112	-0.0438	0.0064	0.063	0.2363	-0.0018	0.081	-0.0979	0.2703	0.00255831	-0.0953417	ACE2
ASN-63	0.0574	0.1083	0.0785	0.1086	-0.0211	0.0027	0.0636	0.9914	0	0.064	0.1211	0.9936	0.00234999	0.12345	ACE2
ASN-64	0.2407	0.3835	0.2838	0.3824	-0.0431	0.0085	0.0678	0.9552	0.0007	0.0603	0.3092	1.0358	0.0285741	0.337774	ACE2
ALA-65	0.1239	0.077	0.1915	0.079	-0.0676	0.0134	0.079	0.1954	-0.0023	0.0752	0.2006	0.2153	0.0011843	0.201784	ACE2
GLY-66	-0.0129	0.0563	0.0107	0.0568	-0.0236	0.0034	0.0553	0.2271	-0.0015	0.0402	0.0409	0.2335	0.000634782	0.0415348	ACE2
ASP-67	-11.1471	0.7129	-11.116	0.7127	-0.0311	0.0038	0.5645	2.1339	0.0002	0.0675	-10.5824	2.2289	0.100085	-10.4823	ACE2
LYS-68	12.9857	2.1945	13.1673	2.2069	-0.1816	0.0639	-0.4688	1.4789	0.0005	0.1026	12.5174	2.7775	0.934054	13.4515	ACE2
TRP-69	-0.0834	0.0874	0.0923	0.0898	-0.1758	0.0173	0.1792	0.4495	-0.0026	0.0765	0.0932	0.4669	0.00153143	0.0947314	ACE2
SER-70	0.0238	0.1207	0.0542	0.121	-0.0304	0.0031	0.0419	1.2035	-0.0055	0.0531	0.0602	1.2247	0.00291828	0.0631183	ACE2
ALA-71	0.1533	0.093	0.1967	0.0949	-0.0434	0.0056	0.0388	0.3248	-0.0018	0.0572	0.1903	0.3426	0.00174034	0.19204	ACE2
PHE-72	-0.0906	0.1188	0.2588	0.0955	-0.3494	0.0539	-0.0086	0.1749	-0.007	0.0862	-0.1062	0.2	0.00281681	-0.103383	ACE2
LEU-73	0.0402	0.0522	0.1243	0.0535	-0.084	0.0076	0.1027	0.0714	0.005	0.0521	0.1479	0.0898	0.000545255	0.148445	ACE2
LYS-74	9.9963	1.0459	10.0554	1.0419	-0.0591	0.0078	-0.641	1.1585	-0.0178	0.1193	9.3375	1.4473	0.213683	9.55118	ACE2
GLU-75	-7.8614	1.3206	-7.5519	1.3639	-0.3095	0.09	1.684	2.397	-0.004	0.077	-6.1814	2.6682	0.368533	-5.81287	ACE2
GLN-76	-1.6103	0.4184	-1.0354	0.3684	-0.5748	0.1042	0.8436	0.7742	-0.003	0.1118	-0.7696	0.7542	0.0384437	-0.731156	ACE2
SER-77	-0.2936	0.0794	-0.2128	0.0743	-0.0808	0.0119	0.1761	0.2738	0.0006	0.0288	-0.1169	0.2738	0.00126333	-0.115637	ACE2
THR-78	-0.3734	0.16	-0.134	0.134	-0.2393	0.0647	0.1411	1.0971	-0.0026	0.0625	-0.235	1.0757	0.00508851	-0.229911	ACE2
LEU-79	-4.284	1.3662	-0.2895	0.1234	-3.9945	1.3496	1.5519	1.0612	-0.5915	0.2206	-3.3236	1.6667	0.355786	-2.96781	ACE2
ALA-80	-0.4095	0.1131	-0.1165	0.0557	-0.2929	0.092	0.186	0.1172	0.0004	0.0083	-0.2231	0.1147	0.00250944	-0.220591	ACE2
GLN-81	-0.0838	0.157	0.1263	0.1442	-0.21	0.0377	-0.112	0.8945	0.0041	0.1012	-0.1917	0.8968	0.00487329	-0.186827	ACE2
MET-82	-4.9651	1.3521	-0.1262	0.2571	-4.8389	1.2871	1.1733	1.1922	-0.6982	0.2307	-4.49	1.2635	0.345642	-4.14436	ACE2
TYR-83	-8.8445	2.17	-4.0868	0.9472	-4.7578	2.6544	20.0252	2.4977	-0.8546	0.1932	10.3261	3.0191	1.36874	11.6948	ACE2
PRO-84	-0.4594	0.0724	-0.2952	0.0664	-0.1642	0.0337	0.2659	0.1363	0.0005	0.0359	-0.193	0.125	0.00104822	-0.191952	ACE2
LEU-85	-0.2116	0.0613	-0.1602	0.0604	-0.0514	0.0051	0.0856	0.2829	-0.0023	0.0647	-0.1284	0.289	0.000753965	-0.127646	ACE2
GLN-86	-0.0846	0.1908	-0.0542	0.1905	-0.0305	0.0035	0.0168	1.127	0.0015	0.1033	-0.0663	1.1387	0.00733945	-0.0589606	ACE2
GLU-87	-12.8709	1.0533	-12.7837	1.0485	-0.0872	0.0145	0.9454	2.3142	-0.0042	0.0774	-11.9298	2.4521	0.200727	-11.7291	ACE2
ILE-88	0.2878	0.0631	0.3879	0.0623	-0.1002	0.0105	-0.2183	0.3019	0.0055	0.0779	0.0749	0.3054	0.000799256	0.0756993	ACE2
GLN-89	0.3211	0.3013	0.3618	0.304	-0.0407	0.0064	-0.0184	1.1315	0.0001	0.0795	0.3027	1.2157	0.018023	0.320723	ACE2
ASN-90	-0.3979	0.4523	-0.3159	0.4554	-0.082	0.0143	0.6021	0.8104	0.0006	0.0446	0.2048	0.8291	0.0419071	0.246707	ACE2
LEU-91	-0.1585	0.0821	-0.1182	0.0833	-0.0402	0.006	0.2848	0.2489	0.0043	0.0901	0.1307	0.2687	0.00135635	0.132056	ACE2
THR-92	-0.0298	0.3946	0.0718	0.3912	-0.1016	0.0213	0.2651	1.6643	0.0047	0.0705	0.2401	1.6856	0.030795	0.270895	ACE2
VAL-93	-0.2016	0.1253	-0.0434	0.1275	-0.1582	0.0175	0.1606	0.1096	0.0056	0.0343	-0.0355	0.1045	0.0031492	-0.0323508	ACE2
LYS-94	13.0658	0.7764	13.116	0.777	-0.0501	0.0042	-1.037	1.1506	0.007	0.1123	12.0358	1.3055	0.123686	12.1595	ACE2
LEU-95	0.2487	0.1019	0.292	0.1046	-0.0433	0.0052	-0.1021	0.3198	-0.0107	0.1128	0.1359	0.3502	0.00208539	0.137985	ACE2
GLN-96	-0.3902	0.3425	-0.2235	0.3417	-0.1667	0.0227	0.6228	0.6805	0.0024	0.0528	0.235	0.6223	0.0233168	0.258317	ACE2
LEU-97	-0.008	0.085	0.1598	0.0875	-0.1678	0.0198	-0.0618	0.0846	0	0.0144	-0.0699	0.06	0.00145164	-0.0684484	ACE2
GLN-98	0.0528	0.1853	0.0875	0.185	-0.0347	0.0023	-0.0949	0.7894	-0.0103	0.112	-0.0525	0.7998	0.00715724	-0.0453428	ACE2
ALA-99	0.2651	0.1155	0.2943	0.1144	-0.0292	0.003	-0.3208	0.4114	0.0044	0.0878	-0.0513	0.4252	0.002666	-0.048634	ACE2
LEU-100	0.2152	0.0709	0.3426	0.0699	-0.1274	0.0142	-0.3397	0.107	0.0049	0.0415	-0.1196	0.1087	0.00100834	-0.118592	ACE2
GLN-101	0.4408	0.0873	0.5121	0.0882	-0.0713	0.009	-0.3593	0.6504	-0.0007	0.0674	0.0808	0.642	0.00152889	0.0823289	ACE2
GLN-102	-0.1781	0.1257	-0.1578	0.126	-0.0204	0.0016	-0.1155	0.7041	-0.0048	0.1345	-0.2984	0.7311	0.00316834	-0.295232	ACE2
ASN-103	0.0486	0.1451	0.0768	0.1444	-0.0282	0.0026	-0.3222	0.5386	-0.0067	0.0535	-0.2804	0.5602	0.00424692	-0.276153	ACE2
GLY-104	0.0143	0.0362	0.0212	0.0361	-0.0069	0.0006	0.0284	0.11	-0.0016	0.0271	0.041	0.1181	0.000263257	0.0412633	ACE2
SER-105	0.2362	0.0919	0.245	0.0919	-0.0088	0.0007	-0.0313	1.8638	-0.0063	0.114	0.1986	1.8705	0.00168305	0.200283	ACE2
SER-106	0.1915	0.0864	0.2105	0.0868	-0.019	0.0019	-0.0915	1.583	-0.004	0.084	0.0961	1.5818	0.00148107	0.0975811	ACE2
VAL-107	0.1128	0.0276	0.1336	0.0277	-0.0208	0.0027	-0.0552	0.4433	0.0026	0.0753	0.0603	0.4518	0.00015265	0.0604527	ACE2
LEU-108	-0.1276	0.0368	-0.1177	0.0366	-0.0099	0.0012	-0.0121	0.3501	-0.0057	0.0846	-0.1454	0.3689	0.000271504	-0.145128	ACE2
SER-109	-0.1004	0.0628	-0.0939	0.0629	-0.0065	0.001	0.0685	1.6361	0.0008	0.038	-0.0311	1.6345	0.000792985	-0.030307	ACE2
GLU-110	-9.1972	0.7291	-9.1853	0.7287	-0.0119	0.0021	0.4809	2.0743	-0.0035	0.1003	-8.7198	2.2055	0.104274	-8.61553	ACE2
ASP-111	-8.2335	0.4127	-8.2295	0.4125	-0.0039	0.0007	0.1919	1.7856	-0.0031	0.0774	-8.0447	1.8118	0.033719	-8.01098	ACE2
LYS-112	8.3769	0.3932	8.3815	0.3934	-0.0046	0.0006	-0.1792	1.3103	0.0022	0.0695	8.1998	1.3809	0.0309719	8.23077	ACE2
SER-113	-0.0338	0.0809	-0.0291	0.081	-0.0047	0.0006	0.094	0.9661	-0.006	0.0672	0.0542	0.9759	0.00131669	0.0555167	ACE2
LYS-114	9.0186	0.7121	9.0249	0.7127	-0.0063	0.0011	0.0131	1.3695	0.0048	0.0804	9.0365	1.5383	0.104655	9.14115	ACE2
ARG-115	8.0328	0.3384	8.0361	0.3385	-0.0032	0.0004	0.2598	1.1833	-0.0037	0.1083	8.2888	1.2212	0.0229489	8.31175	ACE2
LEU-116	0.0534	0.0269	0.0571	0.0269	-0.0037	0.0005	0.0007	0.0646	-0.0016	0.0554	0.0525	0.0946	0.000145554	0.0526456	ACE2
ASN-117	0.0215	0.1375	0.0258	0.1375	-0.0044	0.0006	0.0083	0.9301	0.0022	0.0822	0.0319	0.9494	0.00374478	0.0356448	ACE2
THR-118	-0.0594	0.0494	-0.0572	0.0494	-0.0021	0.0003	0.0925	0.9731	-0.0062	0.0899	0.027	0.972	0.00048799	0.027488	ACE2
ILE-119	0.019	0.0173	0.021	0.0173	-0.002	0.0001	-0.0047	0.0337	-0.0015	0.0501	0.0128	0.063	6.00727e-05	0.0128601	ACE2
LEU-120	0.0876	0.0345	0.0908	0.0343	-0.0032	0.0005	0.0504	0.1888	-0.0052	0.0631	0.1328	0.1954	0.000238442	0.133038	ACE2
ASN-121	0.0216	0.1534	0.0243	0.1534	-0.0028	0.0004	0.1546	0.8743	0.0019	0.0883	0.178	0.8889	0.00472209	0.182722	ACE2
THR-122	0.0268	0.0365	0.0281	0.0365	-0.0011	0.0003	0.1078	0.6196	-0.015	0.1028	0.1196	0.6211	0.000265955	0.119866	ACE2
MET-123	0.1271	0.0221	0.1287	0.022	-0.0018	0.0004	-0.0063	0.0505	-0.0015	0.0663	0.1192	0.0858	9.76419e-05	0.119298	ACE2
SER-124	0.0251	0.0696	0.0267	0.0697	-0.0016	0.0005	0.0771	0.9507	0.0001	0.0369	0.1023	0.9523	0.000977741	0.103278	ACE2
THR-125	-0.0495	0.0271	-0.0481	0.0271	-0.0014	0.0005	0.1495	0.8655	-0.001	0.0948	0.099	0.8704	0.00014761	0.0991476	ACE2
ILE-126	0.0186	0.0158	0.0197	0.0157	-0.001	0	0.026	0.149	-0.0041	0.0546	0.0405	0.1591	4.98518e-05	0.0405499	ACE2
TYR-127	0.1343	0.0276	0.1361	0.0276	-0.0019	0.0003	0.1163	2.062	-0.0036	0.0905	0.247	2.0603	0.000152485	0.247152	ACE2
SER-128	-0.0375	0.0549	-0.0363	0.0549	-0.001	0.0002	0.0506	1.2831	-0.0032	0.0506	0.01	1.2876	0.000606178	0.0106062	ACE2
THR-129	0.1241	0.0177	0.125	0.0177	-0.001	0	0.2921	0.7911	0.0032	0.0547	0.4194	0.7903	6.28573e-05	0.419463	ACE2
GLY-130	-0.0822	0.0195	-0.0819	0.0194	0	0	0.0888	0.4099	0.0008	0.0532	0.0073	0.4174	7.626e-05	0.00737626	ACE2
LYS-131	7.8122	0.3521	7.8129	0.3521	-0.0009	0.0003	0.1838	1.3631	-0.0022	0.0929	7.9939	1.4516	0.0251626	8.01906	ACE2
VAL-132	-0.0342	0.017	-0.0339	0.017	0	0	-0.0189	0.187	-0.0006	0.0579	-0.0537	0.1936	5.77154e-05	-0.0536423	ACE2
CYS-133	-0.0113	0.0157	-0.0111	0.0157	0	0	0.1329	0.5395	0.0019	0.0521	0.1234	0.5455	4.92771e-05	0.123449	ACE2
ASN-134	0.0063	0.0609	0.0065	0.0609	0	0	-0.0506	0.8709	0.0041	0.0569	-0.0403	0.8778	0.000737804	-0.0395622	ACE2
PRO-135	-0.017	0.0194	-0.0168	0.0194	0	0	-0.0103	0.4521	0.0005	0.0522	-0.0268	0.4536	7.51515e-05	-0.0267248	ACE2
ASP-136	-5.8058	0.2136	-5.8057	0.2136	0	0	-0.063	2.27	-0.0014	0.0475	-5.8702	2.281	0.0090589	-5.86114	ACE2
ASN-137	-0.086	0.044	-0.0858	0.044	0	0	-0.0447	0.6981	-0.0015	0.0491	-0.1322	0.6988	0.000389696	-0.13181	ACE2
PRO-138	-0.0735	0.0118	-0.0733	0.0118	0	0	-0.0126	0.4824	0.0001	0.0498	-0.086	0.4807	2.79192e-05	-0.0859721	ACE2
GLN-139	-0.0738	0.0701	-0.0734	0.0701	0	0.0001	0.0513	1.2323	0.0014	0.0588	-0.0211	1.2374	0.000983137	-0.0201169	ACE2
GLU-140	-6.7175	0.3443	-6.7172	0.3442	0	0.0001	0.1186	2.1801	0.0005	0.0509	-6.5983	2.2264	0.0232785	-6.57502	ACE2
CYS-141	0.0025	0.0262	0.0029	0.0262	0	0	0.0289	0.5325	-0.0054	0.0672	0.0261	0.5387	0.000137706	0.0262377	ACE2
LEU-142	0.0004	0.0134	0.0009	0.0134	-0.0001	0.0003	0.002	0.0972	0.0005	0.0535	0.0029	0.1104	3.62056e-05	0.00293621	ACE2
LEU-143	0.1214	0.0153	0.1222	0.0154	-0.001	0	-0.0031	0.1611	0.0006	0.0832	0.1189	0.1777	4.71796e-05	0.118947	ACE2
LEU-144	0.1061	0.0188	0.107	0.0188	-0.001	0	-0.0431	0.324	-0.0049	0.0771	0.0582	0.3322	7.09539e-05	0.058271	ACE2
GLU-145	-9.2222	0.3375	-9.2211	0.3375	-0.001	0.0002	0.2281	2.3581	-0.001	0.0956	-8.9951	2.3764	0.0225591	-8.97254	ACE2
PRO-146	0.0437	0.0179	0.0444	0.018	-0.0009	0.0003	0.0386	0.1322	-0.0031	0.0578	0.0792	0.1448	6.44357e-05	0.0792644	ACE2
GLY-147	0.0703	0.0151	0.0706	0.0152	0	0	-0.0207	0.2239	0.0016	0.0437	0.0512	0.2268	4.59266e-05	0.0512459	ACE2
LEU-148	0.0872	0.0109	0.0877	0.011	-0.0005	0.0005	-0.0039	0.0418	0.0018	0.0258	0.0851	0.0512	2.40054e-05	0.085124	ACE2
ASN-149	0.0717	0.06	0.0723	0.06	-0.0008	0.0004	0.1083	0.8229	-0.0112	0.105	0.1689	0.8339	0.000722341	0.169622	ACE2
GLU-150	-7.3928	0.2925	-7.3923	0.2924	-0.0002	0.0004	0.1326	2.0715	-0.0032	0.0866	-7.2634	2.0727	0.0169482	-7.24645	ACE2
ILE-151	0.0539	0.0105	0.0542	0.0104	0	0	0.0018	0.0439	0.0034	0.0548	0.059	0.0727	2.19615e-05	0.059022	ACE2
MET-152	0.0814	0.0191	0.0818	0.0191	0	0.0002	0.0088	0.0667	-0.001	0.0404	0.0892	0.0812	7.281e-05	0.0892728	ACE2
ALA-153	0.0579	0.0175	0.0582	0.0175	0	0	0.0216	0.4636	-0.0013	0.0672	0.0782	0.4703	6.13673e-05	0.0782614	ACE2
ASN-154	0.0614	0.056	0.0617	0.056	0	0	0.0933	0.9456	0.0028	0.0508	0.1576	0.9474	0.000624442	0.158224	ACE2
SER-155	0.0072	0.0126	0.0073	0.0126	0	0	0.0147	0.4325	0.0015	0.0294	0.0234	0.4349	3.17215e-05	0.0234317	ACE2
LEU-156	0.0284	0.0083	0.0286	0.0083	0	0	-0.0813	0.4809	0.0035	0.0713	-0.0494	0.4819	1.38939e-05	-0.0493861	ACE2
ASP-157	-5.926	0.1463	-5.9259	0.1463	0	0	0.2037	1.7133	0.0014	0.0876	-5.7209	1.7093	0.00428989	-5.71661	ACE2
TYR-158	-0.0853	0.0098	-0.0851	0.0098	0	0	0.2192	1.9619	0.0024	0.0841	0.1364	1.9637	1.9135e-05	0.136419	ACE2
ASN-159	-0.0412	0.0208	-0.0411	0.0209	0	0	0.1785	0.9779	0.0038	0.0717	0.141	0.9784	8.70262e-05	0.141087	ACE2
GLU-160	-6.3603	0.1771	-6.36	0.1771	0	0	0.3381	1.7513	0.006	0.0884	-6.0161	1.7453	0.00626468	-6.00984	ACE2
ARG-161	6.5868	0.174	6.5871	0.174	0	0	-0.0189	0.4939	-0.0014	0.0476	6.5665	0.5242	0.00609295	6.57259	ACE2
LEU-162	-0.0831	0.0095	-0.0829	0.0095	0	0	0.0188	0.0943	-0.0009	0.0617	-0.0652	0.1138	1.81615e-05	-0.0651818	ACE2
TRP-163	-0.0661	0.0126	-0.0658	0.0126	0	0	0.0464	0.5011	-0.0104	0.1179	-0.0302	0.5096	3.20369e-05	-0.030168	ACE2
ALA-164	-0.055	0.0104	-0.0548	0.0104	0	0	-0.0013	0.0184	0.0002	0.0117	-0.056	0.0247	2.16181e-05	-0.0559784	ACE2
TRP-165	-0.026	0.0109	-0.0255	0.0109	-0.0005	0.0005	0.0144	0.1162	0.0057	0.1082	-0.006	0.1556	2.3784e-05	-0.00597622	ACE2
GLU-166	-6.4514	0.169	-6.4511	0.169	0	0	0.1632	1.0599	0.0035	0.0464	-6.2847	1.0731	0.00569469	-6.27901	ACE2
SER-167	-0.0057	0.0105	-0.0054	0.0105	0	0	0.1704	0.6428	-0.004	0.0412	0.1607	0.643	2.20627e-05	0.160722	ACE2
TRP-168	-0.0112	0.0137	-0.0103	0.0136	-0.001	0	0.014	0.0639	-0.0034	0.0615	-0.0007	0.0894	3.74737e-05	-0.000662526	ACE2
ARG-169	7.2303	0.1985	7.2308	0.1985	-0.0009	0.0002	-0.0625	0.2594	-0.0015	0.0491	7.1663	0.3192	0.00792242	7.17422	ACE2
SER-170	0.0034	0.0285	0.0036	0.0286	0	0	0.0858	1.502	0.0018	0.0474	0.091	1.4984	0.000163441	0.0911634	ACE2
GLU-171	-7.2565	0.242	-7.256	0.242	-0.0006	0.0005	-0.1044	2.0565	-0.0019	0.0678	-7.3628	2.0548	0.0116901	-7.35111	ACE2
VAL-172	0.0013	0.0146	0.002	0.0146	-0.001	0.0001	0.0015	0.0269	-0.0001	0.0137	0.0027	0.0334	4.25288e-05	0.00274253	ACE2
GLY-173	-0.031	0.0154	-0.0308	0.0154	0	0	-0.0001	0.0315	0.0004	0.0165	-0.0307	0.0411	4.77011e-05	-0.0306523	ACE2
LYS-174	6.654	0.2155	6.6544	0.2155	0	0	0.0335	1.4409	0.0006	0.061	6.6881	1.4645	0.00937282	6.69747	ACE2
GLN-175	-0.0422	0.0352	-0.0416	0.0352	-0.0009	0.0003	0.094	0.4709	-0.0013	0.0694	0.0504	0.4758	0.00024921	0.0506492	ACE2
LEU-176	-0.0506	0.0101	-0.0497	0.01	-0.001	0	0.0119	0.0624	0.0009	0.0337	-0.0378	0.0685	2.03221e-05	-0.0377797	ACE2
ARG-177	6.871	0.199	6.8717	0.199	-0.001	0	0.2371	0.511	-0.002	0.0496	7.1061	0.5364	0.00794987	7.11405	ACE2
PRO-178	-0.0532	0.0106	-0.0526	0.0106	-0.001	0.0002	0.035	0.293	0.0018	0.057	-0.0164	0.2988	2.23563e-05	-0.0163776	ACE2
LEU-179	-0.0385	0.0176	-0.0374	0.0177	-0.001	0	0.0149	0.0524	-0.001	0.0564	-0.0246	0.0771	6.23752e-05	-0.0245376	ACE2
TYR-180	-0.1309	0.0158	-0.1295	0.0158	-0.0011	0.0003	0.0013	0.0834	-0.0188	0.1862	-0.1484	0.2121	4.97969e-05	-0.14835	ACE2
GLU-181	-7.0956	0.225	-7.0948	0.2249	-0.001	0	0.2002	1.6281	-0.0005	0.041	-6.896	1.6423	0.0101242	-6.88588	ACE2
GLU-182	-7.7388	0.282	-7.7375	0.282	-0.001	0.0001	0.1455	1.8663	0.0086	0.0953	-7.5846	1.8904	0.0159266	-7.56867	ACE2
TYR-183	-0.0033	0.0146	-0.0007	0.0147	-0.0028	0.0004	0.0006	0.0773	-0.0064	0.1222	-0.0091	0.1433	4.27149e-05	-0.00905729	ACE2
VAL-184	-0.1241	0.0171	-0.1229	0.0172	-0.001	0	0.0122	0.0388	0.0005	0.0362	-0.1114	0.056	5.89903e-05	-0.111341	ACE2
VAL-185	-0.0852	0.0157	-0.0838	0.0157	-0.0011	0.0003	0.0016	0.2025	0.0014	0.0708	-0.0822	0.2152	4.95045e-05	-0.0821505	ACE2
LEU-186	-0.0912	0.0171	-0.0886	0.0171	-0.0028	0.0004	0.0256	0.0379	0.0013	0.0445	-0.0643	0.0604	5.88522e-05	-0.0642411	ACE2
LYS-187	10.1841	0.3877	10.1879	0.3877	-0.0039	0.0003	0.1295	1.0603	-0.001	0.0675	10.3127	1.1366	0.0302935	10.343	ACE2
ASN-188	-0.2716	0.0245	-0.2695	0.0245	-0.002	0	0.1047	0.4903	-0.0031	0.0349	-0.17	0.4951	0.000120195	-0.16988	ACE2
GLU-189	-8.6091	0.3593	-8.6055	0.3592	-0.0037	0.0005	0.1779	2.0412	-0.0015	0.0637	-8.4328	2.059	0.0260175	-8.40678	ACE2
MET-190	-0.1316	0.0654	-0.125	0.0654	-0.0067	0.0006	0.0534	0.0557	-0.0013	0.0483	-0.0795	0.0855	0.000861492	-0.0786385	ACE2
ALA-191	-0.1526	0.0242	-0.1497	0.0242	-0.003	0.0002	0.031	0.0296	0.0004	0.0138	-0.1212	0.0363	0.000117787	-0.121082	ACE2
ARG-192	8.3056	0.3109	8.3103	0.311	-0.0047	0.0006	-0.0452	1.2394	-0.0026	0.0702	8.2578	1.292	0.0193282	8.27713	ACE2
ALA-193	-0.0956	0.0264	-0.0898	0.0262	-0.0058	0.0008	-0.0151	0.4266	-0.0005	0.0516	-0.1113	0.4288	0.000140166	-0.11116	ACE2
ASN-194	-0.4057	0.0436	-0.3955	0.0434	-0.0102	0.001	0.1128	0.1406	0.0003	0.0279	-0.2925	0.1488	0.000380331	-0.29212	ACE2
HIS-195	-0.003	0.1724	0.0075	0.173	-0.0106	0.0024	0.2633	0.9487	0.0038	0.1072	0.264	0.9754	0.00588243	0.269882	ACE2
TYR-196	0.1026	0.0286	0.1106	0.0286	-0.0079	0.0007	0.1115	1.1573	-0.0002	0.1222	0.2139	1.1595	0.000163454	0.214063	ACE2
GLU-197	-8.4746	0.3516	-8.4723	0.3515	-0.0022	0.0004	0.6084	2.0987	0.0044	0.1124	-7.8618	2.1342	0.0246666	-7.83713	ACE2
ASP-198	-8.896	0.3227	-8.894	0.3227	-0.002	0	0.2223	0.655	-0.0005	0.0341	-8.6741	0.7368	0.0208592	-8.65324	ACE2
TYR-199	-0.2033	0.0337	-0.1986	0.0338	-0.0046	0.0005	0.176	0.8145	0.0002	0.0549	-0.0271	0.8229	0.000227752	-0.0268722	ACE2
GLY-200	-0.1682	0.0189	-0.1672	0.0189	-0.001	0	0.0094	0.0303	-0.0002	0.0145	-0.1591	0.0376	7.14472e-05	-0.159029	ACE2
ASP-201	-9.755	0.3819	-9.7524	0.3819	-0.0027	0.0005	0.1532	0.6494	-0.0011	0.0526	-9.6029	0.7258	0.0292314	-9.57367	ACE2
TYR-202	-0.2002	0.0435	-0.1917	0.0435	-0.0085	0.0007	0.1517	1.3853	-0.0152	0.136	-0.0637	1.383	0.000379795	-0.0633202	ACE2
TRP-203	-0.0076	0.0369	-0.0016	0.0369	-0.0061	0.0004	0.0416	0.4319	0.0043	0.1924	0.0382	0.4738	0.000273412	0.0384734	ACE2
ARG-204	9.0706	0.3266	9.0743	0.3266	-0.0037	0.0004	-0.0993	0.5636	0.0012	0.0719	8.9725	0.6422	0.0213911	8.99389	ACE2
GLY-205	-0.0754	0.0524	-0.0726	0.0524	-0.0029	0.0002	-0.0401	0.4831	-0.0009	0.0534	-0.1164	0.4851	0.000550653	-0.115849	ACE2
ASP-206	-12.7258	0.5638	-12.7186	0.5636	-0.0071	0.0006	0.2954	1.9605	0.0043	0.1446	-12.426	2.0272	0.0636639	-12.3623	ACE2
TYR-207	-0.0545	0.0435	-0.0485	0.0435	-0.006	0.0004	-0.0083	0.1398	0.0032	0.0681	-0.0596	0.1579	0.000379566	-0.0592204	ACE2
GLU-208	-11.3094	0.5358	-11.3035	0.5355	-0.0059	0.0006	0.0318	1.7072	-0.0041	0.0756	-11.2817	1.7084	0.0570329	-11.2247	ACE2
VAL-209	0.2005	0.0264	0.2061	0.0268	-0.0056	0.0007	0.0569	0.2647	-0.0025	0.0348	0.255	0.2646	0.00014022	0.25514	ACE2
ASN-210	-0.0176	0.2394	-0.0106	0.2394	-0.007	0.0013	0.0495	0.7969	0.0062	0.0978	0.038	0.8156	0.0111372	0.0491372	ACE2
GLY-211	-0.1162	0.0787	-0.1124	0.0786	-0.0038	0.0009	0.0596	0.6	0.0039	0.0454	-0.0527	0.6097	0.00125161	-0.0514484	ACE2
VAL-212	0.0339	0.0399	0.0397	0.0399	-0.0058	0.001	0.1276	0.5339	0.0011	0.0351	0.1627	0.5349	0.000319914	0.16302	ACE2
ASP-213	-9.7561	0.64	-9.7528	0.6397	-0.0032	0.0006	0.4436	2.2539	-0.0004	0.0317	-9.3129	2.3443	0.0800351	-9.23286	ACE2
GLY-214	0.028	0.0207	0.0293	0.0207	-0.001	0.0002	0.2054	0.4659	-0.0015	0.0642	0.2319	0.4679	8.57775e-05	0.231986	ACE2
TYR-215	0.0278	0.0289	0.0344	0.0291	-0.0067	0.0009	-0.1239	1.1794	-0.0025	0.0771	-0.0986	1.1735	0.000167474	-0.0984325	ACE2
ASP-216	-9.3489	0.4879	-9.346	0.4876	-0.0029	0.0004	0.0633	1.9884	0.003	0.0719	-9.2826	1.9858	0.0469869	-9.23561	ACE2
TYR-217	-0.2177	0.0258	-0.2139	0.0257	-0.0039	0.0004	0.0162	0.2404	-0.0064	0.1094	-0.2079	0.2649	0.000133049	-0.207767	ACE2
SER-218	0.0366	0.0703	0.0384	0.0703	-0.002	0.0001	0.0475	1.3623	-0.0006	0.0446	0.0834	1.3668	0.000987992	0.084388	ACE2
ARG-219	10.2293	0.428	10.2338	0.4281	-0.0045	0.0005	-0.3206	1.0335	0	0.0934	9.9087	1.1297	0.0366594	9.94536	ACE2
GLY-220	0.0882	0.0212	0.0889	0.0212	-0.001	0	0.0346	0.3739	-0.0024	0.0601	0.1203	0.3826	8.96784e-05	0.12039	ACE2
GLN-221	0.0035	0.0491	0.0052	0.049	-0.0019	0.0003	0.0076	0.7492	-0.0104	0.0781	0.0007	0.7546	0.000487775	0.00118778	ACE2
LEU-222	0.118	0.0214	0.1201	0.0214	-0.002	0	-0.0023	0.0305	-0.0035	0.0438	0.1123	0.0562	9.20273e-05	0.112392	ACE2
ILE-223	0.0655	0.0177	0.0668	0.0177	-0.001	0	0.0698	0.4117	-0.0012	0.1118	0.1341	0.4235	6.27902e-05	0.134163	ACE2
GLU-224	-7.5191	0.2845	-7.5182	0.2845	-0.001	0	0.17	2.221	-0.0039	0.0961	-7.3531	2.2204	0.0162434	-7.33686	ACE2
ASP-225	-8.4239	0.3225	-8.4229	0.3225	-0.001	0	0.0683	1.0019	-0.0032	0.0794	-8.3588	1.0467	0.0207533	-8.33805	ACE2
VAL-226	0.0543	0.0128	0.0552	0.0128	-0.001	0	0.0009	0.0304	0.0017	0.053	0.0569	0.0608	3.25883e-05	0.0569326	ACE2
GLU-227	-7.2671	0.2584	-7.2664	0.2583	-0.001	0	-0.1083	1.8739	0.0029	0.0865	-7.3724	1.869	0.0132808	-7.35912	ACE2
HIS-228	0.1097	0.0458	0.1104	0.0459	-0.001	0	0.1438	0.6766	-0.0025	0.1221	0.251	0.6921	0.000417739	0.251418	ACE2
THR-229	0.0597	0.022	0.0604	0.022	-0.001	0	-0.003	0.0574	0.0007	0.0611	0.0574	0.0878	9.71706e-05	0.0574972	ACE2
PHE-230	0.0418	0.0109	0.0424	0.0109	-0.001	0	0.0213	0.1305	0.0015	0.0762	0.0647	0.1518	2.38804e-05	0.0647239	ACE2
GLU-231	-6.6674	0.2312	-6.667	0.2312	0	0	0.3153	2.2691	0.0043	0.1218	-6.3478	2.2637	0.0105915	-6.33721	ACE2
GLU-232	-7.0204	0.3354	-7.0199	0.3354	-0.0006	0.0005	-0.0083	2.3972	-0.001	0.0957	-7.0297	2.3838	0.0220107	-7.00769	ACE2
ILE-233	0.0627	0.011	0.0633	0.011	-0.001	0	-0.002	0.0269	-0.0012	0.0483	0.0595	0.0544	2.42923e-05	0.0595243	ACE2
LYS-234	6.4426	0.2235	6.443	0.2235	0	0	0.0428	1.083	0.0015	0.0837	6.4869	1.1068	0.0100406	6.49694	ACE2
PRO-235	0.0363	0.0097	0.0366	0.0097	0	0	0.0018	0.1358	0.0008	0.1153	0.0389	0.1763	1.87727e-05	0.0389188	ACE2
LEU-236	0.0756	0.0127	0.076	0.0127	0	0	0.0001	0.0619	0.0032	0.0516	0.0788	0.0779	3.22965e-05	0.0788323	ACE2
TYR-237	0.0029	0.0113	0.0034	0.0113	-0.0002	0.0004	-0.0128	0.1391	-0.0014	0.0959	-0.0113	0.1691	2.56694e-05	-0.0112743	ACE2
GLU-238	-6.1616	0.1709	-6.1614	0.1708	0	0	0.2457	1.6698	0.0079	0.1024	-5.908	1.6883	0.00581968	-5.90218	ACE2
HIS-239	0.0265	0.014	0.0268	0.014	0	0	-0.0196	0.3099	-0.001	0.0928	0.006	0.3259	3.93365e-05	0.00603934	ACE2
LEU-240	0.0722	0.0097	0.0726	0.0097	0	0	-0.0024	0.0145	-0.002	0.0303	0.0678	0.0345	1.88043e-05	0.0678188	ACE2
HIS-241	0.0761	0.0102	0.0764	0.0102	0	0	-0.0032	0.0774	0.0036	0.0491	0.0765	0.0931	2.1014e-05	0.076521	ACE2
ALA-242	0.0335	0.0068	0.0336	0.0068	0	0	-0.0046	0.2089	-0.0015	0.0574	0.0274	0.2194	9.28676e-06	0.0274093	ACE2
TYR-243	0.0986	0.0091	0.0988	0.0091	0	0	-0.0777	0.2392	-0.0009	0.0443	0.02	0.2435	1.67005e-05	0.0200167	ACE2
VAL-244	0.054	0.0078	0.0542	0.0078	0	0	-0.0017	0.0185	-0.0017	0.0249	0.0506	0.0318	1.20464e-05	0.050612	ACE2
ARG-245	5.8117	0.1477	5.8119	0.1476	0	0	-0.1457	0.5653	-0.001	0.0546	5.6649	0.6003	0.00438956	5.66929	ACE2
ALA-246	0.0375	0.0064	0.0375	0.0064	0	0	-0.0533	0.3452	-0.0019	0.0681	-0.0177	0.3507	8.33411e-06	-0.0176917	ACE2
LYS-247	5.9217	0.1543	5.9219	0.1543	0	0	0.0572	1.1832	0.0039	0.1074	5.9829	1.1942	0.00480082	5.9877	ACE2
LEU-248	0.04	0.0072	0.0402	0.0072	0	0	0.0009	0.0261	0.0024	0.0395	0.0432	0.0462	1.03889e-05	0.0432104	ACE2
MET-249	0.0252	0.0143	0.0253	0.0143	0	0	-0.0762	0.3998	-0.0039	0.0499	-0.0549	0.4001	4.09668e-05	-0.054859	ACE2
ASN-250	0.0373	0.0604	0.0374	0.0604	0	0	0.0942	1.0394	0.0007	0.0947	0.1323	1.0482	0.00073352	0.133034	ACE2
ALA-251	0.0315	0.0107	0.0316	0.0107	0	0	-0.0439	0.3686	-0.0027	0.0445	-0.0151	0.375	2.28062e-05	-0.0150772	ACE2
TYR-252	0.0146	0.0076	0.0148	0.0077	0	0	0.1241	1.5033	0.0037	0.0799	0.1425	1.5057	1.16634e-05	0.142512	ACE2
PRO-253	0.0007	0.0103	0.0008	0.0103	0	0	-0.0157	0.3517	0.0014	0.0955	-0.0136	0.36	2.13743e-05	-0.0135786	ACE2
SER-254	0.0201	0.0214	0.0202	0.0214	0	0	0.1976	1.6985	0.0002	0.0786	0.2179	1.7052	9.17653e-05	0.217992	ACE2
TYR-255	-0.0131	0.0171	-0.013	0.0171	0	0	0.0678	1.3206	0.0057	0.0974	0.0604	1.3212	5.85372e-05	0.0604585	ACE2
ILE-256	0.0489	0.0075	0.049	0.0075	0	0	0.0679	0.5082	-0.0006	0.0633	0.1163	0.5116	1.13098e-05	0.116311	ACE2
SER-257	-0.0642	0.0128	-0.0641	0.0128	0	0	0.1125	1.6161	-0.0037	0.0349	0.0446	1.6158	3.29721e-05	0.044633	ACE2
PRO-258	-0.045	0.008	-0.0449	0.008	0	0	0.1008	0.2733	-0.0016	0.0542	0.0542	0.2755	1.29375e-05	0.0542129	ACE2
ILE-259	-0.031	0.0079	-0.0309	0.0079	0	0	-0.002	0.0443	-0.0044	0.0621	-0.0374	0.0772	1.25316e-05	-0.0373875	ACE2
GLY-260	-0.0312	0.0067	-0.0312	0.0067	0	0	-0.0031	0.0476	0.0005	0.0231	-0.0338	0.0541	8.91067e-06	-0.0337911	ACE2
CYS-261	0.0469	0.0103	0.047	0.0104	0	0	0.0066	0.1523	-0.009	0.0722	0.0444	0.1707	2.15095e-05	0.0444215	ACE2
LEU-262	-0.0142	0.0086	-0.0139	0.0086	0	0	-0.0007	0.0209	0.0002	0.0248	-0.0147	0.0335	1.48073e-05	-0.0146852	ACE2
PRO-263	-0.0593	0.0074	-0.0591	0.0074	0	0	-0.0019	0.0216	0.0005	0.0287	-0.0606	0.0357	1.09163e-05	-0.0605891	ACE2
ALA-264	-0.0632	0.008	-0.063	0.008	0	0	-0.0089	0.1717	-0.0008	0.0755	-0.0729	0.1845	1.27943e-05	-0.0728872	ACE2
HIS-265	-0.097	0.0128	-0.0967	0.0128	0	0	0.004	0.0712	0.0005	0.0281	-0.0926	0.0786	3.2899e-05	-0.0925671	ACE2
LEU-266	-0.0188	0.0107	-0.0186	0.0107	0	0	-0.0117	0.1951	0.0027	0.0374	-0.0278	0.1997	2.30726e-05	-0.0277769	ACE2
LEU-267	-0.0505	0.0125	-0.0502	0.0125	0	0	-0.0022	0.0378	0.0002	0.0568	-0.0525	0.0699	3.11943e-05	-0.0524688	ACE2
GLY-268	-0.076	0.0123	-0.0758	0.0123	0	0	-0.0229	0.1746	-0.0012	0.0261	-0.1	0.1787	3.03423e-05	-0.0999697	ACE2
ASP-269	-7.9246	0.2269	-7.924	0.2269	-0.0006	0.0005	0.0784	1.0164	-0.0004	0.0744	-7.8466	1.0333	0.0102382	-7.83636	ACE2
MET-270	0.1406	0.0144	0.1412	0.0144	-0.0009	0.0003	0.0189	0.1328	0.0016	0.0436	0.1611	0.1389	4.16174e-05	0.161142	ACE2
TRP-271	0.0209	0.0205	0.0221	0.0205	-0.001	0	0.0448	0.3265	-0.0094	0.1615	0.0563	0.3524	8.42209e-05	0.0563842	ACE2
GLY-272	0.0231	0.0121	0.0234	0.0121	0	0	0.0535	0.2337	0.0036	0.0777	0.0802	0.241	2.92654e-05	0.0802293	ACE2
ARG-273	9.4084	0.2952	9.41	0.2953	-0.0017	0.0004	0.1426	1.1689	0.0045	0.078	9.5555	1.1919	0.0176818	9.57318	ACE2
PHE-274	0.0494	0.015	0.0506	0.015	-0.001	0	0.0102	0.1766	0.0082	0.0986	0.0678	0.2013	4.51377e-05	0.0678451	ACE2
TRP-275	0.0843	0.0158	0.085	0.0158	-0.001	0	-0.0177	0.2139	-0.0057	0.0943	0.0609	0.2371	5.00962e-05	0.0609501	ACE2
THR-276	0.0974	0.0335	0.0979	0.0335	-0.0008	0.0004	-0.1173	1.044	0.0031	0.0657	-0.0169	1.0455	0.000224719	-0.0166753	ACE2
ASN-277	0.0289	0.0317	0.0294	0.0317	-0.0002	0.0004	0.0463	0.9666	0.0022	0.0941	0.0774	0.9784	0.000201288	0.0776013	ACE2
LEU-278	0.0725	0.0064	0.0729	0.0064	0	0	0.0041	0.0494	-0.0028	0.0522	0.0738	0.0685	8.10971e-06	0.0738081	ACE2
TYR-279	0.0942	0.0192	0.0948	0.0193	-0.0008	0.0004	0.0105	0.6717	-0.0049	0.0754	0.0998	0.6779	7.40448e-05	0.099874	ACE2
SER-280	0.0553	0.0305	0.0555	0.0305	0	0	-0.119	1.7619	0.0026	0.0803	-0.0611	1.7629	0.000187175	-0.0609128	ACE2
LEU-281	0.0679	0.0066	0.0681	0.0066	0	0	-0.0909	0.4086	-0.0004	0.1101	-0.0233	0.416	8.63745e-06	-0.0232914	ACE2
THR-282	-0.0045	0.0158	-0.0043	0.0158	0	0	-0.0255	0.1066	0.0025	0.0282	-0.0275	0.1077	5.01005e-05	-0.0274499	ACE2
VAL-283	0.0911	0.0086	0.0914	0.0086	0	0	-0.0524	0.4597	-0.002	0.0883	0.0366	0.476	1.47952e-05	0.0366148	ACE2
PRO-284	0.0809	0.0091	0.0811	0.0091	0	0	-0.0365	0.5594	0.0023	0.0712	0.0467	0.5602	1.65749e-05	0.0467166	ACE2
PHE-285	-0.04	0.0127	-0.0398	0.0127	0	0	-0.035	0.2516	0.0113	0.1242	-0.0638	0.288	3.25223e-05	-0.0637675	ACE2
GLY-286	-0.0478	0.0149	-0.0477	0.0149	0	0	-0.0113	0.5413	-0.0048	0.0653	-0.0639	0.5464	4.46992e-05	-0.0638553	ACE2
GLN-287	-0.0155	0.0378	-0.0154	0.0378	0	0	0.3262	1.1904	-0.001	0.0482	0.3096	1.194	0.000285615	0.309886	ACE2
LYS-288	6.168	0.1981	6.1683	0.1982	0	0	-0.0069	0.9804	-0.0018	0.0835	6.1593	1.0047	0.00792929	6.16723	ACE2
PRO-289	0.0264	0.0184	0.0267	0.0183	0	0	0.0978	0.4211	-0.0016	0.0743	0.1227	0.4327	6.7621e-05	0.122768	ACE2
ASN-290	0.042	0.0507	0.0425	0.0507	-0.0002	0.0004	-0.0425	0.6226	0.0063	0.0998	0.0058	0.6284	0.00051825	0.00631825	ACE2
ILE-291	-0.0553	0.0235	-0.0545	0.0235	-0.001	0	0.0841	0.5046	0.0057	0.1208	0.0345	0.5155	0.00011091	0.0346109	ACE2
ASP-292	-8.3497	0.259	-8.3489	0.259	-0.001	0	0.0602	1.7866	-0.0009	0.0587	-8.2903	1.7957	0.0133754	-8.27692	ACE2
VAL-293	0.0104	0.0237	0.0116	0.0237	-0.001	0.0002	-0.02	0.0894	0.0007	0.0383	-0.0089	0.0954	0.000112264	-0.00878774	ACE2
THR-294	-0.1553	0.0219	-0.1542	0.0218	-0.001	0	0.1493	0.7187	-0.0026	0.0453	-0.0086	0.7209	9.59285e-05	-0.00850407	ACE2
ASP-295	-7.8079	0.2781	-7.8071	0.2781	-0.001	0	0.5642	2.3385	-0.0027	0.0777	-7.2463	2.3511	0.0154287	-7.23087	ACE2
ALA-296	-0.0054	0.0178	-0.0047	0.0178	-0.001	0	-0.034	0.1101	0	0.0521	-0.0393	0.1199	6.34316e-05	-0.0392366	ACE2
MET-297	-0.047	0.0569	-0.0447	0.0569	-0.0021	0.0003	-0.0027	0.1065	0.0032	0.0552	-0.0465	0.1332	0.000647422	-0.0458526	ACE2
VAL-298	-0.0666	0.0227	-0.0655	0.0227	-0.001	0.0001	-0.0223	0.2629	-0.0043	0.0928	-0.0932	0.2834	0.00010327	-0.0930967	ACE2
ASP-299	-7.8542	0.287	-7.8532	0.2869	-0.001	0	0.3174	2.3661	-0.0056	0.1183	-7.5423	2.373	0.0165131	-7.52579	ACE2
GLN-300	-0.2714	0.0513	-0.2696	0.0513	-0.002	0.0002	0.3748	1.1042	-0.0006	0.0752	0.1028	1.1007	0.000536427	0.103336	ACE2
ALA-301	-0.129	0.0236	-0.1277	0.0236	-0.0011	0.0003	0.0292	0.358	0.0058	0.0681	-0.094	0.3714	0.000112144	-0.0938879	ACE2
TRP-302	-0.0282	0.0313	-0.023	0.0313	-0.0052	0.0005	0.0794	0.4315	-0.0013	0.082	0.0499	0.4445	0.000197005	0.050097	ACE2
ASP-303	-11.7626	0.5213	-11.757	0.5212	-0.0056	0.0007	0.5426	1.3883	0.0017	0.0695	-11.2183	1.4453	0.0542913	-11.164	ACE2
ALA-304	-0.0198	0.0522	-0.0137	0.0523	-0.0061	0.0007	0.0323	0.1209	-0.0002	0.0375	0.0124	0.1289	0.000543255	0.0129433	ACE2
GLN-305	0.1683	0.3685	0.1875	0.368	-0.0192	0.003	0.1055	0.7403	-0.0029	0.104	0.2708	0.8416	0.0256294	0.296429	ACE2
ARG-306	10.5369	0.4889	10.5455	0.4891	-0.0085	0.0009	0.1312	1.2527	-0.0027	0.0808	10.6653	1.3407	0.0487052	10.714	ACE2
ILE-307	0.0227	0.0339	0.0302	0.034	-0.0074	0.0006	0.001	0.0414	-0.0005	0.0392	0.0232	0.0641	0.000229929	0.0234299	ACE2
PHE-308	-0.0708	0.0555	-0.0485	0.0556	-0.0222	0.002	0.0183	0.0408	-0.0042	0.0776	-0.0567	0.0981	0.000618715	-0.0560813	ACE2
LYS-309	14.4453	1.1002	14.4683	1.1028	-0.023	0.0038	-0.4336	1.1496	-0.0023	0.0818	14.0093	1.5596	0.238578	14.2479	ACE2
GLU-310	-11.0642	0.4816	-11.0568	0.4815	-0.0073	0.0007	0.3323	1.5719	0.0036	0.0799	-10.7283	1.6087	0.0458974	-10.6824	ACE2
ALA-311	0.0876	0.0425	0.0949	0.0425	-0.0072	0.0006	-0.0257	0.0311	-0.0017	0.0198	0.0602	0.0489	0.000361923	0.0605619	ACE2
GLU-312	-16.3169	0.8097	-16.2842	0.8091	-0.0328	0.0033	1.3692	1.5289	0.002	0.0478	-14.9458	1.6089	0.128663	-14.8171	ACE2
LYS-313	11.1754	0.6014	11.187	0.6017	-0.0116	0.0013	-0.2593	1.1842	0.0047	0.0663	10.9208	1.366	0.0746303	10.9954	ACE2
PHE-314	0.0963	0.0294	0.105	0.0293	-0.0087	0.0008	-0.0393	0.1665	-0.0043	0.0774	0.0527	0.1832	0.000172817	0.0528728	ACE2
PHE-315	0.1487	0.0527	0.1684	0.0527	-0.0197	0.0018	-0.0552	0.0385	0.0014	0.0735	0.0949	0.0929	0.000556218	0.0954562	ACE2
VAL-316	0.077	0.0389	0.0942	0.0388	-0.0172	0.002	0.055	0.4765	0.0051	0.0511	0.1371	0.4817	0.000302964	0.137403	ACE2
SER-317	0.2103	0.0828	0.2158	0.0829	-0.0055	0.0006	0.0481	1.0277	-0.0015	0.0658	0.2569	1.0341	0.00136031	0.25826	ACE2
VAL-318	0.0452	0.0447	0.0526	0.0446	-0.0075	0.0008	-0.0095	0.027	-0.0006	0.0453	0.0351	0.0664	0.000400235	0.0355002	ACE2
GLY-319	-0.1695	0.0554	-0.1619	0.0551	-0.0077	0.0009	0.0143	0.5392	0.0006	0.0226	-0.1546	0.545	0.000615627	-0.153984	ACE2
LEU-320	0.242	0.0525	0.2676	0.0536	-0.0256	0.0031	0.0954	0.4838	0.0021	0.0497	0.3395	0.4954	0.000553278	0.340053	ACE2
PRO-321	0.4384	0.1053	0.4995	0.1067	-0.061	0.0093	0.0952	0.1222	0.006	0.0599	0.5396	0.1587	0.00220855	0.541809	ACE2
ASN-322	-0.4089	0.261	-0.3313	0.2596	-0.0776	0.0116	0.0632	0.9942	0.0037	0.0537	-0.342	1.0007	0.0135892	-0.328411	ACE2
MET-323	-0.0802	0.2004	0.0721	0.1971	-0.1523	0.0237	-0.1942	0.5016	-0.0005	0.0637	-0.2749	0.5141	0.00809213	-0.266808	ACE2
THR-324	0.8891	0.4315	2.0358	0.3512	-1.1468	0.3643	-1.0553	1.6171	-0.2034	0.2359	-0.3697	1.6345	0.0331263	-0.336574	ACE2
GLN-325	-0.9747	0.929	0.2984	0.848	-1.2731	0.488	-0.0234	1.6468	-0.103	0.183	-1.1011	1.392	0.173968	-0.927132	ACE2
GLY-326	-0.5209	0.3127	0.6841	0.2147	-1.205	0.2165	0.1635	0.6333	-0.1426	0.1326	-0.5	0.5058	0.0193089	-0.480691	ACE2
PHE-327	-0.214	0.1284	0.2075	0.1165	-0.4214	0.0637	-0.2577	0.166	-0.0006	0.0584	-0.4722	0.1832	0.00330203	-0.468898	ACE2
TRP-328	0.2576	0.1122	0.474	0.11	-0.2165	0.023	0.0386	0.5814	-0.0042	0.1173	0.292	0.5965	0.00252467	0.294525	ACE2
GLU-329	-27.2042	2.4415	-25.4458	2.179	-1.7584	0.6292	2.0554	4.6221	-0.1918	0.1854	-25.3405	3.8627	1.28681	-24.0537	ACE2
ASN-330	-5.4061	1.5494	-0.9917	0.6561	-4.4144	1.1512	8.7467	2.385	-0.721	0.1778	2.6195	1.6673	0.506999	3.1265	ACE2
SER-331	-0.3533	0.1365	-0.2241	0.1281	-0.1292	0.0188	0.1145	0.3956	-0.007	0.1102	-0.2458	0.4224	0.00372957	-0.24207	ACE2
MET-332	-0.0559	0.2444	0.0237	0.2549	-0.0796	0.0205	0.0914	0.1535	-0.0065	0.1109	0.029	0.2853	0.0118286	0.0408286	ACE2
LEU-333	0.2206	0.0341	0.2496	0.0353	-0.029	0.0037	0.0261	0.1757	0.0113	0.0989	0.258	0.2018	0.000233573	0.258234	ACE2
THR-334	-0.4536	0.1223	-0.4422	0.1222	-0.0114	0.0013	-0.1471	1.4789	-0.0148	0.1009	-0.6155	1.4767	0.00304483	-0.612455	ACE2
ASP-335	-11.9446	0.5511	-11.9379	0.5506	-0.0067	0.001	0.5669	2.0869	-0.0013	0.079	-11.3791	2.1473	0.0611051	-11.318	ACE2
PRO-336	0.0521	0.0835	0.0627	0.0837	-0.0106	0.0022	0.0606	0.4798	-0.0035	0.068	0.1092	0.4845	0.00139922	0.110599	ACE2
GLY-337	-0.1674	0.0894	-0.1647	0.0894	-0.0027	0.0006	0.0462	0.4672	-0.0014	0.0508	-0.1226	0.4783	0.0016062	-0.120994	ACE2
ASN-338	-0.0058	0.1359	-0.0026	0.1358	-0.0032	0.0006	0.0093	1.1417	0.0024	0.056	0.0059	1.151	0.00370077	0.00960077	ACE2
VAL-339	-0.0143	0.0758	-0.0084	0.0758	-0.0059	0.0014	0.0239	0.6122	-0.0012	0.0508	0.0084	0.6173	0.00115656	0.00955656	ACE2
GLN-340	0.151	0.2125	0.1688	0.2122	-0.0178	0.0042	-0.0111	0.9938	0	0.0817	0.1399	1.0283	0.0089605	0.14886	ACE2
LYS-341	10.9016	0.4407	10.91	0.4411	-0.0084	0.001	-0.1164	1.4737	-0.0008	0.0858	10.7844	1.5923	0.0400201	10.8244	ACE2
ALA-342	0.3066	0.0278	0.3145	0.0281	-0.0079	0.0009	-0.0857	0.4473	0	0.0677	0.2209	0.4541	0.000155472	0.221055	ACE2
VAL-343	-0.2077	0.0348	-0.1969	0.0349	-0.0108	0.001	0.0751	0.1809	-0.0036	0.0658	-0.1362	0.195	0.000242621	-0.135957	ACE2
CYS-344	-0.0235	0.0875	-0.0178	0.0874	-0.0057	0.0006	0	0.5941	0.0018	0.0737	-0.0218	0.6104	0.00153677	-0.0202632	ACE2
HIS-345	-0.1895	0.128	-0.181	0.1281	-0.0085	0.001	0.0202	0.8385	-0.001	0.1004	-0.1703	0.8449	0.00317638	-0.167124	ACE2
PRO-346	0.1116	0.0415	0.1195	0.0417	-0.008	0.0005	-0.0631	0.3016	-0.0029	0.0902	0.0456	0.3196	0.000345521	0.0459455	ACE2
THR-347	-0.2929	0.1297	-0.2742	0.1295	-0.0187	0.0013	0.2249	0.5218	0.0014	0.0473	-0.0666	0.5366	0.00342043	-0.0631796	ACE2
ALA-348	0.2863	0.0491	0.3117	0.0496	-0.0254	0.0018	-0.1002	0.5252	0.0013	0.0428	0.1874	0.5241	0.000482328	0.187882	ACE2
TRP-349	-0.6552	0.1039	-0.4991	0.1001	-0.1561	0.015	0.3754	0.2723	-0.0008	0.0655	-0.2807	0.2654	0.00216218	-0.278538	ACE2
ASP-350	-19.2281	0.9155	-19.0604	0.9112	-0.1677	0.0159	3.6964	2.5897	0.0095	0.0822	-15.5222	2.557	0.16221	-15.36	ACE2
LEU-351	-0.347	0.1747	0.5467	0.1544	-0.8937	0.1027	-0.8474	0.2062	-0.0012	0.0272	-1.1956	0.1978	0.00610064	-1.1895	ACE2
GLY-352	-1.9549	0.3366	-0.6874	0.2497	-1.2675	0.1363	1.9877	0.505	0.0002	0.0575	0.033	0.4328	0.0224263	0.0554263	ACE2
LYS-353	-2.4478	3.6798	19.9031	3.6563	-22.3508	2.5322	52.8904	13.5324	-2.4685	0.2108	47.9741	12.3955	2.98743	50.9615	ACE2
GLY-354	-6.8445	0.9704	-0.2094	0.4248	-6.6351	0.8799	2.797	1.5807	-0.7071	0.1763	-4.7546	1.3113	0.200778	-4.55382	ACE2
ASP-355	-39.7205	2.8371	-30.9499	2.3251	-8.7706	1.0834	24.0935	5.6832	-0.4133	0.114	-16.0402	4.3738	1.28276	-14.7574	ACE2
PHE-356	-1.4001	0.1843	-0.429	0.117	-0.9711	0.1509	0.4379	0.2949	-0.0003	0.0928	-0.9625	0.3033	0.0067005	-0.955799	ACE2
ARG-357	24.521	1.7261	27.6932	1.6969	-3.1723	0.5399	-3.7937	3.9104	-0.3279	0.0955	20.3994	3.3388	0.63854	21.0379	ACE2
ILE-358	-0.4391	0.0642	-0.3799	0.0632	-0.0592	0.0047	0.1206	0.0527	-0.0006	0.0221	-0.3192	0.0559	0.000829007	-0.318371	ACE2
LEU-359	0.0434	0.0423	0.0817	0.0438	-0.0383	0.0039	0.025	0.0458	0.0003	0.0675	0.0687	0.0862	0.000358273	0.0690583	ACE2
MET-360	-0.3861	0.0604	-0.3713	0.0602	-0.0148	0.0013	0.0759	0.1747	-0.0007	0.073	-0.311	0.2016	0.000739614	-0.31026	ACE2
CYS-361	0.0241	0.056	0.0305	0.0558	-0.0064	0.0006	0.0431	0.3384	0.0036	0.0932	0.0707	0.3563	0.00062046	0.0713205	ACE2
THR-362	0.0399	0.0389	0.0456	0.039	-0.0057	0.0005	0.0753	0.3106	0.0002	0.0445	0.1155	0.3134	0.000303498	0.115803	ACE2
LYS-363	10.4843	0.6229	10.4877	0.6231	-0.0033	0.0005	-0.2867	1.2699	0.0025	0.1072	10.2001	1.4387	0.0790219	10.2791	ACE2
VAL-364	0.2228	0.0184	0.2256	0.0184	-0.0029	0.0003	-0.0426	0.2198	-0.0063	0.1045	0.1739	0.2537	6.75422e-05	0.173968	ACE2
THR-365	-0.1702	0.0233	-0.1683	0.0233	-0.002	0	0.1156	0.4313	0.0018	0.0477	-0.0527	0.4334	0.000108488	-0.0525915	ACE2
MET-366	-0.14	0.0573	-0.138	0.0573	-0.002	0	0.0637	0.1447	0.0021	0.1052	-0.0741	0.1875	0.000653589	-0.0734464	ACE2
ASP-367	-10.1379	0.4074	-10.1357	0.4072	-0.0021	0.0003	0.192	2.1147	0.0063	0.0867	-9.9396	2.1186	0.0328795	-9.90672	ACE2
ASP-368	-11.1943	0.3956	-11.1905	0.3956	-0.0039	0.0003	0.7019	1.5328	0.001	0.0524	-10.4914	1.5546	0.030998	-10.4604	ACE2
PHE-369	-0.254	0.0299	-0.2492	0.0298	-0.0049	0.0004	0.0503	0.0346	-0.0028	0.0816	-0.2066	0.0913	0.000178776	-0.206421	ACE2
LEU-370	-0.2181	0.0349	-0.2147	0.0348	-0.0034	0.0005	0.1165	0.2581	0.0018	0.0392	-0.0998	0.2619	0.000244485	-0.0995555	ACE2
THR-371	-0.1743	0.042	-0.1688	0.0419	-0.0055	0.0006	0.1844	0.6949	-0.0014	0.0727	0.0086	0.7058	0.000354324	0.00895432	ACE2
ALA-372	-0.2995	0.0261	-0.2933	0.0261	-0.0062	0.0005	0.0847	0.0282	-0.0005	0.0111	-0.2154	0.0316	0.000136951	-0.215263	ACE2
HIS-373	-0.1793	0.0822	-0.171	0.082	-0.0082	0.0007	0.0345	0.0715	-0.0002	0.0519	-0.145	0.1073	0.00135418	-0.143646	ACE2
HIS-374	-0.5563	0.0497	-0.5475	0.0496	-0.0088	0.0006	0.1451	0.2738	0	0.0549	-0.4112	0.2744	0.000494252	-0.410706	ACE2
GLU-375	-14.2711	0.5585	-14.2541	0.5584	-0.017	0.0012	1.5939	1.8641	-0.0024	0.0401	-12.6796	1.8645	0.0617916	-12.6178	ACE2
MET-376	-0.3808	0.1558	-0.3506	0.1554	-0.0303	0.0028	0.1115	0.0723	0.0049	0.036	-0.2644	0.1069	0.00478254	-0.259617	ACE2
GLY-377	-0.3515	0.0637	-0.3416	0.0634	-0.0098	0.0009	0.0924	0.0849	0.0006	0.0198	-0.2585	0.095	0.000815001	-0.257685	ACE2
HIS-378	-0.4691	0.0953	-0.4407	0.0953	-0.0284	0.0023	0.2942	0.4132	-0.0006	0.0685	-0.1755	0.4217	0.00183324	-0.173667	ACE2
ILE-379	-0.5232	0.0725	-0.4274	0.0733	-0.0958	0.011	0.1496	0.083	-0.0007	0.0388	-0.3743	0.0883	0.00105457	-0.373245	ACE2
GLN-380	-0.7595	0.2236	-0.7032	0.2209	-0.0564	0.0114	0.0132	0.5393	-0.0019	0.0793	-0.7482	0.5741	0.0100476	-0.738152	ACE2
TYR-381	-0.1991	0.0807	-0.1519	0.0794	-0.0472	0.0043	-0.1508	0.9457	0.0011	0.0518	-0.3489	0.9558	0.00130431	-0.347596	ACE2
ASP-382	-19.4193	0.9652	-19.3109	0.9648	-0.1084	0.0116	3.653	2.0162	0.0038	0.0733	-15.7626	2.0724	0.180056	-15.5825	ACE2
MET-383	-1.152	0.4278	-0.776	0.4106	-0.376	0.1039	-0.0761	0.6578	0.0022	0.0813	-1.2259	0.6279	0.0363977	-1.1895	ACE2
ALA-384	-0.5438	0.1714	-0.4184	0.1623	-0.1254	0.025	-0.0969	0.5379	-0.0032	0.0603	-0.644	0.5539	0.00580605	-0.638194	ACE2
TYR-385	-0.4062	0.1472	-0.0841	0.1486	-0.3221	0.0473	0.2475	0.3728	0.0082	0.0587	-0.1505	0.3781	0.00433492	-0.146165	ACE2
ALA-386	-1.764	0.5206	-0.1524	0.3418	-1.6116	0.5104	3.9343	1.7564	-0.0779	0.0972	2.0925	1.3951	0.0521909	2.14469	ACE2
ALA-387	-6.6109	1.4258	-0.9583	0.8865	-5.6527	1.233	4.9001	2.2936	-1.3363	0.234	-3.0472	2.2348	0.417981	-2.62922	ACE2
GLN-388	-2.8232	0.8009	-0.9929	0.7263	-1.8302	0.4875	1.7328	1.3102	-0.0131	0.114	-1.1035	1.1647	0.130426	-0.973074	ACE2
PRO-389	0.3969	0.3403	1.5009	0.3128	-1.104	0.2342	-1.3472	0.4981	-0.0278	0.0783	-0.978	0.4763	0.0231093	-0.954891	ACE2
PHE-390	0.2273	0.1402	0.7369	0.1524	-0.5096	0.0711	-0.936	0.3984	0.009	0.0906	-0.6997	0.3703	0.00394822	-0.695752	ACE2
LEU-391	0.4751	0.1241	0.653	0.129	-0.178	0.0161	-0.5222	0.3633	0.0079	0.1092	-0.0392	0.3648	0.00310077	-0.0360992	ACE2
LEU-392	0.5224	0.1924	0.7351	0.1919	-0.2127	0.0308	-0.595	0.2921	0.0075	0.107	-0.065	0.3217	0.00729072	-0.0577093	ACE2
ARG-393	27.8254	2.2957	29.9076	2.1876	-2.0821	0.7228	-15.3705	3.1719	-0.146	0.115	12.3089	2.4692	1.31508	13.624	ACE2
ASN-394	-0.609	0.295	-0.5414	0.296	-0.0677	0.0076	0.708	0.9088	0.0097	0.1266	0.1087	0.8723	0.017402	0.126102	ACE2
GLY-395	-0.1165	0.0697	-0.1012	0.0698	-0.0153	0.0013	0.1736	0.4751	0.0014	0.052	0.0585	0.4822	0.000975027	0.059475	ACE2
ALA-396	-0.3429	0.044	-0.3335	0.0442	-0.0094	0.0007	0.0422	0.3315	0.0036	0.0873	-0.2971	0.3471	0.00038827	-0.296712	ACE2
ASN-397	-0.0905	0.0626	-0.0832	0.0626	-0.0073	0.0005	0.0146	0.2801	-0.0015	0.0291	-0.0775	0.2846	0.000786251	-0.0767137	ACE2
GLU-398	-12.9156	0.6923	-12.9065	0.6918	-0.0091	0.001	0.5313	1.9281	0.0184	0.1197	-12.3659	1.9688	0.088518	-12.2774	ACE2
GLY-399	-0.0509	0.037	-0.0484	0.037	-0.0026	0.0005	0.0161	0.0471	0.0002	0.0088	-0.0346	0.0537	0.000274302	-0.0343257	ACE2
PHE-400	0.0122	0.0374	0.0211	0.0373	-0.0089	0.0007	-0.0042	0.0803	-0.0033	0.0513	0.0047	0.0957	0.000279758	0.00497976	ACE2
HIS-401	0.436	0.0887	0.4577	0.0886	-0.0217	0.0015	-0.1349	0.4597	-0.0012	0.0855	0.2999	0.4741	0.00157833	0.301478	ACE2
GLU-402	-12.1893	0.4852	-12.1816	0.4851	-0.0077	0.0006	0.4807	1.1721	-0.0032	0.0821	-11.7118	1.1909	0.0468248	-11.665	ACE2
ALA-403	0.1277	0.0235	0.131	0.0235	-0.0032	0.0004	-0.0172	0.0201	-0.0007	0.0096	0.1098	0.0285	0.000110766	0.109911	ACE2
VAL-404	0.2902	0.0414	0.2985	0.0415	-0.0083	0.0008	-0.0583	0.0307	-0.0014	0.0482	0.2305	0.062	0.000343486	0.230843	ACE2
GLY-405	0.1872	0.0262	0.1905	0.0262	-0.0033	0.0005	-0.0389	0.0515	0	0	0.1483	0.0555	0.000137425	0.148437	ACE2
GLU-406	-10.5208	0.3715	-10.5169	0.3715	-0.004	0.0002	0.3257	1.6702	0.0142	0.0998	-10.1809	1.6723	0.0271784	-10.1537	ACE2
ILE-407	0.1717	0.0223	0.1754	0.0224	-0.0039	0.0004	-0.0283	0.0309	0.0029	0.0344	0.1463	0.0482	9.99671e-05	0.1464	ACE2
MET-408	0.2974	0.0678	0.3042	0.0678	-0.0068	0.0006	-0.0552	0.0368	-0.0001	0.0655	0.2422	0.0987	0.000910191	0.24311	ACE2
SER-409	0.2517	0.0301	0.2545	0.0301	-0.003	0.0002	0.0037	0.34	0.0065	0.0426	0.2619	0.3407	0.000181494	0.262081	ACE2
LEU-410	0.1043	0.017	0.1065	0.017	-0.002	0.0001	-0.0329	0.2892	0.009	0.0896	0.0805	0.3026	5.81113e-05	0.0805581	ACE2
SER-411	0.2557	0.0333	0.2577	0.0333	-0.002	0	-0.0523	0.2636	0.0118	0.0566	0.2152	0.2741	0.000221587	0.215422	ACE2
ALA-412	0.1285	0.0257	0.1304	0.0257	-0.002	0	-0.0217	0.023	-0.0002	0.0159	0.1066	0.0353	0.000132578	0.106733	ACE2
ALA-413	0.1099	0.0158	0.111	0.0158	-0.001	0	0.0189	0.2809	-0.0024	0.0658	0.1265	0.293	5.01625e-05	0.12655	ACE2
THR-414	-0.0549	0.0377	-0.0536	0.0377	-0.001	0	0.034	0.8776	0.0038	0.0408	-0.0172	0.8785	0.000284172	-0.0169158	ACE2
PRO-415	-0.0718	0.0208	-0.071	0.0208	-0.001	0	-0.0052	0.1326	0.0042	0.0689	-0.0728	0.1509	8.6687e-05	-0.0727133	ACE2
LYS-416	7.7191	0.3324	7.7204	0.3325	-0.001	0.0001	-0.034	1.1023	0.0086	0.1103	7.6938	1.1537	0.0225827	7.71638	ACE2
HIS-417	0.1996	0.0343	0.2024	0.0343	-0.0029	0.0003	0.0765	0.6024	0.0091	0.0764	0.2852	0.6061	0.000235641	0.285436	ACE2
LEU-418	-0.0307	0.0196	-0.029	0.0196	-0.0019	0.0002	-0.0015	0.0321	-0.0025	0.0426	-0.0346	0.0543	7.71714e-05	-0.0345228	ACE2
LYS-419	7.2332	0.2779	7.2343	0.278	-0.001	0	0.1975	1.1462	-0.003	0.0641	7.4276	1.1948	0.0156218	7.44322	ACE2
SER-420	0.1035	0.0428	0.1047	0.0428	-0.001	0.0001	-0.0669	1.1895	0.0005	0.0759	0.0371	1.1836	0.000367259	0.0374673	ACE2
ILE-421	-0.0259	0.0186	-0.0233	0.0186	-0.0027	0.0005	0.0994	0.4124	0.0009	0.0698	0.0744	0.4162	6.93349e-05	0.0744693	ACE2
GLY-422	0.0016	0.0297	0.0023	0.0297	-0.001	0	-0.0037	0.398	0.0011	0.0465	-0.001	0.4024	0.000176187	-0.000823813	ACE2
LEU-423	0.1021	0.0237	0.1038	0.0237	-0.002	0.0002	-0.0662	0.3006	0.0004	0.0388	0.0363	0.3029	0.000112631	0.0364126	ACE2
LEU-424	-0.0736	0.0155	-0.0726	0.0156	-0.001	0	0.109	0.4843	-0.0002	0.0532	0.0352	0.4884	4.84342e-05	0.0352484	ACE2
SER-425	-0.0598	0.0338	-0.0593	0.0338	-0.0001	0.0003	0.094	1.1688	0.0037	0.0515	0.0379	1.1697	0.000229432	0.0381294	ACE2
PRO-426	0.0164	0.017	0.017	0.017	-0.0008	0.0004	0.0863	0.3891	0.002	0.0668	0.1047	0.3966	5.81311e-05	0.104758	ACE2
ASP-427	-6.6186	0.2526	-6.6182	0.2526	0	0	0.3714	1.9284	0.0046	0.0547	-6.2426	1.9219	0.0127221	-6.22988	ACE2
PHE-428	0.0077	0.0245	0.0084	0.0246	-0.001	0	-0.0419	0.2791	0.008	0.0968	-0.0261	0.2946	0.000120709	-0.0259793	ACE2
GLN-429	-0.0387	0.0566	-0.0383	0.0566	0	0.0001	0.0122	1.1069	-0.0001	0.083	-0.0267	1.1099	0.000641846	-0.0260582	ACE2
GLU-430	-7.0403	0.3837	-7.0398	0.3836	-0.0004	0.0005	0.2874	1.9212	0.0054	0.1134	-6.7474	1.9289	0.0289749	-6.71843	ACE2
ASP-431	-6.438	0.2187	-6.4377	0.2187	0	0	-0.067	1.0163	0.0028	0.0568	-6.5022	1.0187	0.00951972	-6.49268	ACE2
ASN-432	-0.0717	0.0842	-0.0715	0.0842	0	0	0.0032	0.8511	-0.0015	0.1153	-0.07	0.8693	0.00142723	-0.0685728	ACE2
GLU-433	-6.0045	0.183	-6.0042	0.183	0	0	-0.0247	1.9061	-0.0008	0.0956	-6.03	1.9101	0.00667757	-6.02332	ACE2
THR-434	-0.0686	0.012	-0.0683	0.012	0	0	0.0723	0.3139	0.0001	0.0483	0.0037	0.3165	2.88939e-05	0.00372889	ACE2
GLU-435	-7.0726	0.2493	-7.0721	0.2493	0	0.0002	0.0042	1.0694	-0.0007	0.1127	-7.0691	1.1031	0.0123559	-7.05674	ACE2
ILE-436	-0.0803	0.0106	-0.08	0.0107	0	0	0.0033	0.0216	-0.0014	0.0684	-0.0785	0.0716	2.26252e-05	-0.0784774	ACE2
ASN-437	0.017	0.016	0.0173	0.016	0	0	-0.0361	0.1755	-0.0036	0.036	-0.0227	0.1768	5.15947e-05	-0.0226484	ACE2
PHE-438	-0.0397	0.0113	-0.0389	0.0113	-0.001	0	0.0349	0.1737	0.0012	0.128	-0.0036	0.2203	2.55998e-05	-0.0035744	ACE2
LEU-439	-0.0813	0.0117	-0.0808	0.0117	-0.001	0.0002	0.0024	0.0175	0.0021	0.0476	-0.0769	0.0509	2.74755e-05	-0.0768725	ACE2
LEU-440	-0.0779	0.01	-0.0775	0.01	0	0	0.0015	0.0162	0.0005	0.0161	-0.0759	0.0256	2.02078e-05	-0.0758798	ACE2
LYS-441	7.9189	0.2753	7.9196	0.2753	-0.001	0	0.0238	1.1692	0.002	0.1177	7.9446	1.2005	0.0153633	7.95996	ACE2
GLN-442	-0.0764	0.0455	-0.0755	0.0455	-0.001	0	-0.1068	0.5885	0.0065	0.0998	-0.1767	0.6033	0.000415879	-0.176284	ACE2
ALA-443	-0.0696	0.0145	-0.0692	0.0144	0	0	0.0019	0.0238	0.0001	0.0113	-0.0676	0.0304	4.22033e-05	-0.0675578	ACE2
LEU-444	-0.0403	0.0116	-0.0398	0.0116	-0.0009	0.0003	0.0008	0.0336	0.0008	0.0213	-0.0387	0.0433	2.70244e-05	-0.038673	ACE2
THR-445	-0.0867	0.04	-0.0859	0.04	-0.001	0	0.0047	0.7328	-0.0025	0.0692	-0.0844	0.7374	0.000322069	-0.0840779	ACE2
ILE-446	-0.0444	0.0121	-0.0433	0.0121	-0.001	0	-0.0083	0.0366	0.0015	0.0541	-0.0512	0.0639	2.94925e-05	-0.0511705	ACE2
VAL-447	-0.0176	0.0143	-0.0171	0.0143	-0.0009	0.0003	0.0015	0.0195	0.0025	0.0397	-0.0136	0.0463	4.0894e-05	-0.0135591	ACE2
GLY-448	0.0244	0.0155	0.0246	0.0154	0	0	0.0493	0.3723	-0.0007	0.0584	0.073	0.3783	4.78604e-05	0.0730479	ACE2
THR-449	0.0385	0.0346	0.0393	0.0345	-0.001	0	-0.0057	0.0961	0.0068	0.0676	0.0395	0.1223	0.000240106	0.0397401	ACE2
LEU-450	-0.0501	0.0134	-0.0491	0.0134	-0.001	0	0.0049	0.038	0.0016	0.0142	-0.0437	0.0422	3.61172e-05	-0.0436639	ACE2
PRO-451	-0.0524	0.0149	-0.0519	0.015	-0.0009	0.0003	0.002	0.0224	0.0003	0.05	-0.0501	0.056	4.47504e-05	-0.0500552	ACE2
PHE-452	0.0074	0.0132	0.0083	0.0132	-0.001	0	-0.0108	0.132	-0.0087	0.0716	-0.0122	0.1541	3.47485e-05	-0.0121653	ACE2
THR-453	-0.063	0.0487	-0.062	0.0487	-0.001	0	0.1189	0.8637	0.0015	0.0339	0.0575	0.8733	0.000479634	0.0579796	ACE2
TYR-454	-0.0971	0.017	-0.0961	0.017	-0.001	0	0.0096	1.2664	0.0109	0.0729	-0.0767	1.2612	5.79345e-05	-0.0766421	ACE2
MET-455	0.0425	0.0124	0.0431	0.0124	-0.001	0	-0.0029	0.022	0.0029	0.0219	0.0425	0.0331	3.07014e-05	0.0425307	ACE2
LEU-456	0.0231	0.0157	0.024	0.0157	-0.001	0	-0.0034	0.0568	0.0018	0.0598	0.0214	0.0825	4.94663e-05	0.0214495	ACE2
GLU-457	-9.4018	0.3132	-9.4003	0.3132	-0.0015	0.0005	0.0701	0.4759	-0.0047	0.0572	-9.3364	0.5728	0.019572	-9.31683	ACE2
LYS-458	7.3416	0.2534	7.3424	0.2534	-0.001	0	-0.0205	1.042	0.0008	0.0958	7.3219	1.1157	0.0129705	7.33487	ACE2
TRP-459	-0.0508	0.0112	-0.0497	0.0112	-0.001	0	0.0023	0.0289	-0.003	0.067	-0.0515	0.0738	2.52322e-05	-0.0514748	ACE2
ARG-460	9.4123	0.3149	9.4143	0.3149	-0.002	0	-0.1473	0.2793	-0.0051	0.0909	9.2599	0.455	0.0200385	9.27994	ACE2
TRP-461	0.0969	0.0139	0.0993	0.0139	-0.0021	0.0003	-0.0107	0.1525	-0.0004	0.0863	0.0858	0.1829	3.85535e-05	0.0858386	ACE2
MET-462	0.0097	0.0244	0.0105	0.0244	-0.001	0	0.0019	0.0644	-0.001	0.0846	0.0106	0.1071	0.000119482	0.0107195	ACE2
VAL-463	0.0617	0.0125	0.0625	0.0124	-0.001	0	0.0075	0.2855	0.0002	0.0377	0.0694	0.2896	3.10734e-05	0.0694311	ACE2
PHE-464	0.0647	0.0178	0.0667	0.0178	-0.002	0	0.1008	0.3848	-0.0003	0.0721	0.1652	0.3844	6.34518e-05	0.165263	ACE2
LYS-465	7.9324	0.3171	7.9336	0.3171	-0.001	0	-0.089	1.1851	0.0054	0.1454	7.8489	1.2469	0.0201964	7.8691	ACE2
GLY-466	0.0717	0.0086	0.072	0.0086	0	0	0.0546	0.5673	0	0.0554	0.1263	0.57	1.47513e-05	0.126315	ACE2
GLU-467	-7.0695	0.2382	-7.0688	0.2382	-0.001	0	0.0827	2.2614	0.0007	0.0807	-6.986	2.2759	0.0114095	-6.97459	ACE2
ILE-468	-0.0559	0.0086	-0.0554	0.0086	-0.0007	0.0005	-0.1018	0.4052	0.002	0.0568	-0.1557	0.4065	1.49704e-05	-0.155685	ACE2
PRO-469	-0.0469	0.0127	-0.0466	0.0127	0	0	-0.0172	0.1164	0.0005	0.0773	-0.0636	0.1446	3.21048e-05	-0.0635679	ACE2
LYS-470	6.8877	0.2908	6.8883	0.2909	-0.0008	0.0004	-0.0127	1.3464	0.0025	0.0917	6.8776	1.4103	0.0171055	6.89471	ACE2
ASP-471	-6.2238	0.1772	-6.2236	0.1771	0	0	-0.5244	2.2637	0.0048	0.0698	-6.7434	2.2464	0.00629181	-6.73711	ACE2
GLN-472	-0.0271	0.0267	-0.0268	0.0267	0	0	-0.0369	0.8141	-0.0022	0.0953	-0.0661	0.8148	0.000143041	-0.065957	ACE2
TRP-473	-0.0385	0.0152	-0.0376	0.0153	-0.001	0	-0.0646	0.2626	-0.0056	0.0947	-0.1087	0.2825	4.64727e-05	-0.108654	ACE2
MET-474	-0.0376	0.0102	-0.0371	0.0102	0	0	0.0067	0.0571	-0.0031	0.0674	-0.034	0.0902	2.07743e-05	-0.0339792	ACE2
LYS-475	5.9755	0.1748	5.9758	0.1748	0	0	-0.075	1.2491	-0.0045	0.1061	5.896	1.2668	0.00618642	5.90219	ACE2
LYS-476	6.455	0.1915	6.4554	0.1915	0	0	0.2087	1.0677	-0.0022	0.1137	6.6615	1.0968	0.00736	6.66886	ACE2
TRP-477	-0.0181	0.0124	-0.0174	0.0124	-0.001	0	-0.0033	0.0879	-0.006	0.0564	-0.0274	0.1016	3.07635e-05	-0.0273692	ACE2
TRP-478	-0.0044	0.0134	-0.004	0.0134	0	0.0001	0.0642	0.2494	-0.0152	0.1184	0.0446	0.2714	3.59783e-05	0.044636	ACE2
GLU-479	-6.198	0.1772	-6.1978	0.1771	0	0	0.2403	1.6668	0.0007	0.1169	-5.957	1.6637	0.00626694	-5.95073	ACE2
MET-480	0.0175	0.0235	0.0179	0.0235	0	0	-0.0021	0.0444	0.0009	0.0841	0.0163	0.098	0.000110761	0.0164108	ACE2
LYS-481	7.0437	0.1908	7.0441	0.1908	0	0	-0.058	0.6685	-0.0086	0.1316	6.9771	0.7076	0.00732125	6.98442	ACE2
ARG-482	6.0947	0.1584	6.095	0.1584	0	0	0.2864	0.9707	-0.0034	0.0968	6.3778	0.9971	0.00504207	6.38284	ACE2
GLU-483	-6.393	0.198	-6.3927	0.1981	0	0	-0.0516	2.0541	0.0019	0.1031	-6.4427	2.0408	0.00781565	-6.43488	ACE2
ILE-484	0.0331	0.0162	0.0335	0.0162	0	0	0.0069	0.1149	0.0044	0.0641	0.0444	0.1344	5.28776e-05	0.0444529	ACE2
VAL-485	0.0158	0.0096	0.0162	0.0096	0	0	0.002	0.0291	0.0009	0.0292	0.0187	0.0419	1.82876e-05	0.0187183	ACE2
GLY-486	0.0078	0.0086	0.008	0.0086	0	0	0.0035	0.0186	0	0	0.0114	0.0203	1.49332e-05	0.0114149	ACE2
VAL-487	0.0146	0.0104	0.0148	0.0104	0	0	-0.0039	0.0562	-0.0009	0.0548	0.0098	0.0787	2.18329e-05	0.00982183	ACE2
VAL-488	-0.0348	0.0134	-0.0346	0.0134	0	0	-0.0012	0.0652	-0.0001	0.0302	-0.0362	0.0722	3.58121e-05	-0.0361642	ACE2
GLU-489	-6.1265	0.1621	-6.1263	0.1621	0	0	0.0852	1.0452	-0.0002	0.1007	-6.0416	1.0599	0.00524535	-6.03635	ACE2
PRO-490	0.0659	0.006	0.066	0.006	0	0	0.0127	0.4817	0.0003	0.0486	0.0789	0.4856	7.27365e-06	0.0789073	ACE2
VAL-491	-0.057	0.0038	-0.0568	0.0038	0	0	0.0126	0.0823	0.0013	0.051	-0.0431	0.0956	2.92637e-06	-0.0430971	ACE2
PRO-492	0.0027	0.0106	0.0029	0.0106	0	0	0.1378	0.5269	-0.0016	0.1035	0.1389	0.5382	2.23665e-05	0.138922	ACE2
HIS-493	6.3184	0.1657	6.3186	0.1657	0	0	0.2151	1.2775	0.0051	0.0975	6.5386	1.292	0.00552573	6.54413	ACE2
ASP-494	-6.337	0.1713	-6.3368	0.1712	0	0	0.2579	1.4035	-0.0039	0.0704	-6.083	1.4161	0.00586277	-6.07714	ACE2
GLU-495	-6.6924	0.1883	-6.6921	0.1882	0	0	-0.0384	0.5324	0.0011	0.0286	-6.7297	0.5685	0.00709128	-6.72261	ACE2
THR-496	-0.0715	0.0159	-0.0713	0.0159	0	0	0.0349	0.4883	-0.0031	0.045	-0.0398	0.4869	5.07669e-05	-0.0397492	ACE2
TYR-497	0.007	0.0113	0.0075	0.0113	0	0.0001	0.0615	0.4997	-0.0078	0.0638	0.0608	0.5015	2.56922e-05	0.0608257	ACE2
CYS-498	-0.0667	0.013	-0.0662	0.013	0	0.0001	-0.0003	0.0327	-0.002	0.0657	-0.0689	0.0742	3.39484e-05	-0.0688661	ACE2
ASP-499	-7.3616	0.2061	-7.3611	0.2061	0	0.0001	0.2185	0.8495	0.0007	0.0445	-7.1424	0.8723	0.00846964	-7.13393	ACE2
PRO-500	-0.1035	0.0099	-0.1029	0.0099	-0.001	0.0001	-0.0097	0.1596	0.0011	0.0373	-0.1121	0.1622	1.97146e-05	-0.11208	ACE2
ALA-501	-0.0975	0.0131	-0.097	0.0131	-0.0008	0.0004	-0.0014	0.0274	-0.0031	0.0952	-0.102	0.0987	3.45159e-05	-0.101965	ACE2
SER-502	-0.0597	0.0224	-0.0591	0.0223	-0.0007	0.0005	0.0017	0.0787	-0.0007	0.0102	-0.0587	0.0826	0.000100391	-0.0585996	ACE2
LEU-503	0.0239	0.0151	0.0251	0.0151	-0.001	0.0001	0.0014	0.0475	0.0044	0.0518	0.0297	0.0711	4.56236e-05	0.0297456	ACE2
PHE-504	0.024	0.022	0.0271	0.0221	-0.0031	0.0004	0.0241	0.1885	0.0011	0.0562	0.0492	0.2026	9.69288e-05	0.0492969	ACE2
HIS-505	0.1501	0.0312	0.1527	0.0313	-0.0026	0.0005	-0.0323	0.3254	-0.0001	0.0598	0.1177	0.3297	0.000195205	0.117895	ACE2
VAL-506	-0.0936	0.0298	-0.0923	0.0298	-0.001	0.0001	-0.0049	0.0991	0.0003	0.0845	-0.0981	0.1307	0.000178371	-0.0979216	ACE2
SER-507	-0.092	0.0377	-0.0909	0.0377	-0.001	0.0001	-0.0062	0.0834	0.0007	0.0509	-0.0975	0.1073	0.000286927	-0.0972131	ACE2
ASN-508	-0.2672	0.0434	-0.2647	0.0433	-0.0024	0.0005	-0.1003	0.4796	-0.0048	0.0542	-0.3723	0.4841	0.000377248	-0.371923	ACE2
ASP-509	-10.6348	0.4076	-10.6316	0.4075	-0.0031	0.0003	0.1697	1.1322	-0.0006	0.0258	-10.4657	1.2015	0.0328666	-10.4328	ACE2
TYR-510	0.1698	0.0822	0.1761	0.0821	-0.0063	0.0007	-0.0422	1.3571	-0.008	0.1102	0.1195	1.3583	0.00135674	0.120857	ACE2
SER-511	0.134	0.0447	0.1365	0.0446	-0.0024	0.0005	-0.0019	1.4741	0.0053	0.0718	0.1374	1.4735	0.00039904	0.137799	ACE2
PHE-512	-0.0438	0.0218	-0.0415	0.0218	-0.0022	0.0004	0.0128	0.0505	0.0008	0.0642	-0.0302	0.0824	9.48774e-05	-0.0301051	ACE2
ILE-513	0.0356	0.018	0.0382	0.018	-0.0027	0.0005	-0.0015	0.0365	0.0005	0.0564	0.0347	0.0705	6.5232e-05	0.0347652	ACE2
ARG-514	12.1881	0.4775	12.1946	0.4776	-0.0065	0.0005	-0.2923	0.8207	0.0068	0.0724	11.9026	0.9234	0.0462956	11.9489	ACE2
TYR-515	0.0614	0.0338	0.0652	0.0338	-0.0039	0.0003	-0.0825	1.2217	-0.0043	0.1355	-0.0254	1.2339	0.000228359	-0.0251716	ACE2
TYR-516	0.0511	0.0197	0.053	0.0197	-0.002	0	0.007	0.068	0.0073	0.0804	0.0654	0.1079	7.74462e-05	0.0654774	ACE2
THR-517	-0.0323	0.0229	-0.0302	0.0228	-0.002	0	0.0113	0.0193	0.0014	0.0203	-0.0197	0.0328	0.000104774	-0.0195952	ACE2
ARG-518	10.7672	0.4039	10.7716	0.4039	-0.0043	0.0005	-0.3808	1.0952	-0.006	0.0999	10.3804	1.1777	0.0329605	10.4134	ACE2
THR-519	0.0492	0.0279	0.0506	0.0279	-0.0013	0.0005	0.084	0.336	0.0023	0.0524	0.1355	0.3424	0.000156358	0.135656	ACE2
LEU-520	0.0577	0.0167	0.0593	0.0167	-0.002	0.0002	-0.0044	0.0192	-0.002	0.0275	0.0513	0.0382	5.60043e-05	0.051356	ACE2
TYR-521	-0.0199	0.0303	-0.0156	0.0303	-0.0042	0.0004	0.1199	0.7586	-0.0006	0.0561	0.0994	0.7588	0.000183803	0.0995838	ACE2
GLN-522	-0.0781	0.0379	-0.0756	0.0379	-0.0023	0.0005	0.0032	0.4005	0.0002	0.046	-0.0747	0.4072	0.000288191	-0.0744118	ACE2
PHE-523	0.001	0.0188	0.0028	0.0188	-0.002	0	0.0003	0.0294	0.0029	0.0648	0.0042	0.0728	7.10709e-05	0.00427107	ACE2
GLN-524	-0.0585	0.0391	-0.0564	0.0391	-0.002	0.0001	0.0119	0.252	-0.001	0.0403	-0.0476	0.2558	0.000307006	-0.047293	ACE2
PHE-525	0.0517	0.0242	0.0569	0.0242	-0.0052	0.0005	-0.0194	0.0295	-0.0034	0.0832	0.029	0.0915	0.000117512	0.0291175	ACE2
GLN-526	-0.0052	0.059	-0.0032	0.059	-0.002	0	0.0048	0.3893	-0.002	0.079	-0.0023	0.4053	0.000696231	-0.00160377	ACE2
GLU-527	-8.278	0.3449	-8.2764	0.3449	-0.0018	0.0004	-0.0285	1.1081	-0.0004	0.1072	-8.3069	1.1314	0.0234712	-8.28343	ACE2
ALA-528	0.0961	0.0329	0.0978	0.0329	-0.0019	0.0003	-0.0785	0.2926	-0.0013	0.0405	0.0163	0.2972	0.000216477	0.0165165	ACE2
LEU-529	0.0653	0.0208	0.069	0.0207	-0.0038	0.0005	-0.025	0.0335	-0.0013	0.0249	0.039	0.0459	8.67033e-05	0.0390867	ACE2
CYS-530	0.0113	0.0193	0.0126	0.0193	-0.0011	0.0003	-0.0075	0.0871	-0.0014	0.043	0.0024	0.1015	7.47625e-05	0.00247476	ACE2
GLN-531	0.0624	0.1463	0.0642	0.1463	-0.002	0.0002	-0.0823	0.8889	0.0038	0.103	-0.0161	0.9006	0.00431379	-0.0117862	ACE2
ALA-532	0.0825	0.0395	0.0843	0.0394	-0.0019	0.0003	0.0571	0.5045	-0.0023	0.0834	0.1374	0.5115	0.000312471	0.137712	ACE2
ALA-533	0.0756	0.0177	0.0769	0.0177	-0.0011	0.0003	0.0784	0.4815	0.001	0.0347	0.155	0.4822	6.25155e-05	0.155063	ACE2
LYS-534	8.1525	0.4336	8.1543	0.4337	-0.0019	0.0003	0.0768	1.461	0.0035	0.0847	8.2329	1.5616	0.0382075	8.27111	ACE2
HIS-535	-0.0244	0.0344	-0.0232	0.0344	-0.001	0	0.2051	0.7311	-0.0023	0.0882	0.1784	0.7364	0.000236495	0.178636	ACE2
GLU-536	-6.8341	0.2891	-6.8334	0.2891	-0.001	0	0.2466	2.3436	0.0009	0.0643	-6.5866	2.3373	0.0166033	-6.57	ACE2
GLY-537	-0.0827	0.0267	-0.0824	0.0268	0	0	-0.0416	0.4484	-0.0002	0.0331	-0.1245	0.4473	0.000143367	-0.124357	ACE2
PRO-538	-0.0804	0.0131	-0.0799	0.0131	-0.0004	0.0005	-0.0157	0.0905	-0.0005	0.0858	-0.0966	0.123	3.43678e-05	-0.0965656	ACE2
LEU-539	-0.077	0.015	-0.076	0.015	-0.001	0	0.0015	0.1551	0.0003	0.0687	-0.0752	0.1732	4.5158e-05	-0.0751548	ACE2
HIS-540	-0.1194	0.0257	-0.1186	0.0257	-0.001	0	-0.0739	0.4392	0.0009	0.0862	-0.1924	0.4492	0.000132811	-0.192267	ACE2
LYS-541	7.0332	0.2757	7.0339	0.2757	-0.001	0	-0.1207	0.9746	-0.0065	0.0703	6.906	1.0097	0.015468	6.92147	ACE2
CYS-542	-0.0638	0.0295	-0.0628	0.0295	-0.001	0	0.0922	0.4725	-0.0023	0.0641	0.026	0.4783	0.000174529	0.0261745	ACE2
ASP-543	-8.7697	0.3691	-8.7683	0.3691	-0.0013	0.0004	0.5144	1.5296	0.0056	0.0769	-8.2497	1.5679	0.0269197	-8.22278	ACE2
ILE-544	-0.0691	0.0306	-0.066	0.0306	-0.003	0.0002	0.0117	0.1839	0	0.0541	-0.0574	0.1988	0.000188321	-0.0572117	ACE2
SER-545	0.1862	0.0538	0.1882	0.0539	-0.0019	0.0002	0.0006	0.5117	0.002	0.0837	0.1889	0.5306	0.000575189	0.189475	ACE2
ASN-546	0.0451	0.1701	0.0483	0.17	-0.0032	0.0006	0.1857	1.033	0.009	0.1262	0.2398	1.0585	0.00590584	0.245706	ACE2
SER-547	-0.052	0.0494	-0.0493	0.0495	-0.0028	0.0004	-0.0185	0.9852	-0.0006	0.0302	-0.0712	0.986	0.000485609	-0.0707144	ACE2
THR-548	-0.1461	0.0768	-0.1401	0.0767	-0.006	0.0008	-0.0348	1.8373	0.0004	0.0596	-0.1805	1.8462	0.0011743	-0.179326	ACE2
GLU-549	-10.5697	0.7636	-10.5626	0.7629	-0.0071	0.0012	0.2024	2.1951	-0.0049	0.0912	-10.3722	2.2325	0.1121	-10.2601	ACE2
ALA-550	-0.0862	0.0309	-0.0828	0.0309	-0.0033	0.0005	0.0245	0.1184	-0.0002	0.0273	-0.0618	0.1283	0.000191486	-0.0616085	ACE2
GLY-551	-0.0692	0.0476	-0.0649	0.0476	-0.0043	0.0005	0.0141	0.0455	-0.0001	0.0123	-0.0552	0.0624	0.000454446	-0.0547456	ACE2
GLN-552	-0.052	0.3312	-0.036	0.3319	-0.016	0.0024	0.0226	1.0192	-0.0042	0.1013	-0.0336	1.0734	0.0214272	-0.0121728	ACE2
LYS-553	9.9693	0.5928	9.9769	0.5931	-0.0075	0.0009	-0.0884	1.2978	-0.0009	0.1512	9.88	1.4642	0.0731037	9.9531	ACE2
LEU-554	-0.0346	0.0384	-0.0266	0.0384	-0.008	0.0008	0.0042	0.1031	0.0018	0.0415	-0.0286	0.1156	0.000295318	-0.0283047	ACE2
PHE-555	-0.2535	0.0491	-0.2267	0.0502	-0.0267	0.0047	0.0346	0.1182	0.0003	0.0844	-0.2185	0.1586	0.000482153	-0.218018	ACE2
ASN-556	-0.4268	0.2519	-0.4128	0.2519	-0.0141	0.0018	0.0728	0.8527	-0.0038	0.0737	-0.3578	0.8707	0.0128086	-0.344991	ACE2
MET-557	-0.3347	0.1491	-0.3185	0.1486	-0.0162	0.002	0.134	0.4066	-0.0004	0.0793	-0.2011	0.4372	0.00441126	-0.196689	ACE2
LEU-558	-0.3826	0.0615	-0.363	0.0607	-0.0196	0.0023	0.153	0.1557	0.0028	0.0474	-0.2269	0.1744	0.000758262	-0.226142	ACE2
ARG-559	15.5033	1.0906	15.5685	1.0972	-0.0652	0.0113	-0.2561	1.435	0.0021	0.0956	15.2493	1.9354	0.24362	15.4929	ACE2
LEU-560	-0.5139	0.1544	-0.4611	0.1499	-0.0527	0.0096	0.0689	0.352	0.0049	0.0671	-0.4401	0.3428	0.00476534	-0.435335	ACE2
GLY-561	0.3028	0.0945	0.3221	0.094	-0.0192	0.0025	-0.2175	0.4853	0.0054	0.0447	0.0907	0.4935	0.00178721	0.0924872	ACE2
LYS-562	16.1355	1.1866	16.1732	1.1914	-0.0377	0.0076	-1.8389	1.3829	-0.0063	0.156	14.2903	1.5252	0.291791	14.5821	ACE2
SER-563	0.1875	0.1871	0.2187	0.1864	-0.0313	0.0058	0.0433	1.3981	-0.0031	0.0706	0.2277	1.3903	0.00706086	0.234761	ACE2
GLU-564	-14.3497	1.1628	-14.3294	1.1612	-0.0203	0.0027	0.4687	2.2354	-0.0045	0.0625	-13.8855	2.4811	0.253244	-13.6323	ACE2
PRO-565	-0.0369	0.0464	-0.0277	0.0464	-0.0092	0.0011	0.0008	0.0859	0.0006	0.0399	-0.0355	0.1033	0.000431102	-0.0350689	ACE2
TRP-566	0.1419	0.0378	0.1505	0.038	-0.0087	0.0009	-0.0164	0.2484	-0.0014	0.0841	0.124	0.2695	0.000286411	0.124286	ACE2
THR-567	-0.0442	0.0319	-0.0403	0.0318	-0.0039	0.0004	0.0067	0.0748	0.0012	0.0341	-0.0363	0.0865	0.000203531	-0.0360965	ACE2
LEU-568	0.209	0.0387	0.216	0.039	-0.0071	0.0008	-0.0192	0.1231	0.0034	0.0687	0.1932	0.1428	0.00029978	0.1935	ACE2
ALA-569	0.1206	0.0411	0.1252	0.0411	-0.0046	0.0006	-0.0199	0.1	-0.001	0.0554	0.0997	0.1235	0.000338675	0.100039	ACE2
LEU-570	0.0365	0.0273	0.0404	0.0273	-0.004	0.0004	-0.0068	0.0306	0.0004	0.0234	0.0301	0.0458	0.000149464	0.0302495	ACE2
GLU-571	-9.4343	0.5162	-9.431	0.5161	-0.0033	0.0004	0.1973	1.9227	0.0034	0.0954	-9.2337	1.9586	0.0519669	-9.18173	ACE2
ASN-572	-0.0111	0.1231	-0.0058	0.1232	-0.0053	0.0006	0.1113	0.7721	-0.0012	0.0752	0.099	0.7937	0.00306791	0.102068	ACE2
VAL-573	0.1255	0.028	0.1295	0.0281	-0.004	0.0004	0.1211	0.5051	0.0012	0.0958	0.2478	0.513	0.00015734	0.247957	ACE2
VAL-574	0.1281	0.0175	0.1302	0.0176	-0.002	0.0001	0.0568	0.3859	-0.0014	0.0957	0.1834	0.4038	6.14458e-05	0.183461	ACE2
GLY-575	0.1275	0.0375	0.1285	0.0375	-0.001	0	0.005	0.4068	0.0048	0.0533	0.1373	0.4152	0.000281746	0.137582	ACE2
ALA-576	-0.1537	0.0218	-0.1524	0.0218	-0.001	0.0001	0.0049	0.099	0.0048	0.0805	-0.144	0.1312	9.51991e-05	-0.143905	ACE2
LYS-577	8.8574	0.4487	8.86	0.4489	-0.0026	0.0005	0.0251	1.1363	-0.0005	0.0993	8.882	1.2356	0.0408118	8.92281	ACE2
ASN-578	-0.0929	0.0859	-0.0912	0.0859	-0.0019	0.0003	-0.1188	0.5403	0.0054	0.0917	-0.2063	0.5701	0.00148776	-0.204812	ACE2
MET-579	0.0644	0.032	0.0662	0.032	-0.002	0	0.0103	0.2674	-0.0008	0.0682	0.0739	0.2791	0.000206698	0.0741067	ACE2
ASN-580	-0.042	0.0601	-0.041	0.0601	-0.001	0	0.1664	0.6633	-0.0005	0.0924	0.1239	0.6699	0.00072127	0.124621	ACE2
VAL-581	-0.0281	0.0152	-0.0273	0.0152	-0.001	0	0.0057	0.1161	0	0.0248	-0.0223	0.1209	4.61812e-05	-0.0222538	ACE2
ARG-582	7.9169	0.3178	7.9179	0.3178	-0.001	0	-0.0461	0.8903	-0.0011	0.1118	7.8697	0.9273	0.0204736	7.89017	ACE2
PRO-583	0.1018	0.0191	0.1027	0.0191	-0.001	0	-0.0091	0.0267	-0.0017	0.0294	0.091	0.0424	7.32519e-05	0.0910733	ACE2
LEU-584	0.0526	0.0136	0.0534	0.0136	-0.001	0	-0.0029	0.0208	0	0.0296	0.0497	0.0401	3.72921e-05	0.0497373	ACE2
LEU-585	0.0499	0.0135	0.0505	0.0135	-0.001	0	0.0127	0.2254	-0.0024	0.0982	0.0602	0.2406	3.65507e-05	0.0602366	ACE2
ASN-586	0.1777	0.0814	0.1782	0.0814	-0.001	0.0002	0.2459	0.8162	-0.0029	0.1295	0.4207	0.8234	0.00130107	0.422001	ACE2
TYR-587	0.114	0.0205	0.1151	0.0205	-0.001	0	0.2277	2.1549	0.0006	0.0951	0.3423	2.1569	8.45589e-05	0.342385	ACE2
PHE-588	0.0744	0.0087	0.0752	0.0087	-0.001	0	-0.0009	0.0315	0.0004	0.0624	0.074	0.0715	1.5334e-05	0.0740153	ACE2
GLU-589	-6.5662	0.2254	-6.5658	0.2254	0	0	0.0844	2.1222	-0.0048	0.1332	-6.4866	2.1146	0.0101032	-6.4765	ACE2
PRO-590	0.0913	0.009	0.0917	0.009	0	0	-0.0183	0.2312	-0.0002	0.0744	0.0729	0.2363	1.62204e-05	0.0729162	ACE2
LEU-591	0.0989	0.0085	0.0993	0.0085	0	0	-0.0019	0.023	0.0006	0.0257	0.0976	0.0354	1.45735e-05	0.0976146	ACE2
PHE-592	0.0677	0.0086	0.0681	0.0086	0	0	-0.0059	0.1461	0.007	0.1352	0.0688	0.2004	1.4963e-05	0.068815	ACE2
THR-593	0.0834	0.0184	0.0836	0.0184	0	0	0.0261	1.1391	0.0003	0.0993	0.1098	1.1412	6.7791e-05	0.109868	ACE2
TRP-594	0.0415	0.0089	0.0418	0.0089	0	0	-0.0132	0.5075	-0.0056	0.085	0.0227	0.5137	1.58143e-05	0.0227158	ACE2
LEU-595	0.0814	0.0068	0.0817	0.0068	0	0	-0.0038	0.0285	0.0013	0.038	0.0789	0.0483	9.13639e-06	0.0789091	ACE2
LYS-596	6.0351	0.2111	6.0353	0.2111	0	0	0.1993	1.2902	-0.0013	0.0883	6.2332	1.3242	0.00889248	6.24209	ACE2
ASP-597	-5.4444	0.1736	-5.4443	0.1736	0	0	0.17	1.98	-0.0008	0.103	-5.2753	2.0048	0.00598847	-5.26931	ACE2
GLN-598	0.082	0.0317	0.0822	0.0317	0	0	0.0018	0.9788	-0.0019	0.0742	0.0819	0.9882	0.00020163	0.0821016	ACE2
ASN-599	0.0617	0.0109	0.0618	0.011	0	0	-0.0272	0.318	0.0007	0.0565	0.0352	0.323	2.40257e-05	0.035224	ACE2
LYS-600	5.2154	0.1668	5.2155	0.1668	0	0	-0.0445	1.2311	-0.0038	0.0821	5.1671	1.2716	0.00562218	5.17272	ACE2
ASN-601	0.0306	0.0309	0.0306	0.0309	0	0	-0.0088	1.0696	-0.0035	0.0785	0.0183	1.0715	0.00019141	0.0184914	ACE2
SER-602	0.0368	0.0274	0.0369	0.0274	0	0	0.0097	1.2909	-0.0025	0.1029	0.044	1.2907	0.000150671	0.0441507	ACE2
PHE-603	-0.0365	0.0085	-0.0363	0.0085	0	0	0.015	0.2421	-0.0003	0.0906	-0.0218	0.2575	1.44393e-05	-0.0217856	ACE2
VAL-604	0.045	0.0169	0.0451	0.017	0	0	-0.0053	0.3134	-0.008	0.1053	0.0316	0.3284	5.73084e-05	0.0316573	ACE2
GLY-605	0.0416	0.0124	0.0417	0.0124	0	0	-0.0079	0.1023	-0.0004	0.0295	0.0333	0.1062	3.09031e-05	0.0333309	ACE2
TRP-606	-0.0145	0.0106	-0.0142	0.0106	0	0	-0.1005	0.3906	-0.0012	0.0684	-0.1162	0.3988	2.25786e-05	-0.116177	ACE2
SER-607	-0.0522	0.0211	-0.0521	0.0211	0	0	0.0867	1.4936	-0.0035	0.0789	0.031	1.5026	8.90138e-05	0.031089	ACE2
THR-608	0.0081	0.0186	0.0082	0.0186	0	0	0.1574	1.5918	-0.0012	0.0771	0.1642	1.5894	6.91729e-05	0.164269	ACE2
ASP-609	-5.3415	0.1608	-5.3414	0.1608	0	0	-0.0088	2.2564	-0.0023	0.0751	-5.3526	2.2297	0.00517776	-5.34742	ACE2
TRP-610	-0.0917	0.0105	-0.0915	0.0105	0	0	0.0399	0.5488	-0.0049	0.0826	-0.0566	0.5516	2.21412e-05	-0.0565779	ACE2
SER-611	0.0236	0.0211	0.0236	0.021	0	0	0.1029	1.6892	0.0006	0.0868	0.1271	1.6873	8.92292e-05	0.127189	ACE2
PRO-612	0.0417	0.0148	0.0418	0.0148	0	0	-0.1052	0.4699	0.0064	0.0644	-0.0571	0.4709	4.39574e-05	-0.057056	ACE2
TYR-613	0.0144	0.012	0.0146	0.0119	0	0	0.0673	0.8177	-0.0031	0.1017	0.0787	0.8197	2.86625e-05	0.0787287	ACE2
ALA-614	-5.0536	0.13	-5.0535	0.13	0	0	-0.0285	2.5059	0.002	0.0475	-5.08	2.49	0.00338845	-5.07661	ACE2
THR-333	-60.4809	0.5706	-60.4802	0.5705	-0.001	0	-0.0967	2.8123	-0.0042	0.0912	-60.5818	2.8466	0.0649132	-60.5169	RBD
ASN-334	-0.3815	0.2675	-0.3805	0.2675	-0.001	0	0.0617	1.082	0.0046	0.0933	-0.3152	1.0996	0.0145455	-0.300655	RBD
LEU-335	-0.2673	0.1132	-0.2655	0.1132	-0.002	0.0002	-0.2957	0.5474	0.0038	0.0944	-0.5592	0.563	0.00257893	-0.556621	RBD
CYS-336	0.0712	0.0966	0.0729	0.0967	-0.002	0.0001	-0.1827	0.4461	-0.0009	0.0513	-0.1124	0.4595	0.0018693	-0.110531	RBD
PRO-337	0.4578	0.1213	0.4602	0.1213	-0.0023	0.0005	-0.0422	0.1952	0.016	0.1328	0.4316	0.2531	0.00289607	0.434496	RBD
PHE-338	0.7128	0.0888	0.7179	0.0888	-0.0051	0.0004	-0.108	0.1686	0.0012	0.0972	0.606	0.2179	0.00157349	0.607573	RBD
GLY-339	0.9659	0.0932	0.9684	0.0932	-0.0025	0.0005	-0.1836	0.323	0.0005	0.0394	0.7828	0.3395	0.00172905	0.784529	RBD
GLU-340	74.6362	1.1568	74.6411	1.1571	-0.0049	0.0004	-0.6745	2.4648	0.0045	0.1126	73.9662	2.7698	0.287803	74.254	RBD
VAL-341	0.8305	0.112	0.8378	0.1121	-0.0074	0.0006	-0.0219	0.1985	0.0083	0.0994	0.8169	0.2447	0.00250143	0.819401	RBD
PHE-342	1.0351	0.0995	1.0489	0.0996	-0.0137	0.0011	-0.0697	0.4551	-0.0019	0.1057	0.9635	0.458	0.00197782	0.965478	RBD
ASN-343	0.5829	1.0251	0.5912	1.0251	-0.0084	0.001	-0.4138	1.1418	0.0063	0.0895	0.1753	1.4637	0.183282	0.358582	RBD
ALA-344	1.0266	0.1878	1.034	0.1878	-0.0073	0.0007	-0.1387	0.2869	-0.0028	0.0852	0.8851	0.3502	0.00705349	0.892153	RBD
THR-345	1.0971	0.327	1.1096	0.3274	-0.0126	0.0018	-0.2348	1.7977	0.0016	0.0966	0.8638	1.8433	0.0210242	0.884824	RBD
ARG-346	-95.6706	5.1414	-95.6359	5.1331	-0.0347	0.0089	1.6424	1.7619	0.0029	0.1354	-94.0253	4.6314	6.02113	-88.0042	RBD
PHE-347	0.3036	0.2586	0.3362	0.2588	-0.0326	0.0017	0.0876	0.3954	0.0009	0.0869	0.3921	0.399	0.013202	0.405302	RBD
ALA-348	1.0848	0.1773	1.1052	0.1774	-0.0204	0.0011	-0.2183	0.1619	-0.0004	0.0373	0.8661	0.2121	0.00625008	0.87235	RBD
SER-349	-0.7176	0.2063	-0.6721	0.2064	-0.0455	0.0025	-0.374	1.784	-0.002	0.0359	-1.0936	1.7818	0.00824437	-1.08536	RBD
VAL-350	-1.6389	0.1481	-1.5514	0.1477	-0.0875	0.0064	0.4806	0.1219	0.0006	0.0155	-1.1577	0.114	0.00440532	-1.15329	RBD
TYR-351	-0.8407	0.1527	-0.7394	0.1528	-0.1012	0.006	0.2555	1.5869	0.0037	0.0823	-0.5815	1.5921	0.00463915	-0.576861	RBD
ALA-352	-0.583	0.1795	-0.5629	0.1795	-0.0202	0.001	-0.0904	0.4764	-0.0019	0.0623	-0.6753	0.4964	0.00646672	-0.668833	RBD
TRP-353	-1.5499	0.1513	-1.5167	0.151	-0.0332	0.0016	0.2866	0.2216	-0.0072	0.064	-1.2705	0.2546	0.00459056	-1.26591	RBD
ASN-354	0.264	0.4069	0.2747	0.4069	-0.0107	0.0006	-0.3726	0.9145	-0.0023	0.0833	-0.1109	0.9695	0.0329082	-0.0779918	RBD
ARG-355	-77.9205	0.8074	-77.9111	0.8073	-0.0094	0.0005	0.8685	1.0891	0.0097	0.1009	-77.0423	1.2978	0.131109	-76.9112	RBD
LYS-356	-76.1436	2.3728	-76.1378	2.3723	-0.0057	0.0006	0.2991	1.305	0.0113	0.1312	-75.8332	2.6585	1.12233	-74.7109	RBD
ARG-357	-66.9241	0.7905	-66.9206	0.7903	-0.0033	0.0004	-0.5979	1.6194	0.0023	0.0986	-67.5196	1.7336	0.121559	-67.398	RBD
ILE-358	0.0096	0.0874	0.0126	0.0874	-0.003	0	-0.0687	0.1093	0.0059	0.0882	-0.0531	0.1678	0.00153359	-0.0515664	RBD
SER-359	0.3489	0.2785	0.35	0.2785	-0.001	0	-0.4508	1.426	0.0011	0.0829	-0.1008	1.4477	0.0152895	-0.0855105	RBD
ASN-360	0.2545	0.3512	0.2555	0.3512	-0.001	0	-0.2111	1.0344	-0.0051	0.092	0.0384	1.0941	0.0233207	0.0617207	RBD
CYS-361	0.134	0.0991	0.1352	0.0991	-0.001	0	0.1175	0.2731	0.0047	0.0556	0.2562	0.2893	0.00196725	0.258167	RBD
VAL-362	0.4316	0.0747	0.4328	0.0747	-0.001	0	0.0022	0.0659	-0.0026	0.0638	0.4313	0.1239	0.00111396	0.432414	RBD
ALA-363	-0.0757	0.1787	-0.0745	0.1788	-0.001	0	0.0041	0.0769	0.0006	0.0246	-0.0711	0.2009	0.00624079	-0.0648592	RBD
ASP-364	71.552	0.8437	71.5542	0.8438	-0.002	0.0001	-0.4548	1.624	0.005	0.0804	71.1023	1.8821	0.143514	71.2458	RBD
TYR-365	0.9851	0.0607	0.9901	0.0607	-0.005	0.0003	-0.0318	0.8267	0.0033	0.1072	0.9567	0.8262	0.000737259	0.957437	RBD
SER-366	0.7798	0.1112	0.7825	0.1112	-0.0028	0.0004	-0.1574	0.6692	-0.0027	0.058	0.6197	0.688	0.00247409	0.622174	RBD
PHE-367	0.7402	0.0787	0.7476	0.0789	-0.0074	0.0007	-0.1037	0.1928	0.0017	0.1257	0.6382	0.236	0.00123918	0.639439	RBD
LEU-368	0.978	0.0899	0.9866	0.0902	-0.0086	0.0007	-0.115	0.3569	0.006	0.0782	0.8689	0.3663	0.00161793	0.870518	RBD
TYR-369	0.3134	0.2777	0.3229	0.2778	-0.0095	0.001	0.1648	0.6165	0.0044	0.111	0.4826	0.6847	0.0152025	0.497802	RBD
ASN-370	0.4154	0.6377	0.421	0.6378	-0.0056	0.0008	-0.261	1.1487	-0.0044	0.0708	0.15	1.3655	0.0799652	0.229965	RBD
SER-371	0.3254	0.4114	0.3312	0.4115	-0.0058	0.0008	-0.222	1.8577	-0.0001	0.0376	0.1033	1.9104	0.0344675	0.137768	RBD
ALA-372	-0.601	0.201	-0.5923	0.2009	-0.0086	0.0012	-0.1598	0.4701	0.008	0.0871	-0.7528	0.5155	0.00821677	-0.744583	RBD
SER-373	-0.1166	0.5847	-0.0951	0.5853	-0.0215	0.0037	-0.5655	2.2669	0.0039	0.0792	-0.6781	2.3612	0.0693024	-0.608798	RBD
PHE-374	-0.1085	0.242	-0.0707	0.2433	-0.0378	0.0043	-0.0071	0.6159	0.004	0.1025	-0.1116	0.6508	0.0118024	-0.0997976	RBD
SER-375	-0.2605	0.4925	-0.1971	0.4926	-0.0634	0.0085	-0.0245	1.7463	0.005	0.0502	-0.2799	1.7972	0.0498849	-0.230015	RBD
THR-376	0.2178	0.3814	0.2603	0.3818	-0.0425	0.0048	-0.0692	1.2768	-0.0088	0.1006	0.1399	1.3037	0.0282423	0.168142	RBD
PHE-377	0.3261	0.2646	0.3486	0.265	-0.0225	0.0022	-0.0667	0.5282	0.0051	0.1396	0.2645	0.6062	0.0138127	0.278313	RBD
LYS-378	-98.6264	2.669	-98.5953	2.6655	-0.031	0.0043	0.4959	1.3626	-0.0037	0.1133	-98.1342	2.9577	1.76919	-96.365	RBD
CYS-379	0.6921	0.1349	0.6999	0.1351	-0.0078	0.0008	-0.167	0.4852	0.003	0.0809	0.5282	0.5054	0.00362927	0.531829	RBD
TYR-380	-0.339	0.1556	-0.321	0.155	-0.018	0.002	-0.3609	1.239	0.0092	0.1053	-0.6907	1.2516	0.00485203	-0.685848	RBD
GLY-381	-0.5481	0.1422	-0.5457	0.1422	-0.0023	0.0005	-0.2221	0.7036	0.0024	0.0491	-0.7678	0.7189	0.00414676	-0.763653	RBD
VAL-382	0.7899	0.0774	0.7943	0.0775	-0.0043	0.0005	-0.2752	0.3642	0.0052	0.0755	0.5199	0.3888	0.00120399	0.521104	RBD
SER-383	-0.0725	0.3714	-0.0689	0.3713	-0.0037	0.0005	0.1573	2.0183	0.0039	0.0601	0.0886	2.0709	0.0265872	0.115187	RBD
PRO-384	-0.2342	0.2342	-0.2271	0.2341	-0.0072	0.0008	-0.0087	0.2946	0.0039	0.0768	-0.239	0.3952	0.0108174	-0.228183	RBD
THR-385	-0.1575	0.3744	-0.153	0.3744	-0.0045	0.0006	-0.028	1.7881	0.0064	0.0789	-0.1792	1.8231	0.0278402	-0.15136	RBD
LYS-386	-70.0859	1.3179	-70.0826	1.3177	-0.0032	0.0004	-0.6852	1.597	-0.0027	0.1023	-70.7738	2.0362	0.328521	-70.4453	RBD
LEU-387	-0.7243	0.0744	-0.72	0.0744	-0.0043	0.0005	-0.0027	0.1235	0.0001	0.0763	-0.7269	0.1564	0.00111655	-0.725783	RBD
ASN-388	0.2974	0.1287	0.2994	0.1287	-0.002	0.0001	0.3115	0.8324	0.0018	0.0903	0.6106	0.8477	0.00324785	0.613848	RBD
ASP-389	67.4629	1.2168	67.4646	1.2169	-0.0019	0.0004	-0.6814	2.1194	0.0011	0.0891	66.7827	2.4199	0.288042	67.0707	RBD
LEU-390	-0.3705	0.1219	-0.368	0.1219	-0.0026	0.0005	0.0796	0.3258	-0.0044	0.0773	-0.2952	0.3555	0.00299083	-0.292209	RBD
CYS-391	-0.1406	0.1428	-0.1394	0.1428	-0.001	0	-0.1737	0.4874	0.0021	0.1047	-0.3122	0.517	0.00412676	-0.308073	RBD
PHE-392	-0.3655	0.0979	-0.3629	0.0978	-0.0028	0.0004	-0.0634	0.1475	0.002	0.1193	-0.4269	0.2034	0.00192275	-0.424977	RBD
THR-393	-0.0835	0.0906	-0.0823	0.0905	-0.001	0	0.0156	0.4366	0.0022	0.0531	-0.0657	0.4531	0.00161803	-0.064082	RBD
ASN-394	-0.3085	0.1276	-0.3067	0.1275	-0.002	0	0.0998	0.6391	0.0028	0.0612	-0.206	0.6458	0.00326926	-0.202731	RBD
VAL-395	-0.5308	0.0831	-0.5279	0.0831	-0.003	0	0.0308	0.0292	-0.0005	0.0409	-0.5006	0.092	0.00139314	-0.499207	RBD
TYR-396	0.1315	0.1077	0.1371	0.1077	-0.0056	0.0005	-0.0874	0.8845	0.006	0.1349	0.0501	0.8955	0.00233181	0.0524318	RBD
ALA-397	-0.4384	0.1007	-0.4342	0.1006	-0.004	0.0002	-0.0089	0.1694	-0.0045	0.0513	-0.4517	0.2018	0.00203753	-0.449662	RBD
ASP-398	81.9501	0.8458	81.9605	0.8459	-0.0103	0.0005	-1.4087	0.4486	-0.0008	0.0488	80.5407	0.8143	0.140441	80.6811	RBD
SER-399	-0.5055	0.2153	-0.4932	0.2152	-0.0123	0.0006	-0.2616	1.2626	0.0031	0.084	-0.764	1.3144	0.00894551	-0.755054	RBD
PHE-400	-0.4498	0.1182	-0.3986	0.1182	-0.0512	0.0027	0.2011	0.0621	0.0022	0.0575	-0.2465	0.1117	0.00280034	-0.2437	RBD
VAL-401	-0.5716	0.1784	-0.489	0.1778	-0.0826	0.0047	-0.096	0.1639	0.0003	0.0365	-0.6673	0.1653	0.0063925	-0.660908	RBD
ILE-402	-0.9361	0.182	-0.7523	0.18	-0.1839	0.0111	0.3905	0.1702	-0.0001	0.0101	-0.5457	0.1448	0.00666142	-0.539039	RBD
ARG-403	-140.063	3.3299	-136.858	3.2072	-3.205	0.4469	25.8313	6.1084	-0.2856	0.1987	-114.517	4.4161	2.36385	-112.153	RBD
GLY-404	-1.727	0.2543	-1.5049	0.2544	-0.2221	0.0231	0.8321	0.459	0.0011	0.0247	-0.8938	0.4684	0.013173	-0.880627	RBD
ASP-405	128.617	2.7782	131.172	2.9224	-2.5549	0.6909	1.7243	4.8616	-0.4549	0.1591	129.886	4.5232	1.48507	131.371	RBD
GLU-406	121.322	2.7297	122.085	2.7365	-0.7631	0.1313	-7.6934	4.8517	-0.027	0.1112	113.601	4.2195	1.47738	115.079	RBD
VAL-407	-1.6247	0.1125	-1.506	0.1088	-0.1187	0.0105	0.253	0.3156	-0.0078	0.103	-1.3796	0.3408	0.00253725	-1.37706	RBD
ARG-408	-125.056	2.959	-124.251	2.8197	-0.8052	0.2546	4.1913	2.6605	-0.045	0.1463	-120.91	2.8449	1.75678	-119.153	RBD
GLN-409	-3.1166	0.4652	-2.8791	0.4558	-0.2375	0.0332	-0.227	0.7397	0.0058	0.0916	-3.3378	0.8129	0.0466193	-3.29118	RBD
ILE-410	-0.2164	0.2049	-0.1585	0.2046	-0.058	0.0045	0.1391	0.4334	-0.004	0.0671	-0.0813	0.485	0.00842303	-0.072877	RBD
ALA-411	0.366	0.1653	0.389	0.1645	-0.0229	0.0023	-0.1237	0.2165	0.0012	0.0863	0.2435	0.2872	0.00544667	0.248947	RBD
PRO-412	1.2382	0.1985	1.257	0.1991	-0.0188	0.0019	-0.1623	0.5399	-0.0002	0.0431	1.0758	0.5699	0.00783184	1.08363	RBD
GLY-413	0.6262	0.1742	0.6408	0.1745	-0.0145	0.0018	-0.1678	0.5413	-0.0004	0.0836	0.4581	0.5925	0.00609919	0.464199	RBD
GLN-414	-1.6181	0.8716	-1.5383	0.87	-0.0797	0.0119	-0.1026	0.9643	-0.0162	0.1127	-1.7368	1.2506	0.155311	-1.58149	RBD
THR-415	0.815	0.4719	0.9371	0.4749	-0.1221	0.0232	0.1546	1.9325	-0.0063	0.0899	0.9633	1.9704	0.0428126	1.00611	RBD
GLY-416	-2.0691	0.264	-1.9162	0.2626	-0.1529	0.0284	0.6493	0.4036	0.0012	0.0307	-1.4186	0.2837	0.0141191	-1.40448	RBD
LYS-417	-144.716	10.4476	-142.72	10.6305	-1.9959	3.0842	73.8082	22.1937	-1.1497	0.2826	-72.0575	13.4625	16.9834	-55.0741	RBD
ILE-418	-1.6203	0.2062	-1.3286	0.19	-0.2917	0.0499	-0.0612	0.1205	0.0001	0.044	-1.6814	0.1785	0.00859424	-1.67281	RBD
ALA-419	-1.3949	0.1616	-1.3321	0.1596	-0.0629	0.0067	0.2186	0.1474	0.0021	0.0269	-1.1742	0.1466	0.00529664	-1.1689	RBD
ASP-420	97.3919	2.1227	97.525	2.1358	-0.133	0.0326	-3.6755	2.024	-0.0005	0.059	93.7159	2.57	0.962447	94.6783	RBD
TYR-421	-3.0366	0.6147	-2.374	0.5341	-0.6626	0.1565	2.1171	2.3764	-0.0043	0.1181	-0.9238	2.1292	0.0734954	-0.850305	RBD
ASN-422	-1.7597	0.3698	-1.6347	0.3681	-0.125	0.0107	0.586	0.2869	0.0034	0.0327	-1.1702	0.2899	0.0268765	-1.14332	RBD
TYR-423	1.2811	0.1578	1.3278	0.1583	-0.0466	0.003	-0.1915	0.2313	-0.0169	0.0996	1.0728	0.2727	0.00498183	1.07778	RBD
LYS-424	-92.4559	2.2814	-92.4156	2.2794	-0.0403	0.004	2.1978	1.1282	-0.0164	0.1019	-90.2745	2.3023	1.16502	-89.1095	RBD
LEU-425	0.4004	0.1243	0.4214	0.1244	-0.021	0.0016	-0.2048	0.3207	-0.006	0.0741	0.1897	0.3569	0.0030821	0.192782	RBD
PRO-426	1.2502	0.1858	1.2607	0.1859	-0.0105	0.0009	-0.0944	0.1136	-0.0032	0.0531	1.1526	0.212	0.00684123	1.15944	RBD
ASP-427	81.245	1.7244	81.2557	1.7251	-0.0107	0.0012	-0.4952	2.2504	-0.0052	0.0881	80.7446	2.6618	0.672961	81.4176	RBD
ASP-428	76.9567	1.6722	76.9631	1.6728	-0.0063	0.0008	-0.6584	2.5724	0.0109	0.1127	76.3092	3.1712	0.554378	76.8636	RBD
PHE-429	0.0355	0.2702	0.047	0.27	-0.0115	0.0011	-0.0675	0.3549	0.0019	0.0852	-0.0301	0.4629	0.0147434	-0.0153566	RBD
THR-430	-0.2722	0.272	-0.2679	0.2719	-0.0042	0.0004	-0.1999	1.7205	0.0028	0.0765	-0.4692	1.7617	0.0150874	-0.454113	RBD
GLY-431	-0.0346	0.1474	-0.0312	0.1475	-0.0033	0.0005	0.0473	0.0269	0	0.0182	0.0127	0.1431	0.00435734	0.0170573	RBD
CYS-432	-0.7411	0.103	-0.7335	0.1029	-0.0076	0.0006	-0.0008	0.0268	-0.0014	0.0658	-0.7432	0.118	0.00212462	-0.741075	RBD
VAL-433	-0.2734	0.1561	-0.2538	0.1563	-0.0196	0.0015	0.1259	0.0458	-0.0079	0.0747	-0.1553	0.1693	0.00488891	-0.150411	RBD
ILE-434	-0.1231	0.1277	-0.1026	0.1274	-0.0205	0.0014	-0.1075	0.0325	0.0027	0.0488	-0.2279	0.1252	0.00327378	-0.224626	RBD
ALA-435	-0.4645	0.1753	-0.4358	0.1754	-0.0287	0.0022	0.228	0.0681	0.0009	0.0233	-0.2355	0.1576	0.00617573	-0.229324	RBD
TRP-436	-0.7295	0.2144	-0.6566	0.2127	-0.0729	0.0059	-0.4032	0.4442	0.008	0.122	-1.1246	0.4844	0.00924491	-1.11536	RBD
ASN-437	-2.2098	0.4607	-1.9752	0.4625	-0.2346	0.0409	0.6513	0.7357	-0.0029	0.067	-1.5614	0.8185	0.0435435	-1.51786	RBD
SER-438	0.1469	0.2436	0.2326	0.2436	-0.0857	0.0074	0.0153	0.1081	0.0004	0.0418	0.1626	0.2047	0.0118088	0.174409	RBD
ASN-439	-2.2452	0.9283	-1.6865	0.8902	-0.5587	0.1018	0.7653	1.3476	-0.0043	0.0957	-1.4842	0.9516	0.173108	-1.31109	RBD
ASN-440	-1.1678	1.911	-1.022	1.905	-0.1458	0.028	0.0352	1.2884	0.0001	0.0945	-1.1325	1.9397	0.715966	-0.416534	RBD
LEU-441	-0.1678	0.3145	-0.0975	0.3157	-0.0703	0.0062	0.0392	0.4453	0.002	0.1249	-0.1266	0.531	0.0200767	-0.106523	RBD
ASP-442	103.73	1.5293	103.836	1.5324	-0.1067	0.0073	-4.2933	1.4153	-0.0032	0.0553	99.4331	1.1771	0.471041	99.9041	RBD
SER-443	-2.727	0.5252	-2.4616	0.5295	-0.2654	0.0236	1.1629	0.5847	0.0006	0.0793	-1.5635	0.5492	0.0587879	-1.50471	RBD
LYS-444	-105.592	2.1617	-105.255	2.1476	-0.3368	0.0416	1.6685	1.7131	0.0126	0.1313	-103.911	2.4811	0.861448	-103.05	RBD
VAL-445	-2.4021	0.3039	-1.848	0.2582	-0.5541	0.1243	0.0916	0.5082	-0.0061	0.0665	-2.3166	0.5364	0.0184821	-2.29812	RBD
GLY-446	-1.9731	0.6544	-0.5893	0.7027	-1.3838	0.6765	0.6671	1.3045	-0.1362	0.1676	-1.4422	1.0334	0.0806975	-1.3615	RBD
GLY-447	-1.4925	0.3215	-0.7217	0.3682	-0.7709	0.1961	0.2185	0.6941	-0.0003	0.0419	-1.2744	0.6795	0.0204631	-1.25394	RBD
ASN-448	0.425	0.3571	0.8734	0.3701	-0.4484	0.0589	-0.793	0.5987	-0.0002	0.0752	-0.3681	0.5544	0.0257244	-0.342376	RBD
TYR-449	-6.7136	1.6481	-0.6935	0.8767	-6.0202	1.422	10.2056	4.1779	-0.9863	0.2359	2.5057	3.36	0.574957	3.08066	RBD
ASN-450	-1.584	0.9382	-1.4629	0.939	-0.1211	0.0131	0.1851	1.2704	0.0029	0.0943	-1.396	1.4127	0.189345	-1.20666	RBD
TYR-451	1.0246	0.2182	1.2383	0.2235	-0.2137	0.0174	-1.2511	0.9661	-0.0071	0.0943	-0.2336	0.9551	0.00956071	-0.224039	RBD
LEU-452	-1.2092	0.2703	-0.9578	0.2622	-0.2514	0.0253	0.5745	0.2788	0.0006	0.0676	-0.6341	0.2236	0.0146765	-0.619423	RBD
TYR-453	-4.5152	2.2534	-2.9561	1.1389	-1.5591	2.5984	16.5214	2.0814	-0.535	0.1571	11.4711	2.5437	1.42258	12.8937	RBD
ARG-454	-93.7855	1.5835	-93.3606	1.5715	-0.425	0.0417	3.4995	1.9051	-0.003	0.0575	-90.289	1.6599	0.495814	-89.7932	RBD
LEU-455	-9.4179	1.8356	1.4687	0.6759	-10.8866	1.7697	-2.0944	1.2797	-1.0386	0.228	-12.5509	2.091	0.709318	-11.8416	RBD
PHE-456	-11.0925	2.1044	-0.5554	0.6057	-10.5371	1.8367	3.801	1.2119	-1.1829	0.2371	-8.4744	1.7302	1.08391	-7.39049	RBD
ARG-457	-87.2614	1.5959	-86.9164	1.5841	-0.3449	0.0708	2.5423	1.5191	0.0194	0.1335	-84.6997	1.8194	0.475061	-84.2246	RBD
LYS-458	-83.8168	4.1798	-83.4482	4.0579	-0.3686	0.2225	0.4496	3.7626	-0.0036	0.1169	-83.3708	4.0043	2.17633	-81.1945	RBD
SER-459	0.6592	0.5458	0.7448	0.545	-0.0856	0.0188	-0.5675	2.0879	0.0028	0.0754	0.0945	2.1407	0.0590321	0.153532	RBD
ASN-460	-0.4615	0.9102	-0.362	0.9106	-0.0995	0.023	-0.5559	1.055	-0.0001	0.0937	-1.0175	1.3249	0.145833	-0.871667	RBD
LEU-461	0.2323	0.1523	0.2792	0.1523	-0.0469	0.005	-0.1998	0.6065	0.0011	0.0521	0.0336	0.606	0.00462065	0.0382207	RBD
LYS-462	-77.081	1.8618	-77.0617	1.8603	-0.0193	0.0024	0.3987	1.4257	0.0051	0.0708	-76.6771	2.3197	0.547944	-76.1292	RBD
PRO-463	-0.8321	0.1017	-0.8199	0.1014	-0.0122	0.0012	0.0821	0.5485	-0.0026	0.0506	-0.7526	0.5606	0.00207865	-0.750521	RBD
PHE-464	-0.9468	0.1299	-0.9335	0.1298	-0.0134	0.0009	0.0578	0.4858	0.0042	0.099	-0.8848	0.505	0.00338674	-0.881413	RBD
GLU-465	81.3886	1.5626	81.4061	1.564	-0.0175	0.002	-1.4451	1.8504	-0.0027	0.102	79.9409	2.1067	0.480043	80.4209	RBD
ARG-466	-82.9272	1.0945	-82.9039	1.0939	-0.0233	0.0014	1.4207	1.6075	-0.001	0.1414	-81.5075	1.8192	0.252056	-81.2554	RBD
ASP-467	87.4733	1.4756	87.5075	1.477	-0.0343	0.0032	-2.2671	1.7575	-0.001	0.0458	85.2052	1.8659	0.460102	85.6653	RBD
ILE-468	0.4062	0.2103	0.4336	0.2103	-0.0274	0.002	-0.2194	0.5323	-0.0038	0.113	0.1831	0.5672	0.00891233	0.192012	RBD
SER-469	1.746	0.221	1.7788	0.2225	-0.0329	0.0033	-0.5186	0.4907	-0.0054	0.0781	1.222	0.5131	0.00975323	1.23175	RBD
THR-470	-0.0815	0.3659	-0.0199	0.3674	-0.0616	0.0058	0.0441	2.0773	0.0045	0.0719	-0.0329	2.1249	0.0266317	-0.00626828	RBD
GLU-471	84.02	1.6857	84.0947	1.6882	-0.0746	0.0066	-0.7171	2.6422	-0.0015	0.0905	83.3014	3.0581	0.626689	83.9281	RBD
ILE-472	-1.351	0.1396	-1.1185	0.1354	-0.2326	0.0227	-0.1581	0.5858	-0.007	0.0815	-1.5161	0.5959	0.00390918	-1.51219	RBD
TYR-473	-2.9508	0.94	-0.505	0.6018	-2.4458	0.6184	6.4928	5.1724	-0.2561	0.2107	3.2859	4.4797	0.172148	3.45805	RBD
GLN-474	-1.2659	0.9493	-0.1739	1.0326	-1.092	0.2025	-2.1916	1.9099	-0.0124	0.1157	-3.4699	1.8058	0.189249	-3.28065	RBD
ALA-475	-10.9005	2.2148	-5.4916	1.8225	-5.4089	2.5353	17.103	2.0933	-1.2786	0.194	4.9238	2.3772	1.18074	6.10454	RBD
GLY-476	-7.0134	2.1578	-2.0305	1.5449	-4.9829	1.1239	5.5129	3.981	-0.4072	0.1512	-1.9077	2.4806	0.994827	-0.912873	RBD
SER-477	-8.39	3.8674	-4.6645	2.7254	-3.7256	2.1815	12.9767	7.2315	-0.7962	0.3653	3.7905	4.3473	2.7834	6.5739	RBD
THR-478	0.2034	0.6319	0.7824	0.5774	-0.579	0.1679	1.0132	2.0487	-0.0032	0.1203	1.2134	2.0726	0.0762896	1.28969	RBD
PRO-479	1.0426	0.3189	1.1889	0.3259	-0.1462	0.0198	0.3897	0.6551	-0.001	0.0818	1.4313	0.6925	0.0204408	1.45174	RBD
CYS-480	0.6676	0.167	0.8469	0.1687	-0.1793	0.0182	0.2621	0.3839	-0.0114	0.0488	0.9183	0.4171	0.00558102	0.923881	RBD
ASN-481	0.102	1.1813	0.1587	1.1809	-0.0568	0.0063	-0.0484	1.2493	-0.0012	0.0579	0.0524	1.7516	0.284418	0.336818	RBD
GLY-482	-0.0267	0.1672	0.0063	0.1676	-0.033	0.0032	-0.1343	0.5216	-0.0002	0.0519	-0.1612	0.5533	0.0055814	-0.155619	RBD
VAL-483	-0.5805	0.2052	-0.4529	0.2007	-0.1276	0.018	-0.1656	0.2262	-0.0039	0.0682	-0.75	0.3154	0.00846747	-0.741533	RBD
GLU-484	100.458	3.112	101.524	3.0882	-1.0657	0.3145	18.0604	7.8912	-0.2023	0.1492	118.316	7.2494	2.01557	120.332	RBD
GLY-485	-0.9949	0.604	-0.1557	0.4576	-0.8391	0.2913	0.6595	0.8469	-0.0321	0.0802	-0.3674	0.7133	0.0700087	-0.297391	RBD
PHE-486	-17.39	2.5028	-3.1188	0.4278	-14.2712	2.4348	7.8252	1.3625	-2.1628	0.3653	-11.7276	2.1332	1.22022	-10.5074	RBD
ASN-487	-11.8357	2.3322	-4.3768	1.1126	-7.4589	2.8473	21.9767	2.5269	-0.9772	0.1918	9.1637	2.9315	1.5861	10.7498	RBD
CYS-488	-0.5544	0.2916	0.3935	0.3006	-0.9478	0.1017	0.5332	0.3253	-0.0051	0.0746	-0.0262	0.3274	0.0169593	-0.00924073	RBD
TYR-489	-15.5931	1.651	-0.5294	0.5622	-15.0637	1.5289	19.458	2.6236	-1.7436	0.2335	2.1213	2.7485	0.575973	2.69727	RBD
PHE-490	-0.7797	0.7065	0.5998	0.5856	-1.3794	0.3064	4.9956	1.8019	-0.1969	0.141	4.019	1.5471	0.0855705	4.10457	RBD
PRO-491	1.0903	0.2422	1.5789	0.2475	-0.4886	0.0685	-1.2539	0.3746	0.0032	0.053	-0.1604	0.3388	0.0117994	-0.148601	RBD
LEU-492	-1.726	0.7558	-0.9432	0.6496	-0.7828	0.1376	5.9649	2.4191	-0.0442	0.0794	4.1947	1.8065	0.116817	4.31152	RBD
GLN-493	-27.169	3.6544	-19.3179	3.5251	-7.8511	3.3223	42.1943	6.6851	-1.8189	0.2423	13.2064	4.6894	4.06457	17.271	RBD
SER-494	2.2666	1.4376	3.897	1.4769	-1.6303	0.2746	-2.2859	3.1684	-0.1723	0.1272	-0.1916	2.6987	0.482993	0.291393	RBD
TYR-495	-4.0114	1.0309	-1.9436	0.9024	-2.0678	0.3576	0.964	1.2941	-0.0145	0.074	-3.0619	0.7734	0.202495	-2.85941	RBD
GLY-496	-5.8086	1.928	-2.3221	1.959	-3.4864	1.6602	10.6246	3.3732	-0.6649	0.141	4.1511	2.3825	0.775125	4.92623	RBD
PHE-497	-2.1403	0.3637	-0.5262	0.4326	-1.6141	0.3018	0.1701	0.8059	-0.0001	0.0556	-1.9702	0.687	0.0262642	-1.94394	RBD
GLN-498	-8.6521	1.4587	-1.0571	0.9506	-7.595	1.1607	12.1344	3.3569	-0.8943	0.1836	2.5879	3.071	0.405904	2.9938	RBD
PRO-499	0.0442	1.0486	2.2604	1.1902	-2.2162	0.4628	-2.1326	1.9023	-0.1777	0.189	-2.2661	1.0876	0.220261	-2.04584	RBD
THR-500	-17.2929	2.6808	-2.8226	1.2618	-14.4703	2.7661	30.0188	3.2887	-2.2343	0.2075	10.4916	3.3774	2.50788	12.9995	RBD
ASN-501	-24.1379	2.7137	-8.4039	1.7688	-15.7339	1.6521	28.5733	3.5851	-0.9748	0.1828	3.4606	2.545	1.34673	4.80733	RBD
GLY-502	-8.6931	1.5316	-3.3017	0.7032	-5.3914	1.7238	4.8457	1.0433	-0.9053	0.1498	-4.7527	1.5442	0.650244	-4.10246	RBD
VAL-503	-3.5794	0.6328	-1.0779	0.268	-2.5015	0.5376	-0.5959	0.6179	-0.2787	0.2701	-4.4539	0.6778	0.0738422	-4.38006	RBD
GLY-504	-2.9418	0.4068	-1.6235	0.3419	-1.3184	0.2478	1.0735	0.6762	-0.1315	0.1092	-1.9998	0.4354	0.0325773	-1.96722	RBD
TYR-505	-29.6581	2.2207	-5.6678	2.4064	-23.9903	2.8025	29.3102	5.868	-2.8504	0.2713	-3.1984	5.454	1.14585	-2.05255	RBD
GLN-506	-5.2576	0.6608	-3.5773	0.6042	-1.6802	0.1883	3.3521	1.3968	-0.0361	0.1332	-1.9415	0.982	0.0843762	-1.85712	RBD
PRO-507	0.6109	0.199	0.9105	0.2004	-0.2996	0.0209	-0.1183	0.1573	0.0014	0.0229	0.4941	0.1445	0.00792524	0.502025	RBD
TYR-508	0.7489	0.1827	1.0391	0.1814	-0.2902	0.0295	-1.0177	1.3209	0.0002	0.0837	-0.2686	1.3324	0.00666242	-0.261938	RBD
ARG-509	-97.1118	1.297	-97.0502	1.2954	-0.0616	0.0031	2.8296	1.0963	0.0075	0.0631	-94.2747	1.3146	0.344753	-93.9299	RBD
VAL-510	-0.2215	0.1257	-0.1857	0.1252	-0.0359	0.0022	-0.0258	0.036	0.0005	0.0155	-0.2469	0.104	0.00315822	-0.243742	RBD
VAL-511	0.7253	0.151	0.7402	0.1511	-0.0148	0.0008	-0.0432	0.0338	-0.0004	0.018	0.6817	0.132	0.00453578	0.686236	RBD
VAL-512	-0.3133	0.098	-0.2999	0.0977	-0.0134	0.0008	-0.0047	0.0806	0.0021	0.0372	-0.3159	0.129	0.00192436	-0.313976	RBD
LEU-513	0.6118	0.1265	0.6197	0.1266	-0.0079	0.0005	-0.0536	0.0373	0.0064	0.102	0.5646	0.1523	0.00317905	0.567779	RBD
SER-514	-0.5999	0.1244	-0.5959	0.1243	-0.004	0.0002	0.0084	0.6588	0.0066	0.0661	-0.5849	0.6829	0.00309993	-0.5818	RBD
PHE-515	0.329	0.097	0.334	0.0971	-0.005	0.0003	-0.0752	0.5295	0.0072	0.1065	0.2611	0.5448	0.00188197	0.262982	RBD
GLU-516	68.611	0.8532	68.6134	0.8533	-0.0024	0.0005	-0.4311	1.8348	0.0048	0.0659	68.1847	1.9627	0.148225	68.3329	RBD
LEU-517	0.323	0.1052	0.3248	0.1052	-0.0019	0.0002	-0.1984	0.5598	0.0032	0.0943	0.1278	0.5756	0.00219752	0.129998	RBD
LEU-518	0.0875	0.0882	0.0889	0.0882	-0.0013	0.0005	-0.1923	0.5533	-0.0022	0.0873	-0.107	0.5739	0.00156274	-0.105437	RBD
HIS-519	0.1063	0.2415	0.1072	0.2415	-0.001	0	-0.2369	1.0814	0.0008	0.0744	-0.1298	1.0877	0.0113424	-0.118458	RBD
ALA-520	0.4283	0.081	0.4288	0.081	-0.0008	0.0004	0.0035	0.3093	-0.0004	0.0691	0.4313	0.3168	0.00130226	0.432602	RBD
PRO-521	0.461	0.0908	0.4617	0.0908	-0.001	0	-0.0582	0.2609	-0.0059	0.0584	0.397	0.2866	0.00164983	0.39865	RBD
ALA-522	-0.5816	0.075	-0.581	0.075	-0.001	0	0.0875	0.6091	0.0021	0.1024	-0.492	0.6213	0.00113576	-0.490864	RBD
THR-523	0.0592	0.1264	0.0601	0.1264	-0.001	0	0.2514	0.7248	-0.0041	0.076	0.3066	0.7581	0.00319461	0.309795	RBD
VAL-524	0.1046	0.0893	0.1062	0.0893	-0.0018	0.0004	0.0078	0.1562	0.0025	0.0334	0.1149	0.1828	0.00158996	0.11649	RBD
CYS-525	-0.0456	0.1066	-0.0446	0.1066	-0.001	0	0.1163	0.2749	-0.0009	0.059	0.0698	0.2907	0.00228526	0.0720853	RBD
GLY-526	-0.7029	0.0874	-0.7023	0.0873	-0.001	0	-0.0574	0.5629	-0.0012	0.0437	-0.7615	0.566	0.00155866	-0.759941	RBD
PRO-527	63.9206	1.1545	63.9218	1.1546	-0.001	0.0001	-1.4983	2.4539	-0.0026	0.0759	62.4197	2.6563	0.287155	62.7069	RBD

## Sheet: Q498A
Residue	MM_Energy	MM_Energy-error	EE_Energy	EE_Energy-error	VDW_Energy	VDW_Energy-error	Polar_Energy	Polar_Energy-error	Apolar_Energy	Apolar_Energy-error	Enthalpy_Energy	Enthalpy_Energy-error	Entropy_Energy	Total_Energy	Chain
SER-19	15.3991	5.4064	17.1175	5.4297	-1.7184	2.6224	17.6449	10.8135	-0.6566	0.2489	32.3874	7.9555	5.64211	38.0295	ACE2
THR-20	-1.2707	0.4819	-0.6186	0.44	-0.6522	0.1406	-0.0593	1.8194	0.0018	0.0577	-1.3283	1.7031	0.0454902	-1.28281	ACE2
ILE-21	-1.2832	0.1922	-0.4191	0.1553	-0.8642	0.1617	0.5675	0.3419	-0.007	0.0779	-0.7227	0.3231	0.0073362	-0.715364	ACE2
GLU-22	-18.5052	1.7919	-18.2119	1.7736	-0.2934	0.0363	4.1761	2.1318	0.0055	0.0637	-14.3237	1.8663	0.618636	-13.7051	ACE2
GLU-23	-28.2236	7.0728	-26.2388	6.4106	-1.9847	0.8462	12.302	13.4842	-0.1033	0.1872	-16.0249	7.8124	5.71825	-10.3067	ACE2
GLN-24	-14.8816	1.9704	-3.8457	1.1425	-11.0359	2.1612	17.3153	2.4947	-1.2643	0.1959	1.1694	2.639	0.935	2.1044	ACE2
ALA-25	-1.1441	0.1652	-0.3012	0.1422	-0.8429	0.0996	0.9315	0.286	0.0003	0.0072	-0.2123	0.2448	0.00544104	-0.206859	ACE2
LYS-26	36.0795	4.8584	37.8024	5.2003	-1.7229	0.4329	-29.5209	11.0702	-0.1072	0.1594	6.4514	6.8717	3.77229	10.2237	ACE2
THR-27	-13.9902	2.2209	-1.6453	0.7099	-12.345	1.9803	8.9648	2.0744	-1.7687	0.2045	-6.7941	2.3821	1.04617	-5.74793	ACE2
PHE-28	-6.7735	1.324	-0.6146	0.2945	-6.159	1.3407	1.4525	0.6432	-0.4402	0.1564	-5.7613	1.332	0.393364	-5.36794	ACE2
LEU-29	-0.8424	0.2987	0.1851	0.2978	-1.0274	0.0917	-0.5186	0.4969	-0.0002	0.0461	-1.3612	0.3106	0.0176715	-1.34353	ACE2
ASP-30	-57.7613	7.4073	-51.6983	7.7217	-6.063	2.5729	76.2152	19.9779	-1.0016	0.2249	17.4523	13.1213	9.892	27.3443	ACE2
LYS-31	-16.3686	4.5381	-2.6498	4.1718	-13.7188	2.751	63.1207	11.8158	-2.3156	0.2291	44.4364	9.238	5.62414	50.0605	ACE2
PHE-32	-1.0747	0.2708	0.0467	0.2447	-1.1214	0.0965	-0.4877	0.3723	0.0016	0.0606	-1.5608	0.239	0.0147463	-1.54605	ACE2
ASN-33	0.0948	0.6053	1.1913	0.5549	-1.0965	0.1573	-2.6224	1.0619	0.0018	0.079	-2.5259	0.8411	0.071304	-2.4546	ACE2
HIS-34	-19.0851	2.8944	-4.5249	1.6976	-14.5603	2.8157	21.9635	3.8836	-2.3593	0.2968	0.5191	3.4997	2.23536	2.75446	ACE2
GLU-35	-23.4995	3.6707	-18.8545	3.4679	-4.645	2.3802	12.1331	6.964	-0.355	0.1562	-11.7214	5.277	2.94575	-8.77565	ACE2
ALA-36	-0.2523	0.1742	0.2767	0.1522	-0.529	0.0631	-0.5944	0.2377	0.0031	0.0432	-0.8436	0.2049	0.00606833	-0.837532	ACE2
GLU-37	-33.9764	3.0612	-28.5827	2.6766	-5.3937	1.6952	21.076	7.2984	-0.5514	0.2228	-13.4518	6.3996	1.7979	-11.6539	ACE2
ASP-38	-32.6926	3.5036	-29.7982	2.7481	-2.8944	3.2988	32.397	6.5173	-0.8333	0.1788	-1.1289	6.6505	2.93838	1.80948	ACE2
LEU-39	-0.7596	0.1823	0.0302	0.1433	-0.7898	0.1186	-0.4373	0.2762	-0.0038	0.1229	-1.2007	0.2878	0.00662555	-1.19407	ACE2
PHE-40	0.0108	0.1223	0.4011	0.1192	-0.3903	0.046	-0.3582	0.2517	0.0073	0.1368	-0.34	0.2631	0.00299329	-0.337007	ACE2
TYR-41	-10.524	2.4347	-1.7251	1.9942	-8.7989	2.3035	6.7574	4.1735	-0.9087	0.2109	-4.6753	3.3557	1.32962	-3.34568	ACE2
GLN-42	-2.3623	1.4828	1.1379	0.8605	-3.5002	1.1559	-1.2451	2.4874	-0.4313	0.2184	-4.0387	2.4313	0.412349	-3.62635	ACE2
SER-43	0.0072	0.2129	0.1686	0.2103	-0.1614	0.0238	-0.3238	0.8464	-0.0004	0.0777	-0.317	0.8426	0.00906705	-0.307933	ACE2
SER-44	0.7726	0.2128	0.9827	0.2146	-0.21	0.0294	-0.8914	0.4828	0.0009	0.051	-0.1179	0.392	0.00901835	-0.108882	ACE2
LEU-45	-2.3505	0.9583	0.6301	0.1827	-2.9806	0.9395	-0.5142	0.3421	-0.4697	0.2767	-3.3344	1.1432	0.175814	-3.15859	ACE2
ALA-46	0.025	0.0969	0.1593	0.0837	-0.1343	0.0304	-0.1062	0.1815	0.0004	0.0578	-0.0808	0.1772	0.00188289	-0.0789171	ACE2
SER-47	0.5361	0.1391	0.5959	0.1404	-0.0598	0.008	-0.565	1.2189	0.0022	0.0589	-0.0267	1.2235	0.00381645	-0.0228835	ACE2
TRP-48	0.2977	0.1246	0.654	0.1266	-0.3563	0.0665	-0.1314	0.4167	0.0037	0.0829	0.1699	0.4303	0.0031209	0.173021	ACE2
ASN-49	0.1144	0.3044	0.3322	0.2968	-0.2178	0.0863	-0.4237	0.8845	-0.0039	0.0936	-0.3131	0.9154	0.0187491	-0.294351	ACE2
TYR-50	0.2065	0.0544	0.244	0.0539	-0.0375	0.0052	-0.2661	1.8336	-0.0037	0.0901	-0.0634	1.8385	0.000594133	-0.0628059	ACE2
ASN-51	0.723	0.0981	0.7504	0.0986	-0.0274	0.0031	-0.4782	0.7593	-0.0028	0.0685	0.242	0.7579	0.00192614	0.243926	ACE2
THR-52	0.1565	0.0988	0.2033	0.0974	-0.0468	0.0074	-0.3014	0.5619	0.0005	0.0592	-0.1444	0.578	0.00196348	-0.142437	ACE2
ASN-53	0.2565	0.0865	0.2834	0.0886	-0.0269	0.0049	0.0262	0.7425	0.0089	0.072	0.2916	0.7497	0.00149032	0.29309	ACE2
ILE-54	0.0472	0.0349	0.0593	0.0347	-0.0121	0.0015	0.0201	0.4599	0.0006	0.0744	0.0679	0.4627	0.000244758	0.0681448	ACE2
THR-55	-0.1819	0.0774	-0.1683	0.0778	-0.0135	0.0025	-0.0377	1.0461	0.0044	0.0495	-0.2152	1.0503	0.00119982	-0.214	ACE2
GLU-56	-11.3246	0.6486	-11.3153	0.6477	-0.0093	0.0018	-0.23	2.3653	-0.0048	0.0617	-11.5595	2.4564	0.0801661	-11.4793	ACE2
GLU-57	-15.3669	1.397	-15.333	1.3906	-0.0339	0.0103	0.3579	2.4236	0.0034	0.1062	-15.0057	2.8149	0.339555	-14.6661	ACE2
ASN-58	-0.4857	0.1621	-0.4446	0.1591	-0.041	0.0096	0.0168	0.6527	-0.0005	0.0975	-0.4694	0.6601	0.00524625	-0.464154	ACE2
VAL-59	-0.1993	0.0513	-0.1833	0.0511	-0.016	0.0024	0.0417	0.0651	-0.0021	0.0616	-0.1597	0.0944	0.000527625	-0.159172	ACE2
GLN-60	-0.0009	0.2404	0.0221	0.24	-0.0231	0.0043	-0.0775	0.9896	-0.0073	0.0912	-0.0858	1.0311	0.0115924	-0.0742076	ACE2
ASN-61	-0.0915	0.41	-0.0096	0.4075	-0.082	0.0254	-0.1461	0.908	0.0043	0.0993	-0.2333	1.0121	0.033617	-0.199683	ACE2
MET-62	-0.2344	0.1145	-0.1884	0.1151	-0.046	0.0071	-0.0046	0.2591	0.0009	0.0768	-0.2381	0.2701	0.00265696	-0.235443	ACE2
ASN-63	-0.0514	0.1876	-0.029	0.1883	-0.0224	0.003	-0.1798	0.9395	0.0022	0.0687	-0.229	0.9655	0.00708412	-0.221916	ACE2
ASN-64	0.372	0.2319	0.4176	0.2347	-0.0456	0.0093	-0.2455	0.9316	-0.0012	0.091	0.1254	0.9585	0.0105453	0.135945	ACE2
ALA-65	0.0493	0.0759	0.126	0.078	-0.0768	0.0166	0.0985	0.1483	0.0017	0.0575	0.1494	0.1555	0.00115672	0.150557	ACE2
GLY-66	-0.0505	0.0565	-0.0247	0.0573	-0.0259	0.0037	0.0613	0.2648	-0.0008	0.0409	0.01	0.2651	0.00063968	0.0106397	ACE2
ASP-67	-11.8303	0.8885	-11.7951	0.8886	-0.0353	0.0048	0.599	2.0776	-0.0077	0.0887	-11.239	2.2142	0.1568	-11.0822	ACE2
LYS-68	14.3148	2.0169	14.5597	2.0382	-0.2448	0.0917	-0.3536	1.5874	-0.0056	0.1079	13.9557	2.6918	0.838993	14.7947	ACE2
TRP-69	-0.1452	0.106	0.0529	0.1107	-0.1981	0.0205	0.3569	0.4552	0.0135	0.1225	0.2252	0.4623	0.00226045	0.22746	ACE2
SER-70	-0.0148	0.1114	0.0201	0.1119	-0.0349	0.0037	0.1269	1.3605	0	0.0659	0.1121	1.3585	0.00249374	0.114594	ACE2
ALA-71	0.1386	0.1018	0.1909	0.1051	-0.0523	0.008	-0.02	0.2867	-0.0047	0.0856	0.1139	0.3013	0.00209029	0.11599	ACE2
PHE-72	-0.2863	0.1354	0.1599	0.1005	-0.4462	0.077	0.0761	0.1697	-0.0064	0.0928	-0.2166	0.191	0.00365961	-0.21294	ACE2
LEU-73	-0.0299	0.0718	0.0672	0.0737	-0.0971	0.0096	0.1943	0.1136	0.0012	0.0925	0.1657	0.128	0.00103454	0.166735	ACE2
LYS-74	10.734	0.9034	10.8089	0.9005	-0.0749	0.0104	-0.6589	1.3772	0.0016	0.1083	10.0766	1.6203	0.155983	10.2326	ACE2
GLU-75	-9.2771	1.926	-8.8548	2.0061	-0.4224	0.1668	1.4423	2.6828	-0.0035	0.0883	-7.8383	2.9391	0.77286	-7.06544	ACE2
GLN-76	-1.6955	0.7599	-0.9247	0.7129	-0.7709	0.1825	1.3802	1.2599	-0.0153	0.1126	-0.3307	1.0328	0.127036	-0.203664	ACE2
SER-77	-0.3595	0.0892	-0.254	0.0807	-0.1055	0.0186	0.4082	0.3804	0.0004	0.0656	0.0491	0.3717	0.00159812	0.0506981	ACE2
THR-78	-0.423	0.1609	-0.113	0.1252	-0.3101	0.0869	-0.0047	1.1432	0.0009	0.1008	-0.4268	1.145	0.00515769	-0.421642	ACE2
LEU-79	-6.2961	1.7827	-0.3911	0.1715	-5.905	1.7427	2.5476	1.4628	-0.9192	0.2937	-4.6677	1.9848	0.634941	-4.03276	ACE2
ALA-80	-0.5722	0.1639	-0.1698	0.0627	-0.4024	0.1419	0.3183	0.2108	-0.0015	0.0371	-0.2554	0.195	0.00528954	-0.25011	ACE2
GLN-81	0.0223	0.1432	0.2759	0.1431	-0.2537	0.0492	-0.9289	0.8418	-0.0128	0.0958	-0.9193	0.8383	0.00408386	-0.915216	ACE2
MET-82	-5.5601	1.5736	-0.1124	0.2754	-5.4477	1.5166	0.897	1.3635	-0.741	0.2329	-5.404	1.7121	0.492672	-4.91133	ACE2
TYR-83	-9.1689	2.2482	-3.294	1.0498	-5.875	2.4197	20.2299	2.3949	-0.7819	0.1994	10.2791	2.6981	1.26472	11.5438	ACE2
PRO-84	-0.5135	0.0828	-0.33	0.0838	-0.1835	0.0542	0.3705	0.1507	-0.003	0.0702	-0.146	0.1362	0.00136717	-0.144633	ACE2
LEU-85	-0.2003	0.0626	-0.1481	0.0629	-0.0521	0.007	0.0369	0.3437	0.0004	0.0815	-0.163	0.3562	0.000783814	-0.162216	ACE2
GLN-86	0.0148	0.2338	0.0448	0.2343	-0.0301	0.0038	-0.0784	1.1536	0.0049	0.0975	-0.0588	1.1882	0.010958	-0.047842	ACE2
GLU-87	-13.7486	1.232	-13.6667	1.2292	-0.0819	0.0113	1.1445	2.2779	0.0066	0.0996	-12.5975	2.3809	0.30095	-12.2966	ACE2
ILE-88	0.2937	0.0746	0.3883	0.0743	-0.0946	0.0102	-0.3034	0.3658	0.0019	0.0539	-0.0078	0.3646	0.0011145	-0.0066855	ACE2
GLN-89	0.2189	0.2653	0.2529	0.2651	-0.0339	0.0048	-0.2876	1.1231	-0.0029	0.1052	-0.0716	1.1243	0.0142074	-0.0573926	ACE2
ASN-90	-0.0529	0.4449	0.0154	0.447	-0.0683	0.0129	0.2566	0.9132	0.0008	0.0643	0.2045	0.8259	0.0396101	0.24411	ACE2
LEU-91	-0.1297	0.0728	-0.0966	0.0726	-0.0331	0.0047	0.2252	0.1644	0	0.13	0.0955	0.2072	0.0010665	0.0965665	ACE2
THR-92	-0.1463	0.3872	-0.0716	0.3875	-0.0746	0.0147	0.1943	1.2677	-0.004	0.0883	0.0439	1.2717	0.0302012	0.0741012	ACE2
VAL-93	-0.1064	0.0953	0.0263	0.099	-0.1326	0.0152	0.1153	0.0936	-0.0007	0.0365	0.0082	0.0956	0.0018226	0.0100226	ACE2
LYS-94	13.3251	0.9259	13.3704	0.9275	-0.0452	0.004	-1.5072	1.2218	-0.0015	0.1637	11.8165	1.3922	0.172723	11.9892	ACE2
LEU-95	0.2128	0.0681	0.2515	0.0691	-0.0387	0.0036	0.0111	0.2341	-0.0093	0.148	0.2145	0.2841	0.000926804	0.215427	ACE2
GLN-96	-0.242	0.2789	-0.1012	0.2789	-0.1408	0.0139	0.5637	0.4887	-0.0079	0.0879	0.3138	0.4858	0.0156426	0.329443	ACE2
LEU-97	0.0361	0.0665	0.2052	0.065	-0.169	0.0229	-0.1622	0.1377	-0.0024	0.0486	-0.1285	0.1395	0.00088786	-0.127612	ACE2
GLN-98	0.0386	0.1692	0.0701	0.169	-0.0315	0.0027	-0.0651	1.0426	-0.0139	0.1451	-0.0404	1.0452	0.00592144	-0.0344786	ACE2
ALA-99	0.2642	0.0892	0.2919	0.0886	-0.0277	0.0028	-0.2587	0.3934	-0.0058	0.106	-0.0003	0.3906	0.00159632	0.00129632	ACE2
LEU-100	0.1578	0.0768	0.2804	0.0754	-0.1226	0.0153	-0.196	0.1841	-0.0016	0.0479	-0.0398	0.1659	0.00118246	-0.0386175	ACE2
GLN-101	0.3779	0.2094	0.4345	0.2212	-0.0566	0.0199	-0.7337	0.9111	-0.0047	0.1361	-0.3605	0.8571	0.0085334	-0.351967	ACE2
GLN-102	0.068	0.2141	0.0964	0.2161	-0.0283	0.007	-0.0668	0.9917	-0.0018	0.1335	-0.0006	1.0079	0.00885797	0.00825797	ACE2
ASN-103	0.0304	0.1153	0.0497	0.1153	-0.0193	0.003	-0.2479	0.8791	-0.0028	0.1124	-0.2203	0.8878	0.00269292	-0.217607	ACE2
GLY-104	0.0348	0.0351	0.0391	0.0351	-0.0043	0.0007	-0.0547	0.3087	0	0.0519	-0.0198	0.3152	0.000246797	-0.0195532	ACE2
SER-105	0.0434	0.032	0.0472	0.032	-0.0038	0.0006	-0.1736	0.5881	0.0031	0.068	-0.1271	0.5859	0.000205387	-0.126895	ACE2
SER-106	0.089	0.0681	0.0958	0.068	-0.0068	0.0012	-0.0578	1.9393	-0.0094	0.0938	0.0218	1.9389	0.000927449	0.0227274	ACE2
VAL-107	0.0569	0.0212	0.0646	0.0207	-0.0077	0.0016	-0.0177	0.5044	0.0064	0.1023	0.0457	0.5193	8.99908e-05	0.04579	ACE2
LEU-108	-0.1255	0.0241	-0.1211	0.024	-0.0044	0.0008	0.0557	0.4595	-0.0054	0.072	-0.0752	0.4574	0.000116206	-0.0750838	ACE2
SER-109	-0.0852	0.0392	-0.0828	0.0391	-0.0024	0.0005	-0.0341	1.1349	0.0028	0.0499	-0.1164	1.1355	0.000307509	-0.116092	ACE2
GLU-110	-8.2129	0.5324	-8.209	0.5319	-0.0039	0.0009	-0.263	2.4428	0.0013	0.0727	-8.4746	2.4658	0.0557347	-8.41887	ACE2
ASP-111	-7.8031	0.4036	-7.8013	0.4035	-0.0018	0.0004	-0.0413	1.5391	0.0045	0.0783	-7.8398	1.5585	0.0329192	-7.80688	ACE2
LYS-112	7.8258	0.4171	7.8281	0.4172	-0.0022	0.0004	0.1196	1.095	-0.0011	0.0897	7.9443	1.2193	0.0345649	7.97886	ACE2
SER-113	0.0426	0.0432	0.045	0.0432	-0.0025	0.0005	0.0432	1.3326	0.0029	0.0462	0.0886	1.3307	0.000374361	0.0889744	ACE2
LYS-114	8.2194	0.5097	8.2223	0.5099	-0.0029	0.0005	-0.0395	1.3629	0.0032	0.0769	8.1832	1.4867	0.0518287	8.23503	ACE2
ARG-115	7.433	0.3286	7.4348	0.3287	-0.0019	0.0003	-0.1764	1.3051	-0.0005	0.1129	7.2562	1.3651	0.0213758	7.27758	ACE2
LEU-116	0.0465	0.0193	0.0489	0.0194	-0.0023	0.0005	-0.0041	0.0295	0.0007	0.0206	0.0431	0.0391	7.49598e-05	0.043175	ACE2
ASN-117	-0.0775	0.0412	-0.0746	0.0412	-0.0029	0.0004	-0.2874	0.817	-0.005	0.0805	-0.3699	0.822	0.000341493	-0.369559	ACE2
THR-118	-0.0279	0.0372	-0.0265	0.0372	-0.0011	0.0003	-0.2898	0.7428	0.0042	0.1188	-0.3135	0.7524	0.000277011	-0.313223	ACE2
ILE-119	0.0194	0.015	0.0207	0.015	-0.0011	0.0003	-0.0049	0.0279	-0.0016	0.0324	0.0128	0.0449	4.51477e-05	0.0128451	ACE2
LEU-120	0.0604	0.023	0.0627	0.023	-0.0022	0.0004	-0.042	0.1898	0.0017	0.0662	0.0201	0.2022	0.000105815	0.0202058	ACE2
ASN-121	0.0715	0.1435	0.0732	0.1435	-0.0018	0.0004	-0.1022	0.8684	0.002	0.0719	-0.0286	0.8872	0.00405705	-0.024543	ACE2
THR-122	0.041	0.0293	0.0419	0.0294	-0.001	0	-0.1841	0.5921	-0.0009	0.0428	-0.144	0.5974	0.000171529	-0.143828	ACE2
MET-123	0.1122	0.0207	0.1134	0.0207	-0.001	0	-0.0014	0.0314	0.0025	0.0586	0.1133	0.0698	8.61062e-05	0.113386	ACE2
SER-124	0.0826	0.0505	0.0837	0.0505	-0.001	0	0.059	1.7139	0.0019	0.0725	0.1435	1.7127	0.000511215	0.144011	ACE2
THR-125	0.0865	0.023	0.0875	0.023	-0.001	0	-0.0143	0.4706	-0.0037	0.0764	0.0686	0.479	0.000105577	0.0687056	ACE2
ILE-126	0.0213	0.015	0.022	0.015	-0.001	0	0.0384	0.1558	0.0008	0.0505	0.0604	0.1639	4.53775e-05	0.0604454	ACE2
TYR-127	0.1146	0.0218	0.1159	0.0218	-0.0011	0.0003	-0.1824	1.8608	-0.0098	0.0957	-0.0776	1.863	9.56169e-05	-0.0775044	ACE2
SER-128	0.0373	0.0718	0.0381	0.0717	-0.001	0	-0.021	1.7643	-0.0117	0.0944	0.0045	1.7694	0.00103105	0.00553105	ACE2
THR-129	0.1112	0.0167	0.1119	0.0167	-0.001	0.0001	-0.2771	0.6087	-0.0069	0.0871	-0.1728	0.621	5.56016e-05	-0.172744	ACE2
GLY-130	-0.0668	0.0191	-0.0665	0.0191	0	0	-0.0104	0.2571	-0.0082	0.0796	-0.0854	0.2724	7.33486e-05	-0.0853267	ACE2
LYS-131	7.2235	0.3635	7.224	0.3635	-0.0005	0.0005	-0.1733	1.3866	-0.001	0.1271	7.0492	1.4434	0.0267637	7.07596	ACE2
VAL-132	-0.0432	0.0129	-0.0429	0.013	0	0	-0.0175	0.1322	0.0037	0.0581	-0.057	0.147	3.35538e-05	-0.0569664	ACE2
CYS-133	-0.0175	0.0117	-0.0173	0.0117	0	0	-0.1318	0.5054	0.0041	0.1185	-0.1453	0.5101	2.74164e-05	-0.145273	ACE2
ASN-134	0.0106	0.0554	0.0108	0.0554	0	0	-0.1847	0.8581	0.001	0.109	-0.1731	0.8728	0.00061202	-0.172488	ACE2
PRO-135	-0.01	0.0197	-0.0098	0.0197	0	0	-0.0472	0.4546	0.0046	0.1043	-0.0526	0.4627	7.76566e-05	-0.0525223	ACE2
ASP-136	-5.447	0.1806	-5.4469	0.1806	0	0	-0.1785	2.3869	0.0021	0.0529	-5.6234	2.3796	0.00652006	-5.61688	ACE2
ASN-137	-0.0795	0.0324	-0.0794	0.0324	0	0	0.1012	0.8064	-0.0004	0.0777	0.0212	0.8104	0.000211184	0.0214112	ACE2
PRO-138	-0.0493	0.0172	-0.0491	0.0172	0	0	-0.0725	0.5558	0.0002	0.0725	-0.1216	0.5589	5.955e-05	-0.12154	ACE2
GLN-139	-0.0585	0.0586	-0.0583	0.0586	0	0	-0.0737	1.1272	-0.0074	0.089	-0.1396	1.1339	0.000687028	-0.138913	ACE2
GLU-140	-6.299	0.3299	-6.2988	0.3299	0	0	-0.1859	2.1163	-0.0001	0.0767	-6.485	2.1151	0.0212614	-6.46374	ACE2
CYS-141	0.0153	0.0191	0.0156	0.0191	0	0	-0.108	0.5363	-0.0036	0.0941	-0.0964	0.5453	7.33906e-05	-0.0963266	ACE2
LEU-142	0.0256	0.0153	0.026	0.0153	0	0.0001	-0.0118	0.1486	0.0045	0.0788	0.0184	0.1686	4.66285e-05	0.0184466	ACE2
LEU-143	0.1128	0.016	0.1135	0.016	-0.001	0.0002	-0.0153	0.1964	-0.0074	0.124	0.0901	0.2385	5.12022e-05	0.0901512	ACE2
LEU-144	0.0966	0.014	0.0973	0.0141	-0.001	0	0.0235	0.1356	-0.0039	0.0838	0.1161	0.1592	3.95497e-05	0.11614	ACE2
GLU-145	-8.4277	0.3451	-8.4268	0.345	-0.001	0	-0.1543	2.0756	-0.0043	0.0962	-8.5863	2.0808	0.0236391	-8.56266	ACE2
PRO-146	-0.0093	0.0155	-0.0086	0.0155	-0.001	0.0002	0.0874	0.3419	-0.0029	0.0765	0.0753	0.3503	4.8192e-05	0.0753482	ACE2
GLY-147	0.0033	0.0139	0.0035	0.014	0	0	0.0708	0.2374	0	0.0268	0.0741	0.2388	3.89708e-05	0.074139	ACE2
LEU-148	0.0613	0.0102	0.0617	0.0102	0	0.0001	-0.0005	0.0298	0.002	0.0379	0.0628	0.0491	2.09862e-05	0.062821	ACE2
ASN-149	0.1719	0.0284	0.1724	0.0284	-0.0003	0.0005	0.0128	0.4522	0.0015	0.0843	0.1863	0.4624	0.000161569	0.186462	ACE2
GLU-150	-7.539	0.3158	-7.5385	0.3158	-0.0005	0.0005	0.3186	2.0621	-0.0021	0.0935	-7.2224	2.0721	0.0198224	-7.20258	ACE2
ILE-151	0.0402	0.0085	0.0405	0.0085	0	0	-0.0101	0.0532	0.0003	0.0639	0.0303	0.0825	1.44031e-05	0.0303144	ACE2
MET-152	0.0774	0.0233	0.0777	0.0233	0	0	-0.0313	0.1783	-0.0022	0.0574	0.0438	0.1864	0.000108358	0.0439084	ACE2
ALA-153	0.0344	0.0209	0.0347	0.021	0	0	-0.124	0.489	0.0014	0.1216	-0.0883	0.5032	8.78999e-05	-0.0882121	ACE2
ASN-154	0.0545	0.0345	0.0548	0.0345	0	0	-0.0129	1.101	0.0028	0.0771	0.0443	1.0999	0.000236937	0.0445369	ACE2
SER-155	-0.0184	0.0245	-0.0183	0.0245	0	0	0.0981	0.5716	0.0007	0.037	0.0804	0.5759	0.000119881	0.0805199	ACE2
LEU-156	0.0216	0.0098	0.0217	0.0098	0	0	0.1224	0.4768	0.0101	0.1093	0.1541	0.4966	1.91457e-05	0.154119	ACE2
ASP-157	-5.6766	0.1771	-5.6765	0.1771	0	0	0.0807	1.6749	-0.0007	0.0536	-5.5966	1.6798	0.00626019	-5.59034	ACE2
TYR-158	-0.0736	0.0098	-0.0734	0.0098	0	0	0.0046	1.0802	-0.0036	0.1031	-0.0725	1.0827	1.92003e-05	-0.0724808	ACE2
ASN-159	-0.0357	0.0266	-0.0356	0.0266	0	0	0.082	0.9433	-0.0004	0.1092	0.046	0.947	0.000141625	0.0461416	ACE2
GLU-160	-6.1008	0.2036	-6.1006	0.2036	0	0	-0.1671	2.0221	-0.0013	0.0797	-6.2693	2.0216	0.00825961	-6.26104	ACE2
ARG-161	6.3194	0.2015	6.3197	0.2015	0	0	-0.1061	0.5278	-0.0017	0.0739	6.2116	0.5666	0.00816555	6.21977	ACE2
LEU-162	-0.0731	0.01	-0.0729	0.01	0	0	0.0001	0.0717	0.0013	0.1011	-0.0717	0.1254	2.00694e-05	-0.0716799	ACE2
TRP-163	-0.0576	0.0125	-0.0573	0.0125	0	0	-0.0503	0.4794	0.0019	0.1576	-0.106	0.5029	3.13712e-05	-0.105969	ACE2
ALA-164	-0.044	0.01	-0.0439	0.01	0	0	0.0009	0.0168	0.0003	0.0279	-0.0428	0.0342	1.98825e-05	-0.0427801	ACE2
TRP-165	-0.0209	0.0111	-0.0205	0.0111	0	0	-0.0005	0.1095	-0.0024	0.1098	-0.0238	0.1576	2.4552e-05	-0.0237754	ACE2
GLU-166	-6.1368	0.1998	-6.1365	0.1998	0	0	0.1203	1.5349	-0.0012	0.0923	-6.0177	1.5537	0.00798995	-6.00971	ACE2
SER-167	0.0048	0.0103	0.005	0.0102	0	0	-0.0904	0.4203	-0.0021	0.0606	-0.0877	0.4248	2.10954e-05	-0.0876789	ACE2
TRP-168	0.0064	0.0119	0.0071	0.0119	-0.001	0	-0.002	0.0677	-0.0038	0.1156	0.0006	0.1365	2.85713e-05	0.000628571	ACE2
ARG-169	6.8737	0.2358	6.8741	0.2358	0	0.0002	0.0406	0.3023	0.004	0.0953	6.9183	0.3832	0.0111472	6.92945	ACE2
SER-170	-0.0163	0.0222	-0.0161	0.0222	0	0	0.1407	2.1179	-0.0055	0.1132	0.1189	2.125	9.88025e-05	0.118999	ACE2
GLU-171	-6.7647	0.28	-6.7643	0.28	0	0	-0.1088	2.0353	0.0026	0.1053	-6.8709	2.0612	0.0156576	-6.85524	ACE2
VAL-172	0.0127	0.0136	0.0131	0.0136	-0.0002	0.0004	-0.0054	0.0336	0.0005	0.0215	0.0077	0.0414	3.68989e-05	0.0077369	ACE2
GLY-173	-0.0214	0.0163	-0.0212	0.0163	0	0	-0.0031	0.0239	0.0007	0.0155	-0.0238	0.0345	5.31558e-05	-0.0237468	ACE2
LYS-174	6.1273	0.2129	6.1277	0.2129	0	0	-0.2667	1.2936	-0.0091	0.1045	5.8515	1.336	0.00908821	5.86059	ACE2
GLN-175	-0.0043	0.0584	-0.0039	0.0584	0	0.0002	-0.0749	0.9608	-0.0003	0.0909	-0.0796	0.9762	0.000682683	-0.0789173	ACE2
LEU-176	-0.0224	0.0109	-0.0217	0.0108	-0.001	0	0.0009	0.0201	-0.001	0.0294	-0.0225	0.0378	2.36208e-05	-0.0224764	ACE2
ARG-177	6.5789	0.2435	6.5794	0.2434	-0.0009	0.0003	-0.0665	0.3131	-0.0002	0.0548	6.5122	0.41	0.0117834	6.52398	ACE2
PRO-178	-0.0374	0.0119	-0.037	0.0119	0	0	-0.1279	0.5107	0.0014	0.0877	-0.1638	0.5192	2.84326e-05	-0.163772	ACE2
LEU-179	-0.02	0.0172	-0.0192	0.0172	-0.001	0	0.0043	0.0615	-0.0013	0.0522	-0.017	0.0831	5.9405e-05	-0.0169406	ACE2
TYR-180	-0.0105	0.0139	-0.0094	0.0139	-0.001	0	0.0039	0.0713	0.0041	0.0995	-0.0026	0.1192	3.88473e-05	-0.00256115	ACE2
GLU-181	-6.708	0.2616	-6.7075	0.2616	-0.0008	0.0004	-0.0831	1.6829	-0.0072	0.0896	-6.7983	1.6908	0.0138212	-6.78448	ACE2
GLU-182	-7.3528	0.3227	-7.3519	0.3226	-0.001	0	0.1168	1.6998	-0.0055	0.0773	-7.2415	1.7086	0.0211058	-7.22039	ACE2
TYR-183	-0.014	0.0138	-0.0122	0.0138	-0.002	0.0001	0.0036	0.0374	-0.0011	0.0734	-0.0115	0.0845	3.83946e-05	-0.0114616	ACE2
VAL-184	-0.1095	0.0174	-0.1085	0.0174	-0.001	0	0.0011	0.0467	-0.0013	0.0552	-0.1097	0.0762	6.04255e-05	-0.10964	ACE2
VAL-185	-0.0797	0.0175	-0.0788	0.0175	-0.001	0	-0.0412	0.2085	0.0028	0.0963	-0.1181	0.2301	6.15867e-05	-0.118038	ACE2
LEU-186	-0.0807	0.0194	-0.079	0.0194	-0.0018	0.0004	-0.0061	0.0458	0.0027	0.0538	-0.0842	0.0721	7.57646e-05	-0.0841242	ACE2
LYS-187	9.4384	0.4607	9.441	0.4609	-0.0027	0.0005	-0.3176	0.8187	-0.001	0.0539	9.1198	0.9559	0.0419141	9.16171	ACE2
ASN-188	-0.2486	0.0292	-0.2471	0.0291	-0.0014	0.0005	-0.1019	0.4949	-0.0002	0.0512	-0.3506	0.4968	0.000171189	-0.350429	ACE2
GLU-189	-8.1918	0.4336	-8.1895	0.4334	-0.0022	0.0004	0.2972	1.7948	0.0094	0.087	-7.8852	1.8242	0.0383952	-7.8468	ACE2
MET-190	-0.0509	0.0357	-0.0464	0.0356	-0.0045	0.0007	-0.0095	0.1254	0.0015	0.0956	-0.0589	0.1628	0.000254133	-0.0586459	ACE2
ALA-191	-0.1439	0.0259	-0.1419	0.0257	-0.0021	0.0003	0.0085	0.0393	-0.0008	0.0221	-0.1362	0.048	0.000133979	-0.136066	ACE2
ARG-192	7.958	0.3927	7.9611	0.393	-0.0031	0.0007	-0.2423	1.3253	-0.002	0.1037	7.7137	1.4404	0.0302172	7.74392	ACE2
ALA-193	-0.1014	0.0288	-0.0979	0.0284	-0.0035	0.0009	-0.0142	0.4373	-0.0001	0.0834	-0.1157	0.4417	0.000166518	-0.115533	ACE2
ASN-194	-0.301	0.1282	-0.2938	0.1276	-0.0071	0.0015	0.122	0.734	-0.0063	0.1492	-0.1853	0.7558	0.00338188	-0.181918	ACE2
HIS-195	-0.0526	0.1718	-0.0457	0.172	-0.0069	0.0022	-0.2055	0.9362	0.0071	0.1531	-0.251	0.9583	0.00589339	-0.245107	ACE2
TYR-196	0.0051	0.0289	0.0112	0.0286	-0.0061	0.0012	0.0894	1.2208	-0.0046	0.1267	0.0898	1.2321	0.000166876	0.0899669	ACE2
GLU-197	-8.2776	0.4432	-8.2758	0.443	-0.0019	0.0004	-0.1438	2.3199	0.0082	0.1225	-8.4132	2.3502	0.0402878	-8.37291	ACE2
ASP-198	-8.517	0.4249	-8.5156	0.4248	-0.0014	0.0005	-0.0845	1.0093	0.0061	0.0718	-8.5954	1.0484	0.0369482	-8.55845	ACE2
TYR-199	-0.1757	0.0331	-0.1723	0.0331	-0.0035	0.0005	-0.13	1.2372	0.0021	0.0544	-0.3036	1.2346	0.000219611	-0.30338	ACE2
GLY-200	-0.1578	0.0167	-0.1569	0.0167	-0.001	0	0.0105	0.0367	0.0007	0.0245	-0.1466	0.0461	5.60372e-05	-0.146544	ACE2
ASP-201	-9.3602	0.5024	-9.3582	0.5023	-0.0021	0.0002	-0.014	0.96	0.0032	0.0622	-9.371	1.0502	0.0518127	-9.31919	ACE2
TYR-202	-0.1379	0.0382	-0.1314	0.0381	-0.0065	0.0009	-0.0029	1.5249	-0.0022	0.1678	-0.143	1.5442	0.00029213	-0.142708	ACE2
TRP-203	-0.0325	0.03	-0.0277	0.03	-0.0048	0.0006	-0.0605	0.5368	0.0051	0.1036	-0.0879	0.5502	0.000180241	-0.0877198	ACE2
ARG-204	8.7056	0.4289	8.7087	0.4291	-0.0031	0.0004	-0.1379	0.759	-0.0007	0.0903	8.567	0.88	0.0361098	8.60311	ACE2
GLY-205	-0.1221	0.0361	-0.1198	0.0361	-0.0023	0.0004	-0.0243	0.3709	-0.0006	0.0447	-0.147	0.3746	0.000261987	-0.146738	ACE2
ASP-206	-12.1768	1.0425	-12.1708	1.0416	-0.006	0.0012	0.3712	1.7481	-0.011	0.1641	-11.8166	1.811	0.211284	-11.6053	ACE2
TYR-207	-0.0447	0.043	-0.039	0.0431	-0.0057	0.0007	-0.0596	0.8566	0.0065	0.0939	-0.0978	0.8556	0.000370985	-0.097429	ACE2
GLU-208	-10.9281	0.6406	-10.9227	0.6402	-0.0053	0.0008	-0.1298	1.5715	-0.014	0.1398	-11.0719	1.5783	0.0848222	-10.9871	ACE2
VAL-209	0.2059	0.0234	0.2114	0.0238	-0.0055	0.0008	-0.1298	0.4141	0.0011	0.0497	0.0772	0.416	0.000110126	0.0773101	ACE2
ASN-210	-0.2302	0.2246	-0.2237	0.2244	-0.0064	0.0011	-0.1444	0.9889	-0.0137	0.1677	-0.3883	1.0283	0.0101868	-0.378113	ACE2
GLY-211	-0.1456	0.1234	-0.1417	0.1231	-0.0039	0.0009	0.0343	0.5752	-0.0063	0.0899	-0.1177	0.5863	0.00307372	-0.114626	ACE2
VAL-212	0.1368	0.0623	0.1441	0.0624	-0.0073	0.0014	-0.0339	0.3418	-0.0052	0.0825	0.0977	0.3577	0.000779327	0.0984793	ACE2
ASP-213	-9.7088	0.565	-9.7045	0.5646	-0.0043	0.0009	-0.1725	2.245	0.0018	0.0699	-9.8795	2.3081	0.0640745	-9.81543	ACE2
GLY-214	0.0178	0.0298	0.0194	0.0299	-0.0016	0.0005	-0.134	0.3633	-0.0017	0.0658	-0.1179	0.3718	0.0001785	-0.117722	ACE2
TYR-215	-0.0759	0.0417	-0.069	0.0415	-0.0069	0.0012	0.0046	0.4475	0.0052	0.0983	-0.0661	0.4596	0.00034877	-0.0657512	ACE2
ASP-216	-9.509	0.5011	-9.5058	0.5009	-0.0032	0.0005	0.029	1.994	0.0096	0.1226	-9.4703	2.0406	0.0509519	-9.41935	ACE2
TYR-217	-0.2008	0.0286	-0.197	0.0285	-0.0038	0.0005	-0.0299	0.248	0.0004	0.1292	-0.2303	0.2757	0.000164443	-0.230136	ACE2
SER-218	-0.0221	0.0668	-0.0205	0.0668	-0.0017	0.0005	-0.1187	1.7666	-0.0021	0.0662	-0.1429	1.773	0.000894044	-0.142006	ACE2
ARG-219	9.8212	0.5678	9.825	0.5682	-0.0038	0.0006	-0.2846	1.0124	0.0022	0.0855	9.5388	1.1768	0.0627962	9.6016	ACE2
GLY-220	0.0614	0.0193	0.0621	0.0194	-0.001	0.0001	-0.0685	0.4227	0.001	0.0486	-0.006	0.4279	7.50562e-05	-0.00592494	ACE2
GLN-221	0.1543	0.0228	0.1557	0.0228	-0.0014	0.0005	-0.1073	0.841	0.0033	0.0552	0.0503	0.8443	0.000104335	0.0504043	ACE2
LEU-222	0.0989	0.0231	0.1009	0.0231	-0.002	0.0001	-0.0048	0.0409	-0.0012	0.0443	0.0929	0.0632	0.000106765	0.0930068	ACE2
ILE-223	0.0466	0.0205	0.0477	0.0206	-0.001	0	-0.0211	0.2718	-0.0034	0.1445	0.022	0.3157	8.44947e-05	0.0220845	ACE2
GLU-224	-7.5137	0.3269	-7.5128	0.3268	-0.001	0	-0.1242	2.2052	0.0016	0.0971	-7.6363	2.1852	0.0215873	-7.61471	ACE2
ASP-225	-8.4428	0.3344	-8.4418	0.3344	-0.001	0	-0.0529	1.3665	0.0018	0.1158	-8.494	1.3961	0.0225145	-8.47149	ACE2
VAL-226	0.0578	0.014	0.0587	0.014	-0.001	0	0.0008	0.033	-0.0043	0.0707	0.0543	0.0783	3.92125e-05	0.0543392	ACE2
GLU-227	-7.0789	0.2571	-7.0783	0.257	-0.001	0.0001	-0.0245	2.2143	0.0075	0.1102	-7.0959	2.212	0.0133782	-7.08252	ACE2
HIS-228	0.0182	0.0851	0.019	0.0851	-0.001	0	-0.0288	0.7837	0.0015	0.1331	-0.0091	0.8008	0.00146672	-0.00763328	ACE2
THR-229	0.0542	0.0241	0.0549	0.0241	-0.001	0	0.0019	0.0697	-0.0002	0.0529	0.0559	0.0872	0.00011678	0.0560168	ACE2
PHE-230	0.0381	0.0127	0.0387	0.0127	-0.001	0	-0.0374	0.1367	0.0134	0.1287	0.0141	0.1872	3.21696e-05	0.0141322	ACE2
GLU-231	-6.5648	0.2305	-6.5644	0.2304	0	0.0001	-0.2106	2.2668	0.0054	0.1235	-6.77	2.2872	0.0107114	-6.75929	ACE2
GLU-232	-6.8954	0.2774	-6.8949	0.2774	-0.0006	0.0005	0.0054	2.2162	0.0022	0.1169	-6.8878	2.2222	0.0152307	-6.87257	ACE2
ILE-233	0.064	0.0117	0.0646	0.0117	-0.001	0.0001	-0.0055	0.0326	0.0026	0.0552	0.0611	0.0662	2.73042e-05	0.0611273	ACE2
[truncated: 576 more rows]
